# Supplementary material for: EpInflammAge: Epigenetic-Inflammatory Clock for Disease-Associated Biological Aging Based on Deep Learning
Source: Int J Mol Sci. 2025 Jun 29;26(13):6284. doi: 10.3390/ijms26136284 (PMC12249966; doi:10.3390/ijms26136284)
Supplement: Supplementary file 1 [file ijms-26-06284-s001.zip]

Archive with 14 entries (14 files):
- Figure captions.docx
- SupplementaryFigureS1.pdf
- SupplementaryFigureS2.pdf
- SupplementaryFigureS3.pdf
- SupplementaryFigureS4.pdf
- SupplementaryFigureS5.pdf
- SupplementaryFigureS6.pdf
- SupplementaryTableS1.xlsx
- SupplementaryTableS2.xlsx
- SupplementaryTableS3.xlsx
- SupplementaryTableS4.xlsx
- SupplementaryTableS5.xlsx
- SupplementaryTableS6.xlsx
- SupplementaryTableS7.xlsx
