# Supplementary material for: EpInflammAge: Epigenetic-Inflammatory Clock for Disease-Associated Biological Aging Based on Deep Learning
Source: Int J Mol Sci. 2025 Jun 29;26(13):6284. doi: 10.3390/ijms26136284 (PMC12249966; doi:10.3390/ijms26136284)
Supplement: Supplementary file 1 [file ijms-26-06284-s001.zip › SupplementaryTableS1.xlsx]

## Sheet: Sheet1
Supplementary Table S1. Sample information with simultaneous epigenetic and inflammatory data.
index	Split	Age	Sex	Status	PMC9135940 ID	PMC10485620 ID	PMC10699032 ID	Sentrix_ID	Sentrix_Position	CXCL9	CCL11	IL27	IL5	CSF1	CCL2	IL1B	IL6	GCSF	CXCL10	VEGFA	TNF	PDGFB	IL8	PDGFA	IL12Bp40	IL15	CXCL1	CCL4	IFNA2	IL13	FLT3L	CD40LG	CCL22	IL18	IL4	CX3CL1	IL25	IL1RA	TGFA	CCL7	CCL3	cg18325622	cg01462799	cg12810297	cg18032893	cg03562528	cg00131407	cg03778373	cg06685464
F1b-L24	Train	76.519	F	Control	F1b-L24	trn_val_129	GSM7468916	204367460032	R04C01	7.93849	4.96269	7.78619	2.67384	4.69381	4.74043	4.53711	2.03634	4.96247	6.06427	4.79975	4.14202	8.77872	2.73549	6.9556	4.72649	3.02746	2.59079	2.78915	4.92603	5.40182	3.66046	6.08221	6.4635	3.55848	1.38324	4.95207	5.74914	2.69626	3.54676	3.64883	3.87002	0.0607392	0.603456	0.669294	0.514172	0.820222	0.619606	0.718908	0.0200299
F1-L15	Validation	65.6523	M	Control	F1-L15	trn_val_130	GSM7468917	204367490018	R02C01	7.11235	5.29054	7.71265	1.84864	5.54855	5.75358	4.25652	1.4853	4.95542	6.0201	3.81638	3.72375	8.05189	1.23669	5.74515	3.71497	2.48136	2.81039	3.06234	3.7703	2.24019	2.92915	4.933	6.48064	4.40548	0.338743	3.70723	4.91731	1.87421	1.00197	2.53173	1.77089	0.069661	0.312334	0.67123	0.514699	0.784351	0.627977	0.738407	0.0228401
F1-L20	Train	54.0709	M	Control	F1-L20	trn_val_131	GSM7468918	204367490018	R08C01	7.75267	5.22483	7.66605	1.54343	6.0661	6.16382	3.64766	-0.277933	4.76956	5.5923	4.62179	3.55969	9.09984	2.07679	6.58508	3.78394	2.21358	2.18785	3.01746	4.03143	2.24019	2.83812	5.15698	6.48729	3.91458	0.324454	4.84006	4.56735	0.787993	1.19875	1.10733	2.20148	0.0908205	0.0721256	0.590399	0.499757	0.780694	0.655526	0.722645	0.0108081
F1-L24	Train	72.33	F	Control	F1-L24	trn_val_132	GSM7468919	204367460032	R03C01	8.37942	5.32989	7.91844	2.38245	8.25635	5.71205	6.79454	4.16246	6.72409	6.60247	6.21314	5.08022	8.73711	2.90982	7.21807	7.32775	2.41751	4.99797	4.64526	7.24141	7.94328	5.58258	8.38993	6.41284	5.41385	4.61645	7.14456	6.77956	3.02512	3.611	3.5543	4.10247	0.188032	0.291104	0.616046	0.560753	0.82151	0.72059	0.793555	0.166589
F1-L4	Validation	57.4057	M	Control	F1-L4	trn_val_133	GSM7468920	204367490010	R02C01	6.46329	5.2841	7.57938	1.27941	4.77675	5.34372	3.64766	-0.0765732	4.23777	4.36034	4.70841	1.04104	9.44367	1.76616	7.25064	3.25849	0.356901	3.98233	1.98292	3.57735	2.24019	1.84995	4.64925	5.85422	3.33344	0.448669	4.31308	4.22687	0.00104971	0.890971	1.10733	1.77089	0.0581452	0.325699	0.639506	0.529593	0.814404	0.735708	0.740642	0.0197923
F1-L6	Test	59.366	F	Control	F1-L6	trn_val_134	GSM7468921	204367490010	R06C01	8.06843	4.81834	7.77099	2.20867	5.20378	5.86786	3.96556	1.54356	5.28671	6.66774	5.20115	4.63923	8.94431	2.20195	5.34193	4.42328	2.43911	3.02886	2.96861	4.55414	4.76911	2.71381	5.43597	6.70701	4.11895	1.24702	4.74185	4.22687	1.34681	1.51987	2.78496	3.06579	0.0948246	0.252385	0.625821	0.501544	0.810257	0.635429	0.739843	0.0154026
F2-L14	Test	35.9706	F	Control	F2-L14	trn_val_135	GSM7468922	204367490018	R04C01	6.82638	4.17481	7.32692	1.33013	3.73032	5.50659	3.88508	-0.277933	4.90238	5.25356	4.41065	3.45952	8.58095	1.71949	6.16095	3.25849	1.99089	2.26602	2.36842	4.55414	4.3667	2.6192	5.29264	6.23447	3.61121	0.378869	4.70565	4.81486	1.42243	1.589	2.78496	3.13931	0.0558117	0.625291	0.592784	0.519133	0.805775	0.694562	0.722395	0.0128713
FQ16	Test	52.7485	M	Control	FQ16	trn_val_136	GSM7468923	204373100094	R08C01	7.53137	5.23835	7.70956	1.16676	5.2367	5.63051	2.86512	0.1731	4.76956	5.56093	4.25036	3.40316	8.57611	1.56468	6.19418	2.98278	1.92023	2.54799	2.59328	4.03143	2.24019	2.16306	5.57921	4.91129	3.86822	-0.512756	4.16466	3.67816	2.13099	1.10413	2.13178	2.20148	0.0277235	0.281723	0.64468	0.536657	0.858312	0.700653	0.757082	0.0121496
FQ9/Q10	Test	33.1287	M	Control	FQ9/Q10	trn_val_137	GSM7468924	204373100099	R05C01	5.88632	4.58062	7.43431	0.398046	4.48067	5.28663	2.59693	-0.426748	4.3821	4.80912	3.87598	3.19819	8.48462	0.970724	5.59141	3.31601	0.470331	1.98922	2.22523	3.288	5.21818	2.04661	4.87195	5.90107	3.88573	0.216715	3.70723	5.00943	0.428549	0.769451	2.97068	2.82442	0.0510681	0.684737	0.655721	0.51766	0.837347	0.692479	0.724274	0.0152931
H10	Train	39.5409	F	ESRD	H10			204367460024	R02C01	7.41489	3.64127	7.7592	0.784246	5.47456	4.98884	0.705958	-0.625074	2.59992	3.50572	0.904529	0.384046	8.31256	-0.440658	6.07942	3.79837	1.86152	1.40845	3.16661	2.45786	2.57398	1.39034	4.72797	6.01022	2.98703	-1.47794	4.63446	4.7003	-0.539495	1.26384	2.61426	2.34435	0.0431121	0.384581	0.637269	0.553201	0.843947	0.723958	0.765802	0.0170171
H10 (1)	Train	40.4033	F	ESRD				204367490018	R01C01	7.81049	4.85775	7.97873	2.75194	6.89169	5.50214	3.88508	-1.31374	4.31666	4.95242	4.51518	3.45952	8.99571	2.00776	7.06066	4.67838	2.31664	0.955613	2.65667	4.34914	4.49511	1.96797	4.98922	6.4892	3.96291	-0.597174	4.70565	4.56735	1.80848	1.10413	2.88394	3.06579	0.0624244	0.317351	0.570545	0.492748	0.822018	0.60468	0.721283	0.0149231
H100	Train	45.2302	M	ESRD	H100			204373100096	R05C01	8.44907	5.07509	7.60348	1.74034	7.38167	5.63984	3.98925	0.542317	4.63762	5.30874	4.46064	4.24943	9.89284	1.93357	7.61743	4.24268	1.70233	2.26602	3.2069	4.70577	4.69079	2.28412	5.45025	5.76993	4.61177	1.24702	5.09141	4.22687	-0.803376	0.890971	2.88394	2.88625	0.0518767	0.0441801	0.693872	0.464237	0.754187	0.703363	0.721486	0.0161233
H101	Train	57.0662	F	ESRD	H101			204373100096	R07C01	8.32076	4.57187	7.8225	1.27941	7.35661	5.69481	3.69895	1.78362	4.74643	4.74088	4.54181	3.55969	10.0086	1.67052	8.01804	6.1004	1.57205	1.68101	2.78915	4.03143	3.60165	1.71225	5.50467	6.31831	3.90621	0.00297375	4.53756	4.56735	1.24907	0.635206	2.13178	2.63332	0.0393305	0.577756	0.656857	0.511207	0.838641	0.706853	0.761729	0.0175125
H101*	Test	57.3592	F	ESRD				204373100095	R02C01	8.91601	5.19879	7.82836	1.16676	6.93023	5.68853	3.51628	2.08299	4.60501	5.07393	4.28134	3.11297	9.27538	1.67052	6.92007	6.56444	0.897669	0.363202	3.00165	3.7703	3.49003	1.63374	4.64925	6.22844	3.90284	0.607727	4.89839	4.56735	0.688601	-0.393579	2.40554	2.20148	0.0518098	0.571789	0.610242	0.507303	0.821556	0.648418	0.726292	0.0119404
H102	Train	48.7128	F	ESRD	H102			204373100095	R04C01	8.57925	4.75643	7.50434	1.03477	6.1937	5.90819	3.04051	2.42663	5.0024	5.20549	3.87309	3.96514	8.38658	0.970724	5.9823	4.91603	1.70233	2.1658	3.47703	3.288	3.23913	1.91106	5.4214	6.35209	4.38548	0.395488	4.43462	3.19379	3.23109	-0.111468	2.4194	1.77089	0.050644	0.309703	0.687552	0.517074	0.842057	0.684382	0.767389	0.0116846
H102*	Test	49.0058	F	ESRD				204373100095	R06C01	7.96448	5.21091	7.81482	2.10572	6.79609	5.77707	3.30124	2.08863	4.63762	4.67798	4.49975	2.61384	8.58416	1.31155	6.11764	5.08858	1.02728	2.13391	2.92432	3.94172	3.66259	1.96797	4.64925	6.25336	4.31853	1.54856	4.7762	4.43219	1.99898	-0.755732	2.62047	2.55031	0.0544277	0.350449	0.653896	0.549743	0.817008	0.70954	0.74541	0.0168299
H104	Validation	78.6135	F	ESRD	H104			204373100095	R08C01	9.38868	5.23783	7.30635	1.54343	7.00812	5.66088	4.109	1.90602	4.86866	6.97894	4.8192	4.53989	9.95228	2.23093	8.17447	4.72649	1.81732	3.54985	3.22324	4.82617	4.69079	2.48337	6.11628	6.6183	4.46626	2.17812	4.62683	6.44979	2.13099	1.80526	4.71103	3.49857	0.176768	0.757289	0.678671	0.56315	0.823044	0.67911	0.780796	0.0188007
H104*	Test	78.9065	F	ESRD				204373100096	R02C01	8.46776	5.35909	7.38795	1.16676	6.83578	5.78092	4.14259	1.08361	5.03297	5.6205	5.05849	4.50697	10.0847	2.20195	8.33168	4.3193	2.01336	3.35478	2.99358	4.76905	4.76911	2.20541	5.765	6.2646	4.44417	2.28633	5.00179	6.15256	2.32482	1.77651	4.18639	3.45827	0.0527472	0.667319	0.666916	0.487709	0.828906	0.629906	0.737311	0.0147704
H105	Train	71.2267	M	ESRD	H105			204373100096	R04C01	9.0278	4.97012	7.72322	2.73521	7.68819	5.93671	3.82087	2.49346	4.66774	6.32064	4.31954	4.05942	9.05515	1.85339	7.10598	5.94219	2.49505	3.02886	3.11047	4.21152	4.20291	2.42213	4.87195	6.29293	4.32151	0.880211	4.84006	4.56735	2.55908	1.00197	2.6697	2.88625	0.0536635	0.309893	0.71369	0.529311	0.826209	0.682368	0.734513	0.015983
H105*	Test	71.5196	M	ESRD				204367460065	R02C01	9.53753	4.8694	7.95256	2.4075	7.33474	5.96583	3.51628	1.96734	4.0031	6.37755	4.27632	3.96514	8.72951	1.61901	6.79696	6.1004	2.23153	3.34387	3.24431	4.31574	4.07565	2.42213	4.55627	6.20174	4.29018	0.215684	5.00179	2.09694	2.28652	-0.393579	2.61415	1.77089	0.0698329	0.290053	0.740812	0.4736	0.79412	0.663567	0.69013	0.0149663
H107	Validation	82.9969	M	ESRD	H107			204367460065	R04C01	9.03219	5.54258	8.11947	1.54343	7.74858	6.31838	4.17384	2.4625	4.81216	5.40628	5.40701	4.65744	9.93493	2.58726	8.21935	5.68398	2.52187	3.149	4.08021	4.76905	5.14277	2.65595	5.91219	6.0731	4.17781	1.1681	5.13211	4.81486	-0.803376	1.65459	3.38863	3.45827	0.0500569	0.392559	0.610132	0.465419	0.837816	0.748344	0.692295	0.0168588
H108	Train	80.4589	M	ESRD	H108			204373100099	R01C01	8.68081	5.11302	7.78928	1.27941	6.82801	5.5596	3.84785	0.59579	4.13826	5.12585	4.04866	4.01395	8.99174	1.85339	6.72355	4.65334	0.897669	2.09718	3.17853	4.11148	4.65155	1.81761	4.76928	5.38365	4.23483	0.59396	4.43462	2.09694	1.35979	-0.393579	2.57939	1.77089	0.0660295	0.0639606	0.662491	0.453477	0.816684	0.531777	0.706664	0.0179564
H109	Train	31.1026	M	ESRD	H109			204373100099	R03C01	5.82099	4.81056	7.56649	1.16676	6.27088	5.17226	2.67518	-1.06043	4.3821	4.45732	3.90245	2.76215	8.37868	1.15572	6.36773	3.90785	0.748288	2.81039	2.3426	3.288	4.20291	1.78396	4.44928	5.8511	3.5984	0.0583148	4.48806	3.67816	0.666042	0.769451	2.6041	2.20148	0.0477661	0.304788	0.601542	0.514103	0.832603	0.593814	0.685609	0.0241936
H11	Train	52.5788	F	ESRD	H11			204367490018	R03C01	8.39171	5.18976	7.48086	1.46498	6.1937	6.09048	4.109	2.20839	4.96247	5.61307	5.37969	4.47234	9.78049	2.07679	7.66169	6.69652	1.9679	2.5017	3.88336	4.76905	4.83849	3.28761	6.92941	6.06835	4.06629	1.49811	5.13211	5.62391	2.41815	3.16476	2.97068	3.31892	0.0555619	0.305419	0.652039	0.443028	0.809684	0.611771	0.727298	0.0127063
H11*	Train	53.4029	F	ESRD				204367490018	R05C01	8.14339	4.84822	7.53516	-0.0398461	5.16935	5.81521	3.64766	0.902888	4.48693	5.77257	4.58863	3.96514	9.01511	1.44617	6.61266	5.88495	0.82582	2.85095	3.22324	3.57735	2.24019	2.87574	5.17801	6.27943	4.00978	-0.0187517	4.53756	4.56735	-0.803376	2.08515	1.10733	2.77249	0.0645356	0.260245	0.601199	0.517023	0.849508	0.669893	0.784207	0.0167758
H110	Test	36.8331	M	ESRD	H110	tst_esrd_023		204373100099	R08C01	8.24861	5.30492	7.56837	2.1758	7.26073	5.68352	3.30124	1.93386	4.72189	5.23845	3.81638	4.28171	7.93159	1.56468	5.88438	5.19241	1.81732	3.11327	3.22859	3.7703	4.8484	2.07124	1.86386	6.35644	3.8393	0.945786	4.89839	5.6827	1.429	0.635206	1.10733	2.20148	0.0328961	0.612258	0.600689	0.496084	0.859051	0.702315	0.710047	0.00944409
H111	Validation	74.044	M	ESRD	H111	tst_esrd_024		204373100094	R03C01	8.41175	5.04402	7.47642	2.88909	7.46096	5.73992	4.07264	1.76689	4.56946	6.06542	4.23953	4.44821	8.80382	2.00776	7.14336	5.34081	2.34872	2.4513	3.12349	4.55414	4.76911	2.45332	5.5304	6.53149	4.73551	0.72362	4.89839	5.92593	2.83264	1.51987	3.4733	3.36891	0.0471422	0.271797	0.630524	0.464961	0.811019	0.668765	0.753532	0.0180989
H112	Validation	42.7524	F	ESRD	H112			204373100099	R02C01	7.74068	4.90692	7.76807	2.84583	7.65416	6.00584	3.82087	2.08863	4.82214	5.07525	4.57259	4.24943	8.96241	1.85339	6.81979	4.95327	2.05681	2.18785	3.0252	4.34914	3.97593	2.87574	5.66781	6.4892	4.30245	-0.597174	4.95207	5.74914	1.61153	1.19875	2.88394	2.88625	0.0433974	0.28611	0.64835	0.464365	0.849488	0.689009	0.703929	0.0123861
H12	Validation	29.9335	M	ESRD	H12			204367460024	R06C01	7.80212	4.04844	7.2821	0.467192	5.5727	5.16867	1.76348	0.281954	2.33566	3.55405	4.148	2.99518	9.52779	1.11455	7.37868	4.56419	1.78329	1.95482	3.85638	3.47772	2.94585	1.70907	6.31184	5.90004	3.09867	0.632853	5.19689	3.70548	1.45324	1.46991	2.67996	3.2627	0.0337872	0.576275	0.647672	0.596075	0.833427	0.622027	0.744643	0.0112712
H13	Train	71.7715	F	ESRD	H13			204367490018	R07C01	2.74521	3.73867	6.43333	0.279015	5.03859	5.19071	2.90504	0.857431	3.1866	4.34849	2.62416	1.63557	7.76152	0.976839	5.82971	4.02053	1.1273	1.04926	2.96744	3.0399	3.47912	1.93245	4.66803	5.95541	2.59883	-0.271438	4.67641	5.02881	0.564052	1.4626	2.50655	2.75281	0.0848359	0.0598727	0.654057	0.515321	0.799192	0.655388	0.736534	0.0161075
H13*	Train	72.6011	F	ESRD		tst_esrd_025		204367460032	R01C01	8.28777	4.57626	8.12008	2.24025	7.07879	5.87075	4.3268	2.88952	4.69573	5.92876	4.20532	4.42319	8.27477	2.9515	6.09948	5.91719	1.81732	2.94682	3.3123	4.55414	4.3667	2.16306	5.25644	6.38776	3.80146	1.44292	5.17049	7.0423	2.29045	2.55795	3.04787	3.53643	0.056732	0.0692414	0.654158	0.520618	0.820648	0.7322	0.690991	0.0195532
H16	Train	70.9885	M	ESRD	H16	tst_esrd_026		204367460032	R05C01	8.8312	5.16278	7.69973	3.35386	7.06173	6.36171	4.61715	2.29957	5.02703	6.08552	4.01226	4.67517	8.55232	3.31932	6.3642	5.69616	2.34872	2.88882	3.71784	5.01134	4.20291	2.83812	5.87426	6.3708	4.59732	0.00297375	4.97739	6.12712	3.49482	1.65459	3.83826	3.6059	0.0617572	0.300333	0.663423	0.545842	0.828975	0.694026	0.738293	0.0149927
H17	Train	68.8857	F	ESRD	H17	tst_esrd_008		204367460044	R02C01	7.65458	3.39667	7.30802	-0.539138	5.17543	5.26763	1.93029	1.48391	2.99571	4.22579	3.26251	0.384046	7.66969	0.470806	4.79966	4.00802	-0.229105	1.01166	3.30976	2.5508	2.57571	1.75903	4.65753	5.49304	3.1501	-0.479375	4.47993	4.81932	0.597338	2.1393	2.77163	2.33406	0.0446742	0.290766	0.710245	0.584819	0.854934	0.737309	0.774747	0.018162
H17*	Train	69.0747	F	ESRD		tst_esrd_007		204365940156	R06C01	9.03718	3.6635	8.06416	3.2959	5.28464	5.96786	3.27345	0.612014	3.25315	5.11053	3.59381	3.32203	9.35494	1.45512	6.5703	2.60467	1.9333	1.66126	2.22242	3.80959	2.96615	2.15197	5.18712	6.49352	2.01878	0.252505	4.66972	4.89788	1.0513	1.32007	2.42318	2.9965	0.044177	0.271102	0.664697	0.590089	0.846635	0.697695	0.772955	0.0189057
H18	Train	88.5987	M	ESRD	H18	tst_esrd_027		204367460032	R07C01	8.4885	5.4551	7.40816	1.27941	6.77124	6.02843	3.51628	1.39573	3.3797	5.4172	3.65319	3.82477	8.19205	1.15572	5.53187	4.91603	1.14174	2.6397	2.69985	3.53399	3.80864	2.09517	4.87195	6.03976	4.2125	0.240673	4.43462	3.67816	1.30984	0.635206	2.36004	2.49158	0.0762053	0.636388	0.601967	0.498922	0.829244	0.729889	0.70889	0.0157549
H20	Train	81.7074	F	ESRD	H20			204367460050	R01C01	9.01967	4.67431	7.63272	1.46498	6.88809	5.94368	3.88508	-1.94177	4.05476	6.10359	3.29826	3.64675	8.92923	1.44617	6.84727	5.16394	1.24423	0.955613	3.14245	4.21152	4.53898	1.78396	5.78294	6.21225	2.87941	0.437152	4.43462	4.56735	1.61356	0.315435	1.10733	2.45399	0.0733362	0.293012	0.677242	0.500998	0.82875	0.687412	0.696609	0.0196034
H20*	Train	82.2905	F	ESRD				204367460050	R03C01	8.80098	4.65631	7.83057	1.03477	6.93023	5.69867	3.88508	0.952121	4.23777	6.05637	3.702	3.64675	9.04934	1.56468	7.01943	4.89682	1.33701	0.955613	3.00961	4.21152	4.36217	1.71225	5.04132	6.02979	2.76223	0.526047	4.43462	4.56735	0.935473	-0.111468	1.79184	2.45399	0.0675042	0.306254	0.653019	0.497419	0.832292	0.712752	0.756653	0.0135683
H21	Train	75.684	F	ESRD	H21	tst_esrd_028		204367460050	R05C01	10.1859	5.27521	7.6148	2.95659	7.18132	6.53006	4.25652	2.52325	5.20079	6.47764	4.8192	4.81663	9.49967	2.36437	7.66136	6.23316	2.46748	2.76671	4.12343	4.97023	5.18161	2.6192	7.16774	5.88547	4.01125	1.72511	5.24126	5.42476	2.41815	1.99028	3.64883	3.68311	0.0630742	0.593937	0.702495	0.498094	0.800621	0.718623	0.746924	0.0147408
H22	Train	64.6529	F	ESRD	H22			204365950045	R02C01	8.36037	4.72957	7.78678	1.87514	6.00897	5.6615	2.74477	1.47573	3.45927	5.57815	3.0998	2.62659	8.67476	-0.00620566	4.14925	5.02917	1.86152	0.705813	3.24289	3.7961	3.13065	2.80772	5.32311	6.01468	4.48507	0.256639	3.93058	4.74119	1.32412	1.54743	2.82335	2.80713	0.0454062	0.269247	0.576531	0.645776	0.802102	0.716201	0.705874	0.0127786
H22*	Validation	64.8501	F	ESRD				204367460050	R07C01	8.80711	5.59955	8.42903	4.03495	7.82755	6.46326	3.88508	3.09849	5.31194	6.73448	4.38751	4.95679	8.09008	2.66412	5.67466	6.14598	3.17401	2.09718	3.85843	4.03143	3.97593	3.78645	5.066	6.32153	6.08511	0.00297375	4.62683	5.24048	2.61288	1.77651	2.35985	2.98244	0.048261	0.308875	0.532337	0.411677	0.842245	0.603558	0.708121	0.0254066
H23	Test	59.93	M	ESRD	H23	tst_esrd_009		204365950045	R04C01	8.46448	4.13454	7.97755	0.55586	5.90629	4.84166	3.18952	2.08075	4.325	4.92912	4.38696	4.07627	8.71316	2.23834	6.86658	4.86398	2.69284	1.83976	4.19524	4.52711	3.84313	2.4509	6.04616	6.43178	4.60774	0.944583	5.63119	7.54385	2.52999	3.32796	3.58645	4.23813	0.0365433	0.259804	0.684129	0.613738	0.852804	0.671802	0.723767	0.00959675
H23*	Train	60.4968	M	ESRD		tst_esrd_029		204367460056	R01C01	7.77448	5.42551	7.91305	2.1758	6.97017	5.73911	4.20308	2.4625	4.86866	5.96662	4.76837	4.24943	9.21036	2.66412	7.16879	4.62758	2.71352	2.6678	3.81235	4.87822	4.95737	2.38972	5.81752	6.28701	4.49678	1.1681	5.27404	5.92593	2.03345	1.717	3.11741	3.36891	0.054749	0.288744	0.641217	0.471705	0.813265	0.61842	0.652237	0.0241325
H24	Train	80.0345	F	ESRD	H24	tst_esrd_030		204367460056	R03C01	8.44805	5.96208	7.67568	3.21231	7.31844	5.54261	3.74405	0.339057	3.79055	5.58751	4.79434	3.96514	9.03525	1.56468	6.35474	5.9605	0.571991	1.73076	2.30145	4.21152	3.60165	0.317567	5.45025	6.03924	4.15746	1.64118	4.48806	4.56735	1.79889	0.119657	3.11741	2.41871	0.0694558	0.0669128	0.671172	0.503063	0.817868	0.70063	0.704255	0.0150381
H25	Train	71.9057	F	ESRD	H25	tst_esrd_031		204367460056	R05C01	10.2014	4.95987	8.33459	1.37773	7.38167	5.95847	3.30124	0.329686	4.31666	5.36985	4.30085	4.28171	8.75965	1.44617	6.46394	5.60284	1.9679	2.33898	3.86519	4.31574	4.07565	2.85714	4.87195	6.16425	4.28606	0.816272	4.84006	3.67306	2.23016	-0.393579	2.61415	2.20148	0.164306	0.344111	0.679565	0.517338	0.825557	0.720729	0.738558	0.0174609
H29	Train	53.3919	M	ESRD	H29			204365950045	R06C01	8.07019	4.42373	7.28965	0.263673	5.42157	4.95818	2.25664	0.384721	3.32082	4.13222	2.57518	3.50626	9.11867	1.55406	6.97615	4.12602	2.1761	-0.0306469	3.51646	4.08391	3.07983	2.05759	5.63879	5.76758	3.15634	0.910727	5.44498	6.47328	1.37873	2.43732	3.26832	3.65461	0.127857	0.719557	0.679174	0.614935	0.815627	0.70965	0.74708	0.0111251
H3	Validation	49.9011	F	ESRD	H3			204365950013	R02C01	9.44894	5.83463	7.12097	-0.322163	6.12891	5.68985	3.3328	0.432389	4.28398	4.83932	3.43046	2.88678	8.81874	1.68626	6.25998	4.72573	1.60351	1.22892	3.66577	3.89405	1.29633	2.4156	5.20031	5.80147	3.90401	0.0875385	4.26833	5.38212	2.32796	0.60863	3.16991	2.08642	0.0585287	0.238339	0.722421	0.61768	0.82621	0.697678	0.739499	0.0240918
H3*	Test	50.7909	F	ESRD				204367490010	R01C01	8.8392	4.86245	7.29624	1.37773	7.03836	5.75437	3.88508	0.42878	4.56946	6.0165	3.29826	4.16116	9.22274	2.20195	7.3866	5.48883	1.42177	2.54799	2.76508	4.46054	4.20291	1.84995	4.98922	5.96938	3.58006	0.862408	4.31308	5.42476	-0.803376	0.485256	2.78496	2.98244	0.0451348	0.240191	0.649184	0.48767	0.830693	0.753669	0.70204	0.0147136
H30	Train	55.1387	M	ESRD	H30			204367460044	R04C01	8.18914	3.61976	7.6481	-0.142406	5.44842	4.83287	0.574885	0.384721	2.74035	4.96292	1.877	2.46562	7.8722	-0.440658	5.47729	4.2311	1.24366	1.6311	3.4717	2.92315	3.04958	0.531969	4.72797	6.55909	3.27911	-0.90738	4.75631	3.70548	1.58739	1.69414	1.93312	1.86402	0.0451645	0.606219	0.661833	0.601167	0.769566	0.64144	0.681398	0.00988226
H31	Train	48.565	F	ESRD	H31			204367460044	R06C01	7.85967	3.95255	7.93189	0.0110522	5.66194	5.20951	0.574885	1.04083	3.22994	4.8819	2.25235	3.09294	8.29627	-1.24494	5.9104	5.55138	1.24366	0.451219	3.51646	1.98678	2.24802	1.5114	4.09273	6.72602	2.32782	-1.01056	4.47993	3.70548	1.73573	0.584215	2.68782	2.57769	0.0723744	0.208333	0.681019	0.604329	0.850328	0.745491	0.766514	0.0292149
H35	Validation	55.5056	F	ESRD	H35	tst_esrd_016		204365950045	R07C01	7.88544	3.3435	6.80014	0.467192	4.87059	4.5975	1.6977	0.167365	2.90962	4.55843	2.00442	2.27356	8.37261	0.707058	5.10102	4.15339	1.08372	1.47316	3.07782	2.92315	2.57826	-0.00463909	5.35962	6.23933	2.04442	-1.28947	4.26833	4.11265	0.56041	1.8152	2.79883	2.6255	0.0678227	0.240753	0.627911	0.602068	0.833326	0.5565	0.767281	0.013579
H36	Test	35.9734	F	ESRD	H36			204367460057	R01C01	8.21919	3.64828	7.51799	0.37035	5.30617	4.68653	-1.73778	-0.194734	2.80325	3.79417	1.7825	2.76515	8.61495	0.293209	5.8596	4.56419	1.16716	0.567429	3.51646	2.92315	2.36038	1.07263	5.20031	5.68439	3.25687	-2.49948	5.14297	4.28469	-0.539495	0.60863	2.67996	1.99894	0.0348604	0.638758	0.607662	0.641189	0.837421	0.490802	0.693753	0.0228636
H37	Validation	49.0907	F	ESRD	H37	tst_esrd_015		204367460057	R03C01	8.54566	3.6621	7.19018	-0.322163	4.93958	5.14195	2.72857	0.961819	3.17027	4.65586	2.47825	0.384046	8.60658	0.618882	5.90627	4.45238	0.644164	0.714566	3.59624	3.00242	1.9183	1.9231	5.11793	5.8108	3.29005	-0.738225	4.63446	4.69467	2.92729	0.717587	2.67486	2.85512	0.0527991	0.316572	0.655339	0.594929	0.804839	0.648299	0.767108	0.0179753
H38	Validation	66.4271	F	ESRD	H38			204367460056	R07C01	7.89574	5.00899	7.68544	1.16676	6.8511	5.49145	3.64766	0.0834282	4.43804	5.71613	3.90245	3.45952	9.32663	1.56468	7.52591	4.62758	1.14174	1.68101	2.88614	4.03143	4.20291	2.45332	5.85049	6.41328	3.92941	0.72362	3.97405	3.67816	2.09287	0.315435	2.97068	2.20148	0.0591295	0.0741688	0.623489	0.516643	0.814193	0.7028	0.647285	0.0281914
H39	Train	81.6471	M	ESRD	H39	tst_esrd_032		204367490058	R01C01	9.13035	4.76083	7.5727	2.22462	7.4295	5.82629	3.64766	1.97387	4.87735	5.5482	4.58067	4.60124	9.38403	2.14134	7.44018	4.38993	2.21358	1.23901	3.06948	4.34914	5.2357	1.49995	6.21934	6.12095	3.94873	1.07964	5.4793	4.81486	1.9252	1.28687	3.67923	3.36891	0.107753	0.255352	0.652251	0.488504	0.827837	0.672997	0.692655	0.0232504
H41	Train	76.2671	F	ESRD	H41			204367490058	R03C01	9.20891	4.62596	7.70527	1.84864	7.4295	5.42079	3.74686	2.63241	4.56946	6.42211	4.06568	4.85784	7.73637	1.76616	5.2875	4.91603	2.34872	2.98932	3.54251	3.288	2.24019	1.06411	4.98922	6.3219	4.64696	1.57383	4.62683	3.67816	2.11839	1.00197	3.08457	2.45399	0.0896206	0.350276	0.668901	0.501574	0.840737	0.758289	0.691691	0.0140185
H43	Test	30.2867	M	ESRD	H43			204367460057	R05C01	9.51036	3.78093	7.90316	-0.142406	5.66194	4.79455	0.574885	-0.386812	3.1413	5.00895	-0.222783	2.99518	8.06626	-0.00620566	6.28786	5.07159	0.889968	1.17673	4.19216	2.58937	2.7866	0.847828	4.91916	6.43589	4.2352	0.353511	5.19689	5.31379	1.03089	-0.0719239	3.31166	2.57769	0.0508742	0.609417	0.559064	0.574083	0.820996	0.761598	0.738114	0.0149538
H44	Validation	71.5908	M	ESRD	H44			204390590086	R01C01	7.67372	4.17805	5.96796	-0.142406	4.65878	5.14425	1.90235	0.521393	2.79155	3.91538	1.91208	0.384046	6.1156	-0.00620566	4.64307	4.59875	1.08372	0.737496	2.71348	2.34561	2.72485	2.05759	4.09273	6.28149	3.08539	-0.644291	4.69859	5.38212	0.552569	1.32201	2.49311	2.36019	0.089345	0.284672	0.758048	0.632382	0.791518	0.777467	0.708445	0.0199457
H45	Test	77.5293	F	ESRD	H45			204367490058	R05C01	8.2509	5.04245	8.0528	2.87492	8.32213	6.3552	4.71888	4.27622	7.03929	6.08748	5.03547	5.70875	8.20793	2.66412	5.81613	6.58006	3.25874	1.23901	4.90108	5.3378	5.54419	3.04183	6.25671	6.44036	4.67825	3.32643	4.97781	8.31126	3.40535	2.97348	3.70598	4.3084	0.223062	0.289614	0.662085	0.520056	0.829983	0.734309	0.726273	0.0193118
H46	Train	36.3485	M	ESRD	H46	tst_esrd_014		204367460057	R06C01	8.61566	4.33113	6.95791	1.92255	5.33631	5.14654	1.69832	2.06255	3.02677	4.754	2.9157	2.62659	7.4415	-1.24494	5.4506	4.36988	1.08372	0.880067	3.66577	1.98678	2.85579	1.24735	4.22253	6.33848	2.67696	-1.22333	5.08354	4.97769	0.569649	1.05052	2.58253	2.51214	0.0454676	0.689733	0.636979	0.623533	0.815414	0.712349	0.769806	0.0175598
H48	Train	68.6448	M	ESRD	H48	tst_esrd_013		204365950080	R02C01	8.41517	3.33232	7.40261	0.0110522	5.8895	4.53471	0.574885	1.41657	2.89649	5.19783	1.96365	2.76515	9.76085	0.86258	8.01915	4.86398	1.24366	0.417268	4.53879	2.92315	1.96531	2.05759	6.08479	6.06835	3.09205	0.167841	4.47993	5.55267	-0.539495	0.60863	2.52672	1.86402	0.0639136	0.362656	0.511411	0.542969	0.820081	0.437136	0.723178	0.0189337
H48 (1)	Train	69.1513	M	ESRD		tst_esrd_033		204367460065	R01C01	8.50032	4.79863	7.96199	1.98752	7.06173	5.45488	4.40703	2.39672	4.96247	6.33052	4.21703	4.70929	10.0798	2.76935	8.76792	5.23352	2.1953	3.53028	4.44055	5.21127	5.34632	2.64388	7.61005	6.46015	3.78377	2.82872	5.44295	5.42476	2.73289	2.03859	3.76324	3.57213	0.0518417	0.269144	0.495666	0.461855	0.855864	0.572389	0.667065	0.0198972
H50	Train	58.249	M	ESRD	H50	tst_esrd_012		204367460057	R08C01	8.85889	4.15327	7.9901	0.263673	5.42157	5.4784	1.90024	1.43383	2.90218	4.29074	3.35423	3.09294	8.69288	0.996679	6.33866	4.00802	1.55248	0.692809	3.27735	2.34561	1.29633	1.07263	5.07241	6.14067	3.88018	-0.0764572	5.14297	3.70548	-2.13842	0.60863	2.67996	2.52779	0.0394945	0.400667	0.655354	0.650677	0.834597	0.794689	0.775043	0.0122768
H50 (1)	Validation	58.7555	M	ESRD		tst_esrd_034		204367460065	R03C01	8.85704	4.90586	8.00783	1.79635	6.62293	5.7074	3.98925	2.2733	4.60501	5.17979	5.43922	3.91248	9.61696	2.25909	7.71666	4.3553	1.63935	2.59079	2.98538	4.70577	5.16249	1.96797	6.02152	6.13348	4.49434	1.49811	5.20681	4.81486	2.00394	0.831649	3.29233	3.20509	0.0532842	0.336016	0.683155	0.497349	0.822326	0.737824	0.719891	0.0172481
H51	Test	71.484	F	ESRD	H51	tst_esrd_011		204390590086	R03C01	7.59989	3.90157	7.08796	0.467192	5.59578	5.05095	2.30859	0.782201	3.2815	3.7313	4.24172	2.27356	9.04235	1.40113	6.54357	4.18	1.49846	-1.08749	3.66577	1.98678	2.96949	1.5114	4.91916	6.41067	2.89412	-2.49948	4.75631	4.50592	1.29819	1.02538	2.34508	2.50086	0.060445	0.301241	0.642634	0.581273	0.873178	0.762464	0.704559	0.0117604
H52	Test	82.2385	M	ESRD	H52	tst_esrd_035		204367460065	R05C01	8.26412	5.37073	7.05163	1.03477	6.74555	5.53996	3.84403	1.32485	3.79055	5.64265	4.20763	3.34159	8.64724	0.970724	6.60665	4.2818	0.571991	2.16888	2.25699	4.11148	4.55255	0.317567	4.64925	6.05832	3.72359	1.13252	4.16466	3.86454	1.783	-0.755732	2.29744	1.61352	0.0644881	0.287583	0.628334	0.477254	0.827647	0.634206	0.6984	0.0133289
H52 (1)	Test	82.745	M	ESRD		tst_esrd_036		204367460065	R07C01	7.86853	5.13922	7.35352	1.84864	6.1937	5.39285	3.88508	0.764292	4.31666	5.57004	4.60163	3.88451	9.51528	2.14134	7.96565	4.3553	1.14174	3.4064	2.28703	4.63484	4.60084	1.63374	5.7083	6.0412	3.93266	0.862408	5.00179	4.41288	1.6022	0.315435	2.6697	2.88625	0.0768722	0.300346	0.678053	0.506557	0.843048	0.675641	0.687555	0.0130508
H53	Train	68.5353	M	ESRD	H53			204390590086	R05C01	9.18375	3.79793	7.8052	1.13084	6.01645	5.45554	1.51195	0.33466	3.69794	5.05945	3.05041	3.18196	7.77927	1.11455	5.74391	5.87887	1.08372	-1.08749	3.61447	2.92315	3.38799	1.8672	5.07241	6.16694	3.71692	1.75113	5.29176	6.61507	0.597338	1.46991	2.67996	2.57769	0.0315835	0.362406	0.702954	0.613601	0.827703	0.837816	0.74605	0.0180905
H54	Train	72.853	M	ESRD	H54			204367490072	R01C01	7.7215	4.73686	7.29624	2.29993	6.7007	5.75397	3.37404	0.975625	4.28454	5.10394	3.58605	3.19819	8.79141	0.446829	6.75772	4.57375	1.33701	1.68101	2.93347	3.63911	3.55384	1.54699	5.08986	5.67703	4.13906	-0.466759	3.70723	3.54421	0.895624	-0.111468	2.18207	1.77089	0.0537878	0.630382	0.681905	0.478415	0.826873	0.703829	0.647443	0.0180646
H54*	Validation	73.3376	M	ESRD				204367490072	R03C01	8.08361	4.84822	7.60785	2.14153	6.6914	6.12961	3.51628	1.10353	4.53037	5.23116	3.702	4.03707	8.66073	1.76616	6.56013	5.2132	2.07783	2.68553	3.06948	4.03143	3.60165	1.78396	5.29264	5.92403	4.44072	0.411531	4.89839	2.09694	1.9079	1.00197	1.98218	2.63332	0.067405	0.6415	0.704336	0.480131	0.842284	0.7016	0.712749	0.0150457
H56	Train	56.5761	F	ESRD	H56			204390590086	R08C01	7.9478	4.4073	6.59618	-0.539138	4.62878	5.0566	1.50152	0.384721	3.43147	4.58124	2.89214	2.27356	8.79103	-0.00620566	6.06558	4.66434	1.69778	1.41055	3.20609	2.77422	1.96531	1.24735	5.4062	5.86673	1.77918	0.839202	4.47993	6.00653	-1.2974	0.106755	2.52672	2.82441	0.0181966	0.47867	0.652327	0.646711	0.754006	0.619298	0.706883	0.0122207
H57	Train	27.9622	F	ESRD	H57	tst_esrd_010		204390590107	R02C01	10.257	3.64828	7.94176	0.637627	5.44842	5.55564	1.95961	1.23582	3.48078	7.8405	1.28501	4.663	9.26594	1.31463	7.34747	4.76934	2.32354	1.54664	4.12303	3.47772	2.94585	2.37868	5.84363	5.88547	3.34814	0.00510509	4.94267	5.17516	1.16369	1.90923	2.8961	3.2627	0.0383873	0.657265	0.737155	0.582194	0.821439	0.623823	0.701204	0.0201932
H57*	Train	28.3319	F	ESRD		tst_esrd_037		204367490072	R05C01	8.99661	5.30845	7.89906	2.06823	7.51233	6.2133	4.03297	2.47985	4.85069	6.1827	3.43347	4.58141	8.57881	2.07679	6.80844	5.17828	2.71352	2.81039	2.97706	4.55414	4.83849	2.71381	6.21452	6.33513	4.22597	0.327997	4.84006	5.16976	0.926469	1.88784	3.29233	3.31892	0.0493293	0.708634	0.709995	0.495077	0.830186	0.620327	0.73524	0.0139831
H59	Train	41.0303	M	ESRD	H59			204390590107	R04C01	8.78166	3.44585	7.08796	-0.812875	5.36556	5.05301	2.44915	0.748859	2.9732	4.57672	1.96196	0.384046	6.97286	1.21971	4.85294	4.18	-0.229105	0.443119	3.61447	3.60448	2.85864	0.6155	4.81717	5.89755	3.60448	-1.52253	4.26833	5.83232	0.597773	1.88483	2.42852	2.94183	0.0314244	0.504529	0.674224	0.547615	0.873411	0.771699	0.74985	0.0167997
H61	Validation	27.5187	M	ESRD	H61	tst_esrd_018		204390590107	R08C01	7.36365	3.70194	7.48915	-0.539138	5.20978	5.0253	1.41523	-0.111016	3.15285	3.46623	1.43296	1.89102	8.06255	0.533078	5.65064	4.06883	0.644164	1.44357	2.5493	2.9912	3.08589	1.62477	3.31253	6.23502	2.04442	-1.51845	4.47993	5.10655	0.669311	0.942019	2.87086	1.90659	0.0150847	0.268578	0.771111	0.727042	0.862444	0.766394	0.74214	0.0111961
H62	Validation	49.745	M	ESRD	H62			204390590108	R02C01	7.75348	4.6245	7.71775	0.144934	5.52485	5.62257	1.39887	1.3255	4.40605	6.15796	3.47938	3.18196	6.73395	0.396545	3.93035	4.72573	1.69778	0.569065	4.13689	2.98281	3.01855	1.07263	3.31253	6.31432	4.07185	0.132046	4.26833	4.70619	1.75984	0.343878	3.04257	1.62138	0.0451645	0.328976	0.709435	0.621396	0.826452	0.700298	0.72127	0.0182594
H63	Train	28.4523	M	ESRD	H63			204390590108	R04C01	7.28239	4.02868	5.83205	-1.18402	5.68304	5.11718	1.72589	0.0378678	2.3035	3.57797	-0.222783	2.22259	7.77927	0.316995	5.40197	3.87345	0.307597	0.878054	3.51646	3.04468	3.0106	0.621202	4.13389	6.06624	2.2209	-0.938273	3.00806	5.20984	0.882945	0.501606	2.84621	2.21519	0.0346298	0.286455	0.559743	0.585059	0.85857	0.732996	0.741083	0.0108466
H65	Train	48.1817	M	ESRD	H65			204390590108	R06C01	8.17012	4.37825	7.36569	0.0110522	5.8895	5.18324	1.39031	0.622532	3.84271	5.42685	2.90093	2.27356	6.87794	0.762447	5.20381	4.6321	0.644164	1.00062	3.71263	2.73355	2.58335	1.32208	3.31253	5.9258	3.2167	-0.561277	4.26833	3.70548	-0.539495	0.135316	2.96881	1.34695	0.0448565	0.28641	0.657292	0.555888	0.833024	0.664615	0.737751	0.0209212
H68	Train	48.0366	M	ESRD	H68			204390590108	R08C01	9.73308	4.28472	7.46934	1.88822	5.23135	6.00604	2.13092	0.443923	3.36429	5.39044	2.95651	2.62071	8.95057	0.342091	6.50432	2.25156	1.20452	1.56826	3.7272	3.05079	3.54481	1.99509	4.80718	6.58916	1.58743	0.409616	4.3693	4.10007	1.76517	0.216141	3.1523	2.16162	0.0195732	0.571144	0.677659	0.663603	0.657819	0.643693	0.709901	0.00887861
H7	Train	60.9458	F	ESRD	H7			204365950013	R04C01	8.37955	4.29057	7.36249	0.0110522	5.76321	5.4126	0.837852	0.226305	2.80193	3.83599	2.18731	1.72206	8.36811	1.21971	6.55191	4.93828	1.78329	1.10932	3.24289	1.98678	2.59072	0.531969	5.20031	6.11748	2.8611	-0.175636	5.01736	4.5249	0.533103	1.10349	1.93312	2.83873	0.042928	0.595679	0.742615	0.602183	0.829675	0.673252	0.692483	0.0137494
H70	Train	30.7221	F	ESRD	H70			204390590123	R02C01	8.70145	3.18055	7.08796	0.37035	4.98303	5.18105	1.46143	0.432389	2.32377	4.2772	1.86825	2.03546	8.16662	0.452707	5.9104	5.13189	1.24366	1.20829	3.49454	3.0904	3.28631	1.28688	4.09273	6.49712	2.34219	-0.10537	5.14297	5.40843	1.29819	1.29589	2.95879	2.35111	0.0428242	0.296505	0.665781	0.638578	0.850974	0.695243	0.696903	0.019036
H71	Train	65.373	M	ESRD	H71			204367490072	R07C01	8.58142	5.09655	7.66112	2.52461	7.20076	5.8653	3.51628	0.563524	4.69573	5.90732	3.29826	4.24943	8.79783	1.56468	6.76171	4.42328	0.664096	2.70272	3.66131	3.7703	3.1664	2.2457	4.55627	6.58884	4.44072	0.267343	3.97405	4.56735	2.09128	0.635206	2.13178	2.45399	0.0560763	0.329165	0.646482	0.499526	0.853445	0.711046	0.666141	0.026505
H71*	Validation	65.7454	M	ESRD				204373100094	R01C01	8.42563	4.78637	8.07414	2.46815	6.50101	5.87853	3.74405	-0.549793	4.3821	6.37383	4.40306	4.48408	9.08631	2.25909	7.30559	4.97132	1.42177	3.23506	3.96622	4.21152	2.24019	2.42213	5.04132	6.32599	4.55414	0.420359	4.43462	4.8651	3.50037	0.769451	2.13178	2.88625	0.0511126	0.225474	0.592313	0.481669	0.840699	0.587417	0.697186	0.0207999
H72	Train	35.9597	M	ESRD	H72			204365950080	R03C01	8.39179	4.32319	7.52951	-1.18402	5.76321	4.92144	1.2202	0.384721	2.70207	3.32337	2.52784	2.99518	8.75723	-0.440658	6.69856	4.52835	1.08372	0.880067	3.24289	2.89483	2.7866	1.39034	4.47366	6.46978	1.67181	-1.43671	5.08354	3.70548	0.141831	1.18646	3.97363	2.35624	0.0480164	0.669213	0.655104	0.629738	0.793436	0.614146	0.743079	0.0201889
H74	Train	41.7996	M	ESRD	H74			204365950080	R05C01	9.58457	3.64127	7.06462	-0.66712	3.95591	5.11623	5.7086	0.988854	3.36538	3.8243	2.70555	2.27356	8.62021	2.12672	6.20309	5.11221	3.82569	3.47624	3.8208	5.02892	3.63325	2.21118	7.76899	5.88158	4.04659	0.784287	5.33399	7.66067	4.14309	1.4208	2.31002	5.12395	0.0586058	0.681516	0.585672	0.630509	0.821662	0.646318	0.774299	0.0160546
H75	Train	37.7859	M	ESRD	H75	tst_esrd_017		204365950080	R07C01	7.27031	3.70194	7.45849	0.467192	5.27508	5.36532	3.23301	0.731761	2.33566	4.41991	4.73424	3.26369	9.68894	1.16855	7.69943	4.52835	1.60351	2.71213	3.59624	3.70431	3.07983	2.11214	5.76236	6.64149	2.98703	0.910727	4.94267	5.54866	3.89215	1.78419	3.11323	3.72297	0.0551229	0.329961	0.642942	0.576347	0.828783	0.69754	0.773667	0.0180661
H76	Validation	62.2189	M	ESRD	H76	tst_esrd_021		204390590123	R04C01	8.83804	3.60129	7.47915	0.37035	5.06455	5.13594	0.253498	1.06584	3.03717	3.54513	0.486432	0.384046	7.8109	-1.24494	5.43008	4.47194	-0.229105	0.763772	3.30976	2.45414	2.63722	0.847828	3.31253	6.22369	3.08539	-1.25176	4.47993	4.2147	1.19797	0.745219	2.21523	2.65655	0.046382	0.672038	0.58572	0.566008	0.840329	0.678836	0.702875	0.018359
H76*	Train	62.5803	M	ESRD		tst_esrd_038		204373100099	R04C01	8.30181	5.53968	7.97892	2.57742	6.87351	5.77553	2.23004	2.51673	4.79142	5.18135	4.56161	2.76215	8.77244	1.56468	6.32642	5.54762	1.9679	2.5017	3.30541	3.288	3.34137	2.77829	4.76928	6.25912	4.52316	0.616454	5.57789	4.39581	2.01815	-2.11098	2.51889	2.20148	0.0667428	0.689799	0.610582	0.457779	0.823949	0.673494	0.713413	0.0160292
H77	Train	58.7911	F	ESRD	H77			204390590123	R06C01	8.18047	3.44585	8.00061	-1.76293	4.89413	4.84099	0.786501	2.16296	2.56901	4.45568	3.35423	2.03546	8.44946	0.521932	5.97407	4.9848	1.24366	0.991325	3.27735	2.70996	2.63317	1.61638	4.09273	6.025	2.45006	-0.400856	4.43351	4.49742	-0.601904	-0.628957	2.19517	2.47469	0.0536624	0.307755	0.665566	0.572263	0.83002	0.691764	0.758486	0.0192101
H8	Test	48.2447	F	ESRD	H8			204365950013	R06C01	8.02135	3.81451	7.85663	-0.142406	6.07428	5.56186	3.1438	0.432389	2.64096	4.17631	2.57518	3.33921	8.13109	1.11455	6.39912	4.83787	1.78329	0.417268	3.44785	3.59933	2.7866	1.93585	5.49172	7.06995	4.18285	-0.19108	4.26833	7.0497	3.66867	2.20875	3.16991	3.78446	0.0613641	0.354633	0.723574	0.593939	0.859851	0.745663	0.733474	0.0150641
H8 (1)	Validation	49.1071	F	ESRD				204367490010	R03C01	7.49676	5.05944	7.83277	0.673501	6.6914	6.10981	4.28112	1.12295	4.56946	5.22084	4.30085	3.64675	8.15372	1.67052	6.55575	4.83663	1.24423	1.85578	2.82341	4.46054	3.60165	1.54699	4.55627	6.48064	4.18487	0.325558	3.25898	6.15256	2.61615	1.36933	2.13178	3.13931	0.0411233	0.327425	0.653882	0.49694	0.830492	0.674827	0.770869	0.0134451
H80	Train	34.0048	F	ESRD	H80			204367460096	R01C01	7.91263	2.94108	8.02265	0.637627	5.52485	5.30096	1.01475	0.782201	2.8531	4.42799	3.46861	2.46562	9.10727	-1.24494	7.07448	3.29721	0.991938	-1.08749	3.55782	3.54092	3.64008	0.847828	5.31007	6.74712	3.03039	-1.26075	4.75631	4.69515	2.5053	1.28485	2.31002	1.86402	0.0556646	0.294771	0.614368	0.621984	0.816348	0.581039	0.723909	0.012366
H81	Train	62.8541	M	ESRD	H81			204367460096	R02C01	8.24348	3.35448	6.65587	1.13084	4.62878	5.04058	-1.73778	1.04083	2.72449	4.73219	-0.222783	2.62659	9.24331	-0.00620566	6.91518	3.79837	1.60351	1.04013	3.4229	3.15519	3.09268	1.61638	4.99956	6.7376	2.77334	-2.49948	4.94267	4.55166	2.9908	1.08935	2.31002	1.86402	0.0782123	0.62789	0.606155	0.641034	0.846185	0.684169	0.72021	0.0208228
H82	Test	31.1683	F	ESRD	H82			204367460096	R04C01	7.94832	3.35448	7.35273	-0.322163	5.06455	4.44364	1.25803	-0.286146	2.59906	3.24782	2.47825	0.384046	7.59869	0.70091	5.39481	4.59875	0.889968	0.625261	2.90948	3.45115	3.38264	0.745915	4.09273	5.39099	3.05827	0.0351911	3.00806	4.31783	1.73309	0.727487	2.42299	2.30486	0.0612716	0.31299	0.623748	0.587886	0.796333	0.707619	0.743991	0.0197282
H83	Train	62.3065	F	ESRD	H83	tst_esrd_019		204367460096	R05C01	8.71799	3.70194	7.95143	1.26899	5.27508	4.97309	1.51195	0.845726	3.77128	4.31487	2.31357	3.47501	8.28214	1.6224	5.83759	4.72573	1.93362	1.34891	3.7694	4.08391	3.19547	1.61638	5.56874	6.53534	3.1501	0.00510509	5.64334	4.90167	1.95137	2.25075	3.26832	3.57763	0.077512	0.633712	0.606394	0.614052	0.834408	0.600705	0.726781	0.0271286
H85	Test	73.061	M	ESRD	H85	tst_esrd_020		204367460096	R07C01	7.96715	3.50903	7.44782	-0.812875	5.10292	4.68074	1.59777	0.104719	3.05338	4.701	-1.31744	2.46562	8.90737	0.521932	6.26983	3.71692	1.16716	0.82952	3.36927	2.58937	1.84816	1.07263	5.31007	6.42542	3.51318	-0.776496	4.63446	4.75063	0.55997	-0.0719239	1.93312	1.86402	0.124047	0.654316	0.754373	0.612674	0.816443	0.527591	0.691896	0.0226417
H86	Test	56.201	M	ESRD	H86			204373100094	R05C01	8.85759	5.1943	7.49288	0.398046	7.18377	5.75616	3.51628	1.81605	4.13826	4.84268	4.1616	4.05942	9.43367	1.85339	7.41741	5.27284	-0.304352	1.91239	3.12349	4.03143	4.3667	2.07124	5.62489	6.28303	4.15137	0.183401	4.95207	2.09694	0.321045	0.119657	1.79184	2.86337	0.0679203	0.0560502	0.656614	0.507895	0.833909	0.65346	0.717714	0.0152927
H87	Train	37.7995	F	ESRD	H87			204365940156	R05C01	7.78744	3.46453	7.92385	0.713491	5.5727	5.19842	2.47928	0.0378678	3.32082	4.01441	4.79185	5.66824	9.37897	1.21971	7.98112	4.81104	1.60351	0.705813	3.4599	3.70431	5.70401	1.5114	6.1737	7.05738	2.7548	0.720791	6.50344	5.44379	2.63415	2.36689	4.75566	3.42584	0.0408326	0.175942	0.663455	0.62482	0.832772	0.642933	0.688043	0.0204042
H88	Test	25.0299	M	ESRD	H88	tst_esrd_022		204390590107	R06C01	7.73992	3.76936	7.08796	0.817914	4.3488	4.94534	1.76348	0.678639	3.09219	4.56476	1.11203	3.18196	9.47456	0.521932	7.32734	4.27963	1.60351	1.22892	3.99714	3.24935	1.29633	1.61638	5.4062	6.42876	4.25416	-0.19108	5.01736	4.90167	0.889098	0.992161	2.31002	3.10717	0.0276281	0.625835	0.662255	0.605616	0.851333	0.7336	0.767646	0.0114506
H9	Test	59.2729	F	ESRD	H9			204367490010	R05C01	9.27352	5.24039	7.71722	1.37773	7.37213	6.38127	3.30124	1.16042	4.23777	6.55988	3.79977	4.24943	8.77169	2.14134	6.65424	6.25318	1.70233	1.85578	3.66735	3.7703	3.72447	0.317567	5.1353	6.45796	4.48781	0.777772	4.31308	3.67816	2.19417	0.769451	2.13178	2.45399	0.0440516	0.235088	0.613339	0.493612	0.831433	0.709519	0.767062	0.0140376
H9*	Train	60.1244	F	ESRD				204367490010	R07C01	9.35839	5.0487	8.10969	1.94388	6.97017	6.2768	3.94044	-0.402112	4.69573	7.17519	3.702	4.58141	8.74655	2.70044	6.8987	6.15091	1.9679	3.48903	4.32051	4.34914	2.24019	1.21367	5.66781	6.45796	4.59222	0.866638	4.95207	4.56735	2.89026	0.485256	2.6697	3.13931	0.10628	0.220343	0.601474	0.483547	0.819105	0.738936	0.722553	0.0167822
H91	Train	40.083	F	ESRD	H91			204373100094	R07C01	7.87681	4.86011	7.92529	2.10572	7.28477	5.51239	4.28112	1.59779	4.97622	5.52862	5.23442	4.44821	9.58006	3.0815	8.21839	5.70419	2.56077	3.149	3.37284	5.04975	5.05697	2.38972	5.81752	6.43295	4.35552	2.48595	5.20681	6.43148	2.41815	1.51987	2.97068	3.57213	0.0374678	0.60718	0.594005	0.522705	0.78772	0.657671	0.706447	0.0123578
H91*	Test	40.3759	F	ESRD				204373100095	R01C01	7.89632	4.90266	8.03309	2.10572	7.06173	5.78322	4.07264	1.65829	4.97622	5.55371	4.8192	4.39719	9.36727	2.76935	7.81729	5.53327	2.56077	2.70272	3.05511	4.76905	4.9008	2.20541	5.35993	6.41328	4.22374	2.11169	5.41758	6.29191	1.59813	1.36933	2.78496	3.36891	0.0384636	0.579337	0.647043	0.519211	0.820174	0.699128	0.750479	0.0190931
H93	Train	67.7742	M	ESRD	H93	tst_esrd_039		204373100095	R03C01	8.26767	5.27663	7.9801	1.84864	7.62139	5.64308	3.58798	0.733367	4.13826	6.015	3.77099	4.17978	8.56241	1.97135	6.80768	4.51653	2.49505	2.36618	3.50994	4.21152	3.60165	2.45332	5.01574	6.4503	4.40818	0.799917	4.53756	5.00943	2.24643	1.36933	2.53173	2.88625	0.0463674	0.213838	0.627094	0.5283	0.766597	0.733372	0.73801	0.020205
H94	Train	44.1926	M	ESRD	H94			204373100095	R05C01	7.86942	4.86011	7.81252	2.14153	6.9024	5.48176	4.78711	0.733367	4.69573	5.83153	3.92713	3.79277	8.68321	2.14134	6.63997	4.06672	2.62237	3.08347	2.15564	4.03143	4.18811	2.64388	5.99572	6.14283	4.04977	0.664509	4.70565	5.8932	2.9439	-0.244785	1.79184	3.72523	0.0578864	0.325289	0.59456	0.507934	0.80327	0.711326	0.72046	0.0137025
H95	Test	61.7809	M	ESRD	H95	tst_esrd_040		204373100099	R06C01	7.97826	5.24192	7.33045	1.16676	7.31844	5.9818	3.51628	2.34558	4.56946	5.88624	4.61682	4.01395	9.49674	1.44617	7.37946	3.81654	2.17668	5.27022	3.29372	3.7703	3.60165	1.78396	6.08221	6.1246	4.23483	0.714687	4.70565	3.67816	1.31085	0.119657	2.13178	1.77089	0.0594364	0.612198	0.709457	0.479488	0.823766	0.661465	0.708843	0.0153136
H96	Train	36.3621	M	ESRD	H96	tst_esrd_041		204373100095	R07C01	8.29893	5.17235	7.72765	1.94388	7.18377	5.9392	3.64766	0.770638	4.19125	5.68704	5.05371	4.74175	9.60329	2.00776	7.88138	5.04017	1.42177	4.05132	3.38097	4.03143	5.46502	1.45008	6.75148	6.28148	4.46121	1.1681	4.84006	4.22687	2.17067	1.00197	3.38863	2.63332	0.0567615	0.313636	0.570422	0.548262	0.783328	0.647101	0.765234	0.0199919
H96*	Validation	36.6551	M	ESRD		tst_esrd_042		204373100096	R01C01	8.14339	5.08091	7.68876	1.98752	6.98303	5.78513	3.51628	0.719653	4.13826	5.85619	4.73316	4.53989	9.01796	1.67052	6.87687	5.15667	1.02728	3.69532	3.30541	3.7703	5.14277	1.21367	4.69155	6.32599	4.30245	1.17844	4.89839	4.91731	2.14578	0.485256	2.88394	2.20148	0.0448523	0.288071	0.626557	0.497481	0.798025	0.58317	0.709338	0.0145413
H98	Train	43.8448	F	ESRD	H98			204373100096	R03C01	7.87446	4.8717	7.38795	0.601476	6.15669	5.69824	3.64766	0.0398859	4.48693	4.93372	3.43347	3.01523	8.86155	0.022111	6.50935	4.57375	0.82582	1.76672	2.96434	3.43613	2.24019	1.07094	4.17012	6.34838	2.4908	-0.717016	4.70565	2.09694	1.0732	-0.393579	2.62954	1.98271	0.0436084	0.0474353	0.643007	0.519107	0.847043	0.689449	0.69132	0.0192057
I1	Train	38.8427	M	Control	I1	trn_val_087	GSM7468925	204365950013	R01C01	7.20847	3.84651	7.11022	-0.322163	4.29975	5.0931	1.31941	-0.241997	2.54019	4.56246	1.56315	0.384046	8.94024	0.521932	6.39178	3.15569	1.08372	0.417268	3.12403	2.5255	2.61935	1.8672	4.47366	6.46724	3.71692	-0.566007	3.00806	5.1986	1.11449	1.88688	2.6315	2.52756	0.0575184	0.0858799	0.642011	0.644482	0.737092	0.772621	0.646464	0.0243813
I100	Validation	74.2958	F	Control	I100	trn_val_138	GSM7468926	204367490058	R08C01	7.07453	4.57187	8.1553	1.46498	6.03331	5.85217	4.109	4.20959	4.66774	5.75527	5.37969	4.58141	9.84824	2.20195	7.73029	2.8052	2.81671	2.33471	3.22859	4.63484	5.10135	1.84995	6.56862	5.45014	3.29416	1.79938	5.00179	4.81486	3.26351	1.44681	3.43224	3.13931	0.0323817	0.34014	0.595194	0.507979	0.857635	0.671108	0.69511	0.0133942
I11	Train	29.2354	M	Control	I11	trn_val_093	GSM7468927	204367460044	R01C01	6.33892	4.25351	7.23415	0.263673	3.79537	5.20781	0.998663	-3.57698	3.0719	4.47746	2.25235	2.27356	8.56786	0.86258	6.45478	3.07625	1.49846	0.919135	2.94142	2.77422	3.60721	2.21118	4.99956	6.08203	3.25687	-0.381282	4.26833	5.25732	-1.2974	0.60863	2.73845	2.57769	0.0431865	0.280725	0.471667	0.614762	0.854149	0.79847	0.77984	0.0271684
I14	Test	32.8248	M	Control	I14	trn_val_121	GSM7468928	204365950045	R01C01	6.66386	4.12236	7.26665	0.144934	3.71043	5.13455	1.76348	-1.14331	2.82073	4.33457	2.18731	2.03546	8.38921	0.521932	5.47069	3.71692	1.82323	-1.08749	2.83934	2.92315	3.4568	2.11214	4.91916	6.03666	0.00945569	0.295739	4.26833	5.17516	0.106616	0.992161	1.93312	3.0115	0.049713	0.305359	0.600193	0.714814	0.744295	0.822634	0.7678	0.0322127
I16	Train	55.4782	F	Control	I16	trn_val_094	GSM7468929	204365950045	R03C01	7.44718	3.91112	7.39665	0.263673	3.67882	5.53615	2.25664	0.0378678	2.64096	5.02098	3.78144	3.64929	9.60325	1.31463	7.56753	3.87345	2.22791	0.919135	3.34033	3.70431	2.7866	2.51717	5.4062	6.87722	3.55572	0.632853	5.08354	5.17516	3.19843	2.29102	2.97849	3.65461	0.0667283	0.495964	0.683023	0.673199	0.827154	0.69223	0.717162	0.0124834
I17	Train	58.8595	M	Control	I17	trn_val_095	GSM7468930	204365950045	R05C01	7.48876	3.58614	7.52951	0.55586	4.12831	5.21627	1.3535	-0.111016	3.17694	4.77442	4.18848	3.18196	9.47177	0.707058	7.19702	3.29721	1.93362	0.417268	3.16661	2.92315	2.86997	2.4156	4.91916	5.24062	3.89217	0.23989	4.63446	5.22414	0.508772	1.26156	2.52672	2.89804	0.211319	0.613143	0.664274	0.617112	0.799906	0.488144	0.72551	0.0186303
I19	Train	36.8139	F	Control	I19	trn_val_169	GSM7468931	204367460044	R03C01	7.62743	4.87398	8.04528	2.14153	5.85121	5.45428	4.07264	0.364216	4.13826	6.04812	4.26093	4.28171	9.8336	2.14134	8.34177	4.11402	2.15769	2.85095	2.41671	4.76905	5.10135	2.85714	5.91953	6.2357	3.82628	0.72362	5.09141	5.42476	1.59813	0.769451	3.29233	3.36891	0.0719691	0.737064	0.684602	0.578125	0.834358	0.825283	0.663363	0.0408798
I2	Validation	32.7591	F	Control	I2	trn_val_088	GSM7468932	204365950013	R03C01	6.81105	5.40128	7.67245	0.263673	3.17558	5.17841	2.12039	-1.74921	2.80744	4.6263	1.877	2.46562	9.14278	1.68626	7.2333	3.29721	2.32354	2.79451	3.16661	3.15519	4.35312	2.87169	5.9626	6.5146	3.79859	-0.772062	4.75631	6.23815	-0.539495	1.46991	2.31002	3.57763	0.035694	0.0818468	0.687469	0.614861	0.820196	0.671649	0.726185	0.0122243
I20	Train	47.5657	F	Control	I20	trn_val_096	GSM7468933	204367460044	R05C01	6.7395	3.92521	7.29708	-0.812875	3.75261	4.8233	1.51195	-1.14331	2.76411	4.40764	1.67858	2.03546	8.19872	0.293209	6.65402	3.29721	0.889968	0.768267	2.66408	2.77422	2.20719	1.45318	5.07241	6.59811	1.82872	-2.49948	4.26833	5.04929	1.04304	0.60863	2.31002	1.86402	0.0471608	0.589174	0.727557	0.650845	0.805218	0.753896	0.709871	0.0181924
I21	Train	24.7014	M	Control	I21	trn_val_103	GSM7468934	204367460044	R07C01	6.19484	4.52969	7.28965	-0.322163	2.2706	4.78809	1.51195	-1.74921	2.86657	4.6631	0.299083	2.62659	8.50432	0.86258	5.28824	3.29721	1.37986	1.22892	2.75876	3.15519	1.96531	1.5114	5.31007	6.53719	1.3361	-1.73056	4.75631	4.49742	0.623356	0.992161	2.79883	2.57769	0.0383316	0.479708	0.768257	0.615268	0.852306	0.692285	0.703523	0.0211011
I25	Train	70.6325	M	Control	I25	trn_val_102	GSM7468935	204367460057	R02C01	8.11648	3.85428	7.45584	0.912897	3.8271	5.54251	2.47928	1.34439	3.32082	5.86086	4.31023	3.53655	8.82627	2.0865	6.71703	3.9089	2.32354	1.34891	3.84478	3.75188	2.59029	2.96823	5.49172	6.66636	4.27482	0.306894	5.14297	5.80784	2.20063	3.82343	2.93886	3.72297	0.0633657	0.361164	0.662766	0.600122	0.786121	0.673284	0.760651	0.0160746
I26	Train	35.5107	F	Control	I26	trn_val_101	GSM7468936	204367460057	R04C01	6.74752	3.88205	7.37205	0.637627	2.64352	4.7706	3.31413	-0.286146	3.87088	3.84749	3.76671	3.26369	8.80835	1.85609	6.87104	3.87345	2.52655	1.77562	3.27735	3.87914	2.59029	1.61638	5.89342	6.05847	3.2167	0.00510509	5.08354	6.30326	1.21057	2.43732	2.8961	3.93872	0.0407094	0.650378	0.646706	0.627202	0.847267	0.649636	0.737334	0.012649
I27	Test	33.972	F	Control	I27	trn_val_139	GSM7468937	204367460032	R06C01	7.0398	5.20928	7.41991	1.37773	3.70993	5.34025	4.14259	-0.0421193	4.56946	4.92421	4.49344	3.85531	9.2071	2.07679	7.00258	3.84801	2.05681	0.955613	2.03142	4.55414	4.95737	2.91172	5.4214	6.2913	3.54185	0.00297375	4.43462	4.22687	1.34681	1.99028	2.88394	3.31892	0.057991	0.303727	0.617593	0.558922	0.800133	0.707527	0.738743	0.0358794
I28	Validation	30.8781	F	Control	I28	trn_val_100	GSM7468938	204390590086	R02C01	5.84271	3.7635	7.63363	-0.322163	3.49513	4.67408	0.574885	-3.57698	2.36262	4.32402	-0.222783	1.72206	7.45165	0.463493	5.42313	2.53447	1.08372	-1.08749	2.40352	1.293	3.25943	1.5114	4.47366	5.38296	2.63559	-0.75593	4.26833	4.12048	0.067277	-0.0719239	3.05001	2.34527	0.0819283	0.294476	0.659719	0.625111	0.805514	0.602021	0.73873	0.0170872
I29	Train	41.5094	F	Control	I29	trn_val_125	GSM7468939	204367460057	R07C01	6.1836	3.59753	7.7448	-0.322163	3.44113	5.21879	1.16083	0.226305	2.53939	4.56876	3.39728	3.70121	9.32113	0.996679	6.76126	3.62791	1.60351	-1.08749	3.0273	2.92315	1.29633	1.39034	4.91916	5.75723	2.15409	1.27835	4.63446	5.38212	0.889098	1.78419	2.79883	2.89804	0.0761281	0.26334	0.599636	0.553902	0.854471	0.706943	0.769588	0.014168
I31	Validation	24.9752	F	Control		tst_ctrl_019	GSM7468940	204390590086	R04C01	6.74352	4.35188	7.43691	0.467192	2.47771	5.25528	1.81964	-0.625074	2.81909	4.40352	0.299083	3.53655	7.11018	-0.199412	5.52844	2.98964	2.1761	1.06848	3.16661	1.98678	4.20577	1.09368	4.09273	5.99553	2.67696	-1.04433	5.4616	5.28488	0.750138	1.50047	3.47348	2.54264	0.0363961	0.601249	0.777706	0.65622	0.77685	0.727792	0.71055	0.0210713
I32	Train	42.4211	M	Control	I32	trn_val_099	GSM7468941	204365950080	R01C01	6.52651	3.85685	7.1993	1.39107	2.02557	5.43303	1.16083	-0.194734	2.33566	4.64172	2.62047	2.76515	8.87016	1.21971	6.47637	3.42054	1.69778	-0.0306469	3.14574	2.92315	1.94585	2.05759	5.20031	6.73831	3.31157	-0.19108	4.75631	3.70548	0.182997	1.46991	2.31002	3.18986	0.0492615	0.283116	0.665053	0.615372	0.851949	0.674319	0.698181	0.0203873
I33	Train	25.991	M	Control	I33	trn_val_124	GSM7468942	204390590086	R06C01	6.72119	3.21525	7.12097	-0.539138	2.44279	4.9418	0.970995	-2.29093	2.33566	4.65845	1.43332	2.03546	8.02616	-0.00620566	5.26785	3.29721	1.37986	1.08471	2.66408	1.98678	1.83399	1.61638	4.09273	6.6696	3.40301	-2.49948	4.26833	4.90167	0.293795	0.574647	2.39213	2.42753	0.0419901	0.276253	0.692096	0.606758	0.839266	0.663197	0.79772	0.0105875
I34	Test	32.2142	M	Control	I34	trn_val_123	GSM7468943	204390590086	R07C01	6.715	3.81177	7.18556	0.0110522	4.59488	5.15019	0.998152	-1.40074	2.7957	4.22408	2.11795	1.26243	8.51151	-0.440658	5.5408	2.98964	1.24366	1.15203	3.0273	3.38073	3.76932	1.24735	3.31253	6.49369	3.37844	0.0929158	3.93058	3.47274	0.597338	0.748992	2.52965	1.98878	0.0405455	0.575801	0.651919	0.60479	0.823751	0.692673	0.772867	0.0122133
I35	Train	63.3524	M	Control	I35	trn_val_098	GSM7468944	204390590107	R01C01	7.42051	4.44547	7.27444	0.37035	2.02557	5.47995	0.860658	0.845726	2.58722	3.94951	1.40558	0.384046	7.22957	0.22374	5.12058	1.63925	-0.229105	0.835839	2.83934	2.59368	3.15962	2.5011	4.09273	6.68643	3.98327	-1.34751	3.93058	4.15565	0.0735357	0.629311	2.31379	2.59514	0.0530801	0.325729	0.663805	0.582077	0.7959	0.721886	0.746856	0.0403614
I38	Validation	55.4563	M	Control	I38	trn_val_097	GSM7468945	204390590107	R03C01	6.81291	3.98529	7.54959	0.784246	3.67882	5.5073	2.37487	0.0378678	3.52963	5.05524	3.05041	3.33921	8.82841	1.85609	6.69143	4.18	2.27697	2.31869	3.16661	3.79668	3.07983	2.4509	5.56874	6.75206	3.50445	0.875632	5.14297	6.57036	1.29819	2.56471	3.59912	4.16421	0.0704045	0.109894	0.664668	0.629984	0.843172	0.495404	0.702395	0.018252
I39	Train	55.5412	F	Control	I39	trn_val_122	GSM7468946	204390590107	R05C01	7.87265	3.63417	7.83767	0.263673	3.29158	5.24519	1.95961	0.00268119	4.0413	5.17619	4.30134	3.33921	9.29253	1.40113	7.33195	4.41202	1.93362	1.54664	3.66577	3.33323	2.94585	2.2993	5.49172	6.89636	3.35325	0.801334	5.01736	5.862	1.00815	2.36689	2.79883	3.2627	0.0345966	0.651917	0.797396	0.558006	0.826484	0.661963	0.689473	0.0148342
I4	Train	41.7668	M	Control	I4	trn_val_089	GSM7468947	204365950013	R05C01	6.51101	4.48501	7.5133	-0.425061	3.36313	5.30852	0.574885	0.0718538	2.74179	4.09968	4.56789	3.33921	9.96594	0.86258	7.47955	2.18759	1.49846	0.72325	3.2938	3.95362	2.59029	2.05759	6.2832	5.90816	3.25123	0.536022	5.01736	6.04975	1.75984	2.36689	3.51852	2.75861	0.0291679	0.5999	0.453088	0.60787	0.747632	0.519506	0.685773	0.0146937
I42	Train	24.7123	M	Control	I42	trn_val_104	GSM7468948	204390590107	R07C01	6.50052	4.13626	6.85869	0.144934	2.44279	4.98437	0.855639	-1.74921	2.35548	4.94829	1.28501	2.03546	8.246	-0.00620566	5.89796	2.78877	1.08372	1.12154	2.75876	2.34561	1.74791	1.24735	4.47366	6.3854	1.98458	-1.28947	3.00806	4.49742	0.546093	-0.0719239	1.98754	2.32022	0.0279085	0.094462	0.740174	0.609071	0.742035	0.639267	0.699511	0.0203399
I43	Validation	78.0331	F	Control	I43	trn_val_140	GSM7468949	204367460032	R08C01	8.28777	4.79997	7.83631	2.66469	6.3259	5.73891	3.88508	2.25529	4.87735	4.15617	4.28134	4.69245	8.31244	1.44617	5.42221	4.3553	2.4099	2.4364	2.71353	4.21152	5.45287	2.11842	5.45025	6.40552	4.26722	1.79938	5.27404	3.67816	2.10426	0.635206	3.64883	2.88625	0.0384334	0.229383	0.635529	0.497033	0.801008	0.631468	0.700724	0.0112577
I44	Train	55.6452	F	Control	I44	trn_val_105	GSM7468950	204390590108	R01C01	7.01432	4.77288	7.1714	0.467192	3.29158	5.46154	2.12039	0.104719	2.33566	4.79758	3.35423	3.18196	9.57849	1.68626	7.83263	4.00802	2.22791	3.06118	3.55782	3.59933	3.29719	2.88188	7.2425	6.60249	3.97232	1.32422	5.08354	4.90167	1.64825	1.90923	3.05001	3.48954	0.0706183	0.165054	0.767393	0.652051	0.808717	0.684685	0.730022	0.0225299
I45	Train	38.5114	F	Control	I45	trn_val_106	GSM7468951	204390590108	R03C01	5.97147	3.57843	7.40557	-0.66712	2.27603	4.92507	0.919847	-2.29093	2.43272	4.02562	-0.222783	0.384046	8.05694	-0.00620566	5.80587	3.15569	1.69778	0.830213	2.40352	2.92315	1.84115	0.847828	4.09273	6.21785	-0.373875	-1.65427	3.93058	2.48047	-0.0538696	0.992161	1.51753	2.00855	0.0426768	0.321891	0.644898	0.622206	0.841735	0.718017	0.765918	0.0207134
I47	Validation	49.7067	M	Control	I47	trn_val_107	GSM7468952	204390590108	R05C01	6.40596	4.0752	7.44782	0.467192	3.8271	5.18236	-1.73778	-0.386812	3.71653	4.58686	2.47825	3.96622	8.12608	0.293209	6.22244	3.71692	1.08372	0.278934	3.20609	2.58937	3.93818	1.5114	4.47366	6.64817	3.96125	0.168868	5.01736	4.90167	0.950403	0.60863	3.38939	1.97064	0.119527	0.111451	0.593498	0.595624	0.831059	0.687964	0.752125	0.0393187
I48	Train	48.2693	F	Control	I48	trn_val_108	GSM7468953	204390590108	R07C01	7.79051	4.41556	7.81034	0.713491	4.24981	3.51744	0.574885	0.477883	5.17979	6.37893	3.86569	3.59451	7.05505	0.293209	4.87846	3.52981	1.78329	0.560078	2.83934	2.58937	3.46999	1.93585	4.91916	6.90103	3.5804	2.10725	4.26833	6.77366	0.597338	0.60863	3.35187	1.86402	0.0392959	0.274793	0.659902	0.545494	0.830745	0.685431	0.762589	0.0211924
I49	Validation	40.8058	M	Control	I49	trn_val_109	GSM7468954	204390590123	R01C01	7.51011	4.16494	7.37205	0.912897	-0.0191847	4.86484	-1.73778	-0.769719	2.81524	4.89625	0.904529	2.03546	8.15306	0.86258	4.27879	4.00802	1.69778	1.7061	2.97158	2.58937	1.83444	1.79206	4.09273	6.59583	2.84416	-1.33409	3.93058	4.49742	0.557252	1.46991	1.93312	1.79398	0.0480607	0.378831	0.635343	0.575724	0.83889	0.684058	0.714815	0.0185006
I5	Validation	53.4905	F	Control	I5	trn_val_090	GSM7468955	204365950013	R07C01	6.90274	4.07144	7.66904	0.467192	3.62155	5.13502	1.95961	0.104719	3.96025	5.05595	3.8314	3.09294	9.15605	0.996679	6.62568	3.62791	2.22791	0.417268	3.38318	3.47772	3.46999	1.75165	6.12159	6.46245	3.24556	-0.772062	4.56234	4.49742	1.00815	2.40273	3.05001	3.48954	0.0304397	0.214956	0.554499	0.673716	0.780106	0.688571	0.695666	0.0119748
I51	Train	64.4476	F	Control	I51	trn_val_110	GSM7468956	204390590123	R03C01	7.25356	3.70194	7.53629	-0.539138	5.45861	5.26168	0.574885	0.603107	1.86151	5.13497	3.35423	2.46562	8.8252	0.293209	6.85159	3.83665	1.08372	3.11494	3.8084	2.58937	3.03414	1.99904	5.07241	5.95343	1.16068	0.0915078	4.47993	4.66216	0.75386	0.60863	1.93312	3.10717	0.0646936	0.366583	0.747826	0.614078	0.846065	0.726234	0.688094	0.0129637
I52	Train	67.0732	F	Control	I52	trn_val_111	GSM7468957	204365950080	R04C01	7.67652	4.10997	7.55394	1.02751	3.48515	4.7794	1.16083	-1.40074	2.81675	5.12971	2.04365	2.46562	8.60964	0.996679	6.1489	3.62791	2.66189	0.919135	3.20609	1.98678	1.29633	2.91169	5.20031	6.01126	3.74488	-2.49948	4.63446	4.43941	0.840066	2.20875	2.58792	3.38658	0.103771	0.290919	0.677272	0.635051	0.822911	0.635327	0.702742	0.0427086
I53	Validation	61.6002	F	Control	I53	trn_val_126	GSM7468958	204365950080	R06C01	7.15343	4.4214	7.58334	-0.322163	4.37576	5.23086	2.57277	-0.769719	2.88179	4.86441	2.52784	2.46562	8.35208	-0.00620566	5.72398	3.79837	1.24366	0.417268	3.30976	1.98678	3.17596	2.4156	4.91916	5.95501	4.23732	-0.0381503	3.00806	4.49742	1.52266	-0.0719239	2.62968	3.06617	0.104902	0.100323	0.668255	0.584165	0.79374	0.651409	0.733761	0.0165859
I54	Validation	50.2296	F	Control	I54	trn_val_112	GSM7468959	204365950080	R08C01	6.64165	3.67565	7.33602	2.53696	4.17185	5.24112	1.95961	0.782201	4.06672	4.67285	3.07938	3.09294	9.11801	1.71669	6.43737	3.94309	2.1212	1.22892	3.4717	4.02151	3.67696	2.4156	5.81747	6.47026	4.16707	-0.772062	5.24625	5.17516	1.64825	1.90923	3.2213	3.72297	0.0629056	0.262644	0.631586	0.596115	0.832248	0.733862	0.755315	0.0137408
I55	Test	25.3366	F	Control	I55	trn_val_127	GSM7468960	204390590123	R05C01	6.59073	3.77517	6.95038	0.37035	2.50021	4.85697	1.51195	-0.0337942	3.32082	4.26669	2.31357	3.09294	8.56623	0.707058	6.66144	3.52981	1.86152	2.30117	2.83934	3.47772	2.33422	2.1632	5.20031	6.43198	2.697	-0.0660238	5.14297	3.70548	0.628651	1.26156	3.05001	3.2627	0.0378126	0.281032	0.63538	0.719803	0.829924	0.659044	0.712324	0.0194132
I56	Train	63.9849	F	Control	I56	trn_val_113	GSM7468961	204390590123	R07C01	7.65315	3.66552	6.80014	0.713491	4.0698	5.2238	2.57277	0.782201	3.32082	4.59077	3.16177	3.47501	8.21634	1.88173	6.25714	4.45238	2.06282	1.83976	3.36927	4.02151	3.19547	2.4156	5.67158	7.06158	3.08539	0.00510509	5.29176	6.42027	1.11449	2.11887	3.2213	3.84032	0.0356866	0.116469	0.631331	0.545806	0.807926	0.763566	0.64454	0.0176276
I57	Train	48.8059	F	Control	I57	trn_val_120	GSM7468962	204365940156	R01C01	7.16845	3.79793	7.22567	-0.539138	2.02557	5.82649	1.95961	-0.111016	3.33466	5.02893	3.79596	2.62659	9.06886	1.40113	6.844	4.06883	1.86152	1.34891	3.16661	3.15519	1.29633	2.21118	5.20031	6.78696	3.45962	-0.438135	4.56234	5.68802	2.11197	1.46991	2.31002	3.10717	0.0479771	0.0989729	0.671606	0.612834	0.742844	0.800391	0.668568	0.0186201
I58	Train	53.6739	F	Control	I58	trn_val_119	GSM7468963	204365940156	R02C01	6.86684	4.24171	7.26665	-0.142406	3.02001	4.98437	2.12039	0.104719	1.86151	4.57559	3.02061	3.09294	9.10456	1.40113	7.16916	3.62791	1.78329	1.22892	3.20609	3.47772	3.24764	2.1632	5.49172	6.52952	2.2209	0.00510509	4.85694	6.30326	1.52257	1.90923	3.05001	3.38658	0.104592	0.209324	0.684991	0.610299	0.755838	0.634746	0.712292	0.023263
I59	Test	69.948	F	Control	I59	trn_val_118	GSM7468964	204367460096	R03C01	7.72681	3.66891	5.64138	0.0110522	4.8986	4.61852	2.00211	0.649613	2.49582	4.11266	0.904529	1.5185	7.8463	-0.440658	5.01833	2.98964	0.889968	1.94946	2.75876	1.98678	1.77685	1.61638	4.09273	5.79797	1.96378	-0.723493	4.26833	4.90167	-0.546459	0.959644	2.35392	1.86402	0.0753048	0.719438	0.709709	0.557446	0.78817	0.665069	0.71106	0.0170749
I6	Test	53.7917	M	Control	I6	trn_val_091	GSM7468965	204367460024	R01C01	6.59548	3.8035	7.97115	-0.539138	4.50209	4.98995	2.04927	-1.55976	2.82153	4.27479	2.98677	1.72206	7.83022	1.26986	4.83331	3.9761	0.307597	1.74201	3.86774	3.34384	2.63755	2.08533	5.50467	5.28666	4.07185	-1.06276	3.00806	4.17395	1.05958	2.38731	2.56372	2.30223	0.120956	0.619027	0.726678	0.569124	0.55189	0.816531	0.754949	0.0374433
I60	Train	60.1299	M	Control	I60	trn_val_117	GSM7468966	204365940156	R03C01	7.46954	3.58996	7.28965	-0.539138	3.6957	4.90302	-1.73778	-0.111016	3.02247	4.8272	2.08146	2.27356	8.19274	0.293209	5.35815	2.98964	1.24366	-0.0306469	2.75876	3.15519	2.17078	1.79206	4.09273	5.80055	3.50445	-1.30476	4.26833	3.70548	-0.114128	-0.0719239	1.5349	2.57769	0.0473196	0.0915904	0.640733	0.654627	0.824697	0.706243	0.74501	0.0177658
I61	Train	60.4667	F	Control	I61	trn_val_116	GSM7468967	204367460096	R06C01	7.63648	3.84128	7.09922	-0.539138	5.94268	5.38172	0.478692	0.477883	2.17299	5.3003	-0.222783	2.62659	7.59472	0.293209	5.05021	3.71692	1.37986	-0.0306469	3.71263	1.98678	2.70571	1.79206	4.72797	5.98384	3.09867	-0.928136	4.47993	4.49742	1.70561	0.649616	2.52672	2.3893	0.0952831	0.0821712	0.622024	0.58591	0.797757	0.728251	0.744262	0.0162517
I62	Train	42.8619	M	Control	I62	trn_val_115	GSM7468968	204365940156	R04C01	7.48443	4.56035	7.46374	0.0110522	1.45993	5.28717	0.889951	-0.498825	2.93659	5.22548	1.74035	2.03546	7.69051	0.707058	5.28014	3.87345	1.08372	0.705813	3.4229	2.92315	2.05125	1.70907	4.6112	6.3681	3.41267	-0.919913	4.63446	4.65885	0.522625	1.477	1.5349	1.86402	0.0591139	0.538799	0.563902	0.615824	0.728602	0.672412	0.716202	0.0223347
I63	Train	50.1475	F	Control	I63	trn_val_128	GSM7468969	204367460096	R08C01	6.26638	3.35991	6.83996	0.850538	3.06288	5.30475	0.574885	-1.74921	2.70146	3.72961	2.70555	1.72206	8.23064	0.521932	5.59735	2.98964	1.86152	0.417268	2.40352	1.98678	2.67126	2.4156	4.09273	6.27666	1.41318	-0.905437	4.63446	5.01884	0.534326	1.5999	2.61199	1.86402	0.0414855	0.0733846	0.648999	0.594572	0.864933	0.715329	0.765425	0.012458
I64	Train	74.1124	M	Control	I64_1	trn_val_114		204367460024	R05C01	7.62173	3.52603	7.56676	0.467192	-0.0191847	5.05915	1.76348	1.30625	3.01751	5.2148	4.15827	3.09294	9.28498	1.35884	7.25693	3.87345	2.00048	2.88727	3.07782	3.59933	1.96531	2.1632	5.31007	5.93932	3.37346	0.536022	5.08354	4.90167	-0.539495	1.46991	2.79883	3.38658	0.076934	0.325014	0.655638	0.571995	0.866987	0.607629	0.753876	0.0153018
I67	Train	68.0479	M	Control	I67	trn_val_141	GSM7468970	204367460050	R02C01	7.5802	5.16878	7.85514	1.16676	3.0749	5.28289	3.69895	0.937682	4.13826	6.68966	4.66454	4.21551	9.32792	1.44617	7.11221	3.25849	1.14174	1.41032	2.75263	4.21152	4.49511	2.07124	5.4214	6.35047	3.32577	0.338551	4.7762	4.81486	1.37484	0.635206	2.6697	2.20148	0.0710405	0.0603483	0.636393	0.490741	0.826818	0.645835	0.730209	0.0198673
I69	Train	66.8022	M	Control	I69	trn_val_142	GSM7468971	204367460050	R04C01	7.30994	4.92356	7.50672	0.875282	6.24983	5.43069	3.30124	0.578265	4.33145	6.10497	4.39535	4.39719	9.15595	1.31155	6.91494	3.55889	1.02728	2.18812	2.52166	4.34914	4.83849	2.07124	5.5304	6.13412	3.86467	-0.597174	4.53756	2.09694	1.29938	-0.755732	2.6697	1.77089	0.0815813	0.343382	0.616979	0.490346	0.815322	0.602248	0.723203	0.0167185
I7	Validation	42.0406	M	Control	I7	trn_val_092	GSM7468972	204367460024	R03C01	6.35149	3.98954	6.8941	2.0325	3.62999	5.2238	1.76348	0.0378678	1.47037	3.93831	3.64083	2.76515	9.1992	0.521932	6.44669	3.42054	1.78329	1.00814	3.12403	2.92315	1.29633	2.48472	5.49172	5.46975	3.16871	-0.438135	4.75631	5.68802	0.411556	1.90923	2.52672	3.48954	0.0404579	0.367158	0.739066	0.587532	0.784638	0.687953	0.739964	0.0159048
I71	Train	72.215	F	Control	I71	trn_val_143	GSM7468973	204367460050	R06C01	7.71725	4.95703	7.49538	1.61471	6.44667	5.79271	4.109	1.15585	4.0031	6.07905	4.3375	3.72375	9.33924	1.76616	7.13511	3.81654	1.87012	0.955613	3.1362	3.7703	3.60165	2.52651	5.88201	6.40045	3.58535	0.951851	4.31308	3.67816	1.19545	0.485256	1.10733	2.45399	0.0372101	0.253311	0.667344	0.565481	0.773532	0.720674	0.672398	0.0100465
I72	Train	69.3923	M	Control	I72	trn_val_144	GSM7468974	204367460050	R08C01	7.33897	4.98285	7.42105	1.79635	4.41492	5.71057	3.88508	1.53225	4.0031	5.39371	5.37116	3.85531	10.1395	1.67052	8.31091	3.46942	1.49978	0.955613	2.48204	4.70577	4.76911	1.84995	7.37406	6.18375	3.37772	1.6425	4.7762	2.09694	1.68307	0.769451	2.78496	2.88625	0.0383371	0.701139	0.710978	0.527595	0.776091	0.714415	0.741951	0.0178584
I73	Train	69.4744	F	Control	I73	trn_val_145	GSM7468975	204367460056	R02C01	7.40555	5.03691	7.42888	1.94388	4.62433	6.53529	4.109	0.784312	4.13826	5.6011	3.87598	3.64675	8.50115	1.76616	6.14575	4.15897	1.70233	2.26602	1.87091	4.55414	4.3667	2.42213	5.45025	6.23185	3.41926	0.16147	4.62683	5.82401	1.09435	1.44681	2.35985	3.2646	0.170296	0.280583	0.678626	0.527344	0.78847	0.69538	0.667072	0.0483707
I75	Train	70.8707	F	Control	I75	trn_val_146	GSM7468976	204367460056	R04C01	8.0047	4.78912	7.53657	2.95659	3.77139	5.584	3.82087	1.78047	4.48693	5.93857	4.21703	3.72375	9.34926	1.67052	7.32639	3.81654	2.13832	1.711	2.82341	4.03143	3.97593	2.48337	5.78294	6.13568	3.66024	-0.597174	4.24295	4.22687	0.725669	1.589	1.10733	2.98244	0.0654638	0.0815401	0.678376	0.527523	0.839587	0.712141	0.650196	0.018006
I76	Train	77.0557	M	Control	I76	trn_val_147	GSM7468977	204367460056	R06C01	7.91343	4.87851	8.14765	1.89769	4.36621	5.476	3.74405	1.75481	4.23777	5.94844	4.26093	4.14202	9.06572	1.71949	6.90461	4.06672	1.42177	2.5017	2.81223	4.21152	4.3667	2.356	5.68834	6.36561	3.81302	1.03508	4.43462	4.22687	1.84151	1.00197	3.28927	2.63332	0.144979	0.662968	0.655479	0.48906	0.815357	0.667838	0.712115	0.0166654
I92	Test	82.8162	M	Control	I92	trn_val_148	GSM7468978	204367460056	R08C01	8.34678	4.32611	8.35688	2.56712	6.07672	5.01795	4.59822	2.04827	5.1928	6.81217	4.75687	4.74175	9.01487	3.05681	6.99943	5.27284	2.46748	2.87647	5.44401	5.5621	5.67832	2.79872	5.91219	6.06239	4.41798	2.08815	5.69026	6.55254	2.95665	2.60456	3.78915	3.91168	0.0311517	0.611598	0.588145	0.532022	0.828785	0.684896	0.721299	0.0265415
I93	Train	83.4788	F	Control	I93	trn_val_149	GSM7468979	204367490058	R02C01	7.46056	4.78082	7.5083	1.03477	5.76831	5.48119	3.88471	0.952121	3.79055	6.02962	4.01226	3.79277	8.88345	1.15572	6.26277	3.71497	1.02728	2.39599	2.77725	4.22367	4.7055	2.73586	4.73148	6.1899	3.4057	0.786335	4.31308	4.24102	1.41138	-0.340215	2.46217	2.47568	0.234649	0.62178	0.757036	0.519776	0.796092	0.760781	0.716695	0.0182869
I94	Train	79.6594	M	Control	I94	trn_val_150	GSM7468980	204367490058	R04C01	7.42873	5.12236	7.81194	1.37773	6.12766	5.53704	3.69895	0.733367	4.03898	6.36966	4.23402	3.85531	9.23603	1.56468	6.49857	2.58392	1.24423	1.98922	2.39309	3.288	4.04457	1.78396	4.3233	5.9832	1.55859	0.652304	4.31308	4.22687	1.85601	-0.393579	2.20461	1.77089	0.074523	0.591326	0.57321	0.506774	0.830457	0.652143	0.745315	0.017967
I95	Train	83.5856	F	Control	I95	trn_val_151	GSM7468981	204367490058	R06C01	7.89976	5.01153	7.64153	-0.0398461	6.13748	5.7383	3.88508	4.13119	4.56946	6.73411	5.21655	4.92137	9.95999	3.15212	7.63719	3.3701	2.59819	3.89786	3.18432	4.34914	3.97593	1.91106	6.35438	5.98145	4.52709	0.552226	3.97405	4.22687	3.75521	1.77651	2.35985	1.77089	0.048793	0.242383	0.585503	0.493624	0.833343	0.657604	0.713444	0.0198235
I96	Validation	82.0934	F	Control	I96	trn_val_152	GSM7468982	204367490058	R07C01	8.05447	5.29508	7.86537	2.56712	5.45825	6.15957	4.109	0.975625	4.53037	7.53142	5.40626	4.74175	10.2277	2.54649	8.34279	3.64029	2.37979	3.29204	3.46329	4.46054	4.9008	2.85714	7.39737	5.54304	3.67892	1.24702	4.53756	5.30612	3.01691	1.19875	2.88394	3.13931	0.0645927	0.265864	0.681381	0.521523	0.805001	0.604306	0.7199	0.0178715
L11	Train	86.2632	M	Control	L11	trn_val_153	GSM7468983	204367490010	R08C01	7.87652	5.25543	7.72618	2.1758	5.66643	5.77958	3.58798	2.02424	4.31666	6.81411	5.45417	4.39719	9.7676	1.56468	7.82728	4.42328	0.897669	3.17915	2.55863	4.21152	4.76911	2.73586	5.21831	6.26618	4.18252	0.862408	4.70565	4.81486	2.69626	0.485256	2.53173	2.70677	0.0807206	0.231671	0.606155	0.501274	0.77846	0.62897	0.660578	0.0131042
L16	Test	84.9381	F	Control	L16	trn_val_154	GSM7468984	204367490018	R06C01	7.83058	4.93665	7.44988	2.14153	5.66601	5.29701	3.82087	0.0834282	4.07667	5.98632	4.6736	3.85531	9.31597	1.31155	6.10405	3.13112	0.748288	1.98922	2.49221	3.288	4.44503	1.71225	5.55522	6.10469	3.55848	0.828924	3.97405	3.67816	1.55411	-0.755732	2.23057	2.20148	0.212779	0.355083	0.669913	0.540574	0.822532	0.695509	0.727286	0.0244766
L20	Validation	85.3488	M	Control	L20	trn_val_155	GSM7468985	204373100099	R07C01	8.53934	5.69819	7.11001	2.25559	6.35562	5.90219	4.01167	1.73233	5.22393	6.75195	4.65996	4.34194	9.18358	2.36437	6.2757	4.11402	2.57341	3.27367	3.07653	4.63484	4.9008	2.02122	5.39133	6.25296	3.92778	2.1345	5.39121	6.44979	2.17471	0.485256	2.83619	3.06579	0.0927865	0.171116	0.619011	0.544357	0.837947	0.718312	0.661516	0.022711
L21	Test	88.2537	F	Control	L21	trn_val_156	GSM7468986	204367460032	R02C01	8.37044	5.16878	8.25961	1.37773	5.16935	5.65135	4.30451	2.36564	4.53037	6.62292	4.46738	4.21551	9.25863	2.07679	6.80996	4.11402	2.05681	1.85578	2.31551	4.34914	4.48385	1.94	4.73148	6.01675	3.15011	1.16573	4.70565	3.67816	1.84061	0.315435	1.79184	1.77089	0.170439	0.333802	0.699682	0.513403	0.804603	0.683575	0.733869	0.0216762
L5	Test	87.0764	F	Control	L5	trn_val_157	GSM7468987	204367490010	R04C01	8.17801	5.40821	7.71111	2.54614	5.45825	5.82738	3.88508	1.86232	4.23777	6.80337	5.96888	4.34194	9.98511	2.73549	8.47933	4.2018	2.01336	3.43529	3.55296	4.70577	5.37468	2.83812	6.32191	5.98738	3.47716	1.6425	5.00179	4.81486	2.61615	0.635206	3.45307	3.06579	0.115543	0.307518	0.631749	0.523914	0.821195	0.727064	0.705524	0.0166814
MQ1	Train	46.027	F	Control	MQ1	trn_val_158	GSM7468988	204373100094	R02C01	7.56923	4.68477	7.76314	1.89769	5.17256	5.08944	3.30124	0.357187	3.24698	6.71305	3.5957	3.45952	8.59885	1.76616	6.35355	3.46942	1.33701	3.16428	2.28703	3.288	4.05183	1.84995	3.70424	5.6895	3.71488	0.74101	3.97405	3.67816	1.13494	-0.393579	2.84914	2.63332	0.0701044	0.62314	0.679229	0.502376	0.808774	0.645103	0.721447	0.0396205
MQ12	Train	51.8286	F	Control	MQ12	trn_val_159	GSM7468989	204373100094	R04C01	7.4118	5.06919	7.65008	1.68003	4.67167	5.63752	3.88508	0.42878	3.79055	5.72191	4.20532	3.01523	9.13712	1.44617	7.08095	4.3193	2.21358	2.5017	2.60982	4.03143	4.20291	2.77829	4.73148	5.85872	3.53904	-0.0447949	4.43462	4.81486	0.526386	-1.26216	2.13178	2.77249	0.0515036	0.289513	0.650862	0.515224	0.820637	0.667574	0.711698	0.0150201
MQ16	Validation	58.2161	F	Control	MQ16	trn_val_160	GSM7468990	204373100094	R06C01	6.7785	4.75643	7.59112	-0.0398461	4.29948	4.97776	0.640652	0.690413	2.95902	5.20284	3.702	2.65467	8.68056	0.446829	5.94478	2.98278	0.897669	1.85578	1.98292	3.288	2.77005	1.54699	4.80518	6.07097	2.65415	-1.2659	3.25898	4.24022	0.211235	0.678944	2.49492	1.87707	0.0384444	0.213979	0.692309	0.421881	0.827067	0.591211	0.759389	0.0111256
S10	Validation	29.2244	F	Control	S10	trn_val_161	GSM7468991	204367490072	R02C01	6.82411	4.37627	7.37985	1.27941	4.99875	5.14567	4.23057	-1.10093	3.60887	6.0159	2.73251	3.45952	8.19892	0.970724	5.85763	3.3701	0.571991	1.76224	2.75263	4.92603	3.87477	2.38972	4.80518	6.25261	3.1192	0.173915	3.25898	5.00943	2.03345	-1.26216	2.64728	2.45399	0.0601619	0.676006	0.693334	0.44201	0.828881	0.717313	0.732542	0.016478
S29	Train	48.9647	M	Control	S29	trn_val_162	GSM7468992	204367490072	R04C01	6.97804	4.82346	7.5646	0.698619	4.7874	5.33747	3.88508	0.821775	3.47325	4.28472	4.15496	2.75193	9.16616	1.31155	6.4478	2.29015	0.748288	1.98922	2.25699	3.288	3.4031	1.45008	5.04132	4.92746	2.54499	-0.447246	3.70723	3.67816	1.61614	-2.11098	2.65257	1.87136	0.11598	0.0531906	0.610017	0.502012	0.824929	0.71574	0.691885	0.0255225
S3	Validation	36.291	M	Control	S3	trn_val_163	GSM7468993	204367460065	R06C01	7.15853	4.64517	7.36118	1.94388	4.26433	4.46205	4.14259	-0.277933	3.24698	5.81867	4.06568	3.79277	8.81319	1.15572	5.4883	3.13112	1.81732	1.77555	2.59328	3.288	4.3667	2.66785	4.80518	5.51283	3.99498	0.459684	4.43462	8.16257	1.25448	0.635206	3.11741	3.53643	0.0436482	0.272557	0.616692	0.491817	0.831872	0.67568	0.662433	0.0119926
S34	Train	45.0742	M	Control	S34	trn_val_164	GSM7468994	204367490072	R06C01	7.01044	4.6672	7.49538	2.32819	6.6148	4.9995	3.51628	1.26019	5.11316	5.71384	4.45381	3.55969	8.67119	1.76616	6.26277	3.55889	1.9679	3.04765	2.41671	4.21152	5.00917	2.48337	4.98922	6.22096	3.57473	1.92869	4.31308	6.20141	1.74131	0.635206	2.88394	2.88699	0.102436	0.356611	0.645454	0.516455	0.817369	0.701255	0.761925	0.0178597
S35	Train	84.7136	F	Control	S35	trn_val_165	GSM7468995	204367490072	R08C01	8.2718	4.15319	7.7812	1.98752	3.77139	5.29664	3.82087	-0.969983	4.31666	6.41765	4.51821	3.64675	9.73034	1.93357	7.41636	4.3553	1.57205	4.03146	2.5022	4.34914	5.56513	2.20541	5.29264	6.42205	4.14154	0.72362	4.53756	5.16976	0.926469	0.119657	2.35985	2.77249	0.0713019	0.0371514	0.699418	0.487768	0.847841	0.729659	0.656695	0.0131455
S9	Train	27.7104	F	Control	S9	trn_val_166	GSM7468996	204367460065	R08C01	6.70759	4.86825	7.64489	1.27941	3.73223	5.15642	1.97291	-1.38733	4.23777	5.45701	3.87598	2.76215	8.88465	1.44617	6.26407	2.98278	1.81732	2.59079	1.98292	3.7703	3.65572	1.78396	4.80518	5.90207	3.22606	-0.55496	4.53756	5.00128	2.69626	-0.393579	1.79184	2.71491	0.0313207	0.0612737	0.621776	0.549307	0.846743	0.682039	0.69578	0.00929534
TD2 before	Test	44.7255	F	Control	TD2	trn_val_167	GSM7468997	204373100096	R06C01	7.05488	5.25345	7.90737	1.03477	6.22509	5.20463	4.07264	0.892322	4.13826	6.21575	4.6736	3.91248	9.3881	1.67052	7.55521	2.8052	1.02728	1.42712	2.36842	4.21152	4.98381	1.91106	5.25644	6.37338	3.18918	0.375959	4.62683	4.22687	1.69774	0.769451	3.23872	1.77089	0.0473496	0.647557	0.620208	0.504228	0.823941	0.68727	0.722331	0.00998101
TD4 before	Train	43.5565	F	Control	TD4	trn_val_168	GSM7468998	204373100096	R08C01	6.32852	4.64139	7.74551	2.06823	3.77139	5.40695	4.94775	-0.0765732	3.24698	5.23189	4.70205	3.51148	9.39964	3.82455	7.47003	4.97132	2.59819	3.32141	2.62588	5.53018	4.69079	2.28412	6.20968	5.52599	3.3022	0.72362	4.31308	6.20141	3.62155	1.00197	1.79184	4.50394	0.040353	0.707901	0.678093	0.51531	0.852034	0.645667	0.777939	0.0121708
TCh-2	Validation	93.27	F	Control			GSM7469000	205724790012	R02C01	7.8573	5.79585	7.55515	0.838404	3.85196	5.71157	2.88672	1.5318	3.70697	6.24543	5.73864	3.89377	9.86723	2.72444	7.92484	3.68755	2.6477	3.02818	3.52097	4.64345	5.38475	2.8139	7.93973	6.70335	3.75025	1.41188	5.40539	4.68693	2.44428	1.82487	3.58361	3.40758	0.0973636	0.31284	0.76492	0.509523	0.79407	0.687418	0.689849	0.0300782
TCh-3	Train	84.27	F	Control			GSM7469001	205724790012	R03C01	8.3165	4.43189	6.99545	1.20732	5.97883	5.69669	3.8142	1.944	5.01217	5.52304	5.29079	4.24076	10.0467	3.20554	7.94701	5.67587	3.10387	3.12505	3.99795	5.31053	5.6936	2.87854	7.71983	6.69067	4.68795	2.10436	5.47964	6.1495	3.21702	4.81259	4.10656	4.67079	0.0701953	0.302164	0.806172	0.521309	0.805389	0.534311	0.631613	0.016762
TCh-4	Train	86.32	M	Control			GSM7469002	205724790012	R04C01	7.39393	4.37659	7.27403	0.959763	5.1052	5.54732	2.49759	2.02838	3.44772	5.49878	4.13257	3.61034	9.91317	2.27419	7.44489	4.27018	2.74206	2.44575	4.3576	4.32803	4.07646	2.43252	6.59014	6.42032	2.49031	1.30448	5.32079	5.57182	1.74486	1.25753	3.15809	3.28767	0.0628944	0.636346	0.685776	0.519868	0.82198	0.751486	0.677658	0.0211183
TCh-7	Train	74.7	M	Control			GSM7469004	205724790012	R06C01	7.43363	4.58343	7.41278	1.29029	3.16916	5.80875	1.74022	0.876948	3.32393	5.21018	4.6634	2.8248	9.88595	1.81008	7.50996	3.77616	1.8657	2.06185	3.5552	3.86352	4.42377	3.19408	6.2338	6.30747	3.59316	1.1818	4.90129	4.46468	0.956603	0.677369	2.80092	2.94096	0.0882143	0.24304	0.711311	0.534586	0.806444	0.584917	0.682313	0.0128088
T-2	Train	51.88	M	Control			GSM7469005	205724790012	R07C01	6.57325	4.03116	7.20639	1.67446	3.51895	5.27548	2.71478	0.551225	2.92865	5.10031	5.32993	3.10864	10.1507	2.1411	8.07626	4.27018	2.11709	2.0744	3.3254	3.66223	4.6568	2.43252	8.48277	6.7768	5.72938	-0.067856	4.83746	3.6579	2.73228	1.72597	3.00939	3.2176	0.0529551	0.575241	0.624883	0.497456	0.817851	0.439279	0.698687	0.0275545
T-4	Validation	30.92	M	Control			GSM7469006	205724790012	R08C01	5.91721	4.49689	5.56169	1.18536	3.69679	5.06154	2.49759	-0.137191	2.76768	5.0431	3.80171	2.53231	8.86233	1.32314	6.12194	3.92944	0.557974	0.733446	3.01897	3.36376	3.90954	3.46472	5.8839	6.22846	3.6682	-0.988413	4.34387	5.3745	1.32919	4.49733	2.80092	3.25364	0.0332913	0.129365	0.607946	0.618148	0.791816	0.700379	0.704485	0.0100256
T-7	Test	62.87	F	Control			GSM7469007	205724790027	R01C01	7.57057	4.54217	5.7138	-0.0964393	5.45604	5.57483	1.8555	0.551225	1.88813	5.53821	-0.641325	3.1676	8.43579	0.955368	5.59396	4.32901	2.04103	1.50745	3.5574	2.23795	3.12898	2.93859	5.33702	6.38737	3.29698	-0.662453	3.47119	4.65379	-1.53471	1.042	2.55721	3.55242	0.0567573	0.273972	0.729711	0.472629	0.798925	0.640494	0.685382	0.0400016
T-25	Train	74.45	F	Control			GSM7469009	205724790027	R03C01	7.92237	4.44242	7.46272	0.959763	2.97784	5.60028	3.02806	2.81184	3.70697	7.31747	1.52516	3.32447	8.46634	0.955368	5.79099	5.19283	2.9485	1.88316	3.47119	3.66223	3.37696	3.35038	5.06391	6.54017	3.98733	0.432057	4.48025	4.01275	1.77821	1.1131	2.08155	2.64783	0.0694924	0.0555898	0.687293	0.585285	0.797259	0.626055	0.692777	0.0211805
T-42	Train	43.41	F	Control			GSM7469012	205724790027	R06C01	7.53487	3.55486	7.58161	0.0693516	1.57753	4.86501	2.00319	-1.54215	3.44772	6.40473	0.0344053	2.73739	8.77328	0.955368	5.79657	3.58848	2.11709	1.42246	3.00541	3.66223	2.80293	2.33697	5.76358	5.13351	2.82177	-0.988413	4.685	4.33583	1.32919	2.47231	2.55962	3.35055	0.0710604	0.0473622	0.707478	0.52333	0.811551	0.575466	0.73041	0.0110312
T-46	Train	66.55	F	Control			GSM7469014	205724790027	R08C01	6.9723	4.44836	6.18617	1.36641	4.26673	5.3409	2.76122	1.09208	3.27804	6.19189	5.32925	2.8248	9.95618	2.20976	7.83216	3.92944	2.36877	2.4941	3.89087	4.69116	5.16036	2.73344	7.22025	7.0031	3.50738	0.520979	5.14671	4.54634	2.28114	1.91308	2.91553	3.13849	0.0478519	0.653842	0.658392	0.591065	0.840464	0.739443	0.71989	0.00995915
T-47	Train	58.23	M	Control			GSM7469015	205724790046	R01C01	7.50501	4.20014	6.68654	-0.563351	3.16916	5.59714	1.67576	0.37618	2.56618	5.32189	4.92724	2.8248	9.3947	1.15534	7.05887	3.00478	1.65508	1.40238	3.93998	2.77301	3.6916	2.69015	6.57913	6.58422	2.43881	-0.409994	4.34387	5.15423	0.699302	1.79272	2.44465	2.0661	0.0517111	0.068514	0.688632	0.541208	0.841449	0.561059	0.727194	0.0225662
T-71	Train	41.18	F	Control			GSM7469017	205724790046	R03C01	5.91862	3.9246	6.26357	-0.563351	2.69659	5.11903	0.93117	-2.66953	3.17756	5.01702	4.13257	2.26682	9.18111	-0.0911158	5.94845	3.34638	1.51192	1.43547	3.15752	2.77301	3.02818	2.012	5.06391	7.04701	3.94755	-1.3748	3.47119	5.43107	0.792743	3.45343	2.58729	1.75749	0.0464671	0.0556772	0.670721	0.525342	0.80682	0.600668	0.721896	0.0130298
T-73	Train	39.98	F	Control			GSM7469018	205724790046	R04C01	5.54898	3.90437	5.56169	-0.299853	3.18678	4.86553	0.602689	-0.892841	1.88813	4.50275	3.04539	1.61932	9.41819	0.707869	6.80026	3.58848	1.35307	1.9531	3.1156	3.10048	2.99085	2.06015	5.93756	5.87388	2.8295	-1.19684	4.16705	4.86356	-1.53471	1.3776	2.44465	2.42349	0.0679908	0.253647	0.712358	0.521724	0.837391	0.62526	0.757896	0.0165056
T-74	Validation	29.87	M	Control			GSM7469019	205724790046	R05C01	5.92844	4.11753	5.7734	-0.563351	4.16466	5.18055	1.22118	-1.67912	2.29664	5.10268	2.82505	2.40925	9.61666	0.955368	6.61676	3.34638	2.04103	0.66998	3.37903	3.13562	3.37696	1.26577	5.76358	5.13179	3.05722	-0.988413	4.34387	4.73084	0.34997	1.52743	2.08155	2.0661	0.0474719	0.0570764	0.664158	0.555732	0.809475	0.705664	0.713734	0.0144907
T-79	Train	46.25	M	Control			GSM7469020	205724790046	R06C01	6.38226	3.7408	6.6445	0.142057	2.61226	4.3033	1.35291	-0.738267	2.67323	5.4914	2.90759	2.8248	9.56843	1.59469	7.15962	3.00478	1.95774	2.22009	3.85552	3.36376	4.07646	3.04726	5.8839	6.61149	3.37103	-0.650679	4.59131	4.91518	0.792743	1.85534	2.80092	3.28767	0.0722377	0.0523742	0.714843	0.558333	0.819468	0.598548	0.713787	0.0101821
T-80	Validation	89.72	F	Control			GSM7469021	205724790046	R07C01	7.93522	4.25189	7.51976	1.77388	4.59342	4.9689	1.35291	0.876948	3.85806	6.73411	4.89627	4.05742	9.9468	1.59469	7.50585	4.51185	2.04103	3.50623	3.67378	3.36376	4.6568	2.62075	6.98861	6.28617	3.34701	0.520979	5.01168	4.97903	1.32919	1.91308	3.69089	3.28767	0.0782272	0.289556	0.780958	0.535844	0.779086	0.720294	0.686782	0.0112389
T-85	Train	19.99	F	Control			GSM7469022	205724790046	R08C01	4.53705	3.18242	6.70932	0.210627	2.87963	4.80339	2.00319	-0.537495	2.56618	4.36668	3.25859	1.23213	9.22251	0.382952	6.55763	3.77616	1.65373	0.153685	3.1156	3.36376	3.71264	1.13639	5.33702	6.11845	3.55516	-0.960036	4.16705	5.40278	0.792743	2.14553	2.88828	2.42349	0.0394071	0.0647149	0.655581	0.540001	0.857846	0.715772	0.6744	0.0110775
T-86	Test	89.76	F	Control			GSM7469023	205724780068	R01C01	8.92431	4.3428	7.33142	1.70033	4.63711	5.54051	0.602689	1.81435	2.53896	5.19264	3.47424	2.26682	9.088	1.32314	6.48599	4.69927	2.17189	2.51681	2.93124	1.81184	4.51013	2.73344	5.98767	5.61331	5.26763	-0.409994	5.25703	4.38435	0.956603	-0.201895	2.44465	2.10692	0.0565558	0.0559292	0.724994	0.48199	0.813956	0.67455	0.703537	0.019228
T-87	Test	88.68	M	Control			GSM7469024	205724780068	R02C01	8.85903	4.69422	7.10146	1.29029	4.96188	5.97618	1.35291	0.979193	2.76768	6.79331	4.26163	3.07765	9.64856	1.76024	7.18446	4.059	2.25192	2.39041	3.67032	3.36376	4.21178	2.88738	5.76358	6.92559	4.47887	0.365712	4.95901	4.83066	0.792743	0.930304	2.65329	2.64783	0.0738076	0.059414	0.750406	0.545808	0.829273	0.794161	0.691441	0.0258004
T-92	Test	27.36	M	Control			GSM7469025	205724780068	R03C01	6.26697	3.54267	6.63387	1.88491	2.84984	5.32082	1.29987	-1.03445	2.53824	3.72381	1.83882	1.23213	8.19767	0.438182	5.34898	3.61053	1.43609	0.866089	2.35444	2.65104	3.15054	1.96095	4.26474	5.89015	3.5395	-0.816142	3.47119	5.32343	-1.53471	1.14008	2.93862	2.07855	0.0591308	0.637051	0.693685	0.527824	0.79704	0.53968	0.712333	0.0157095
T-95	Train	85.11	F	Control			GSM7469027	205724780068	R05C01	8.28584	3.93119	5.1212	0.619453	4.67549	5.42133	3.15052	-0.986652	3.51348	5.29836	3.10359	3.60861	8.97283	1.4677	6.40749	3.92944	1.51192	2.0228	2.7364	4.0156	3.27462	2.64452	5.82613	6.01087	0.0607837	-0.537453	3.47119	5.21275	1.74486	1.74929	2.42313	2.94096	0.184726	0.285186	0.751608	0.471567	0.784242	0.730025	0.687125	0.0212855
TK-6	Validation	87.57	F	Control			GSM7469029	205724780068	R07C01	9.06603	4.22134	7.15579	2.18692	5.08046	5.44301	3.51126	1.02612	4.57136	5.43746	0.668663	3.22296	8.00075	1.98862	5.48686	4.43876	2.25192	3.00725	3.17718	3.36376	4.97348	2.30256	5.98767	6.07913	2.08663	1.9826	4.16705	5.91466	1.67458	3.05457	2.91553	2.94096	0.0935997	0.212335	0.643802	0.619481	0.815519	0.689958	0.726487	0.0116052
Ch-9	Train	92.23	F	Control			GSM7469030	205724780068	R08C01	9.29772	3.84701	6.72489	-0.938575	5.2131	5.0752	1.89867	3.83452	1.88813	7.0644	3.45051	4.06805	9.3338	1.59469	5.94219	3.51984	0.909021	2.47743	3.83125	3.53531	3.71951	0.556224	5.53724	4.90532	4.95034	-1.45732	4.685	4.71363	1.92989	4.55847	2.69466	2.0661	0.0252162	0.415286	0.657008	0.623861	0.847279	0.8087	0.752071	0.0178746
Ch-41	Validation	94.1	M	Control			GSM7469033	205724780160	R03C01	8.45225	5.14408	6.88692	2.05671	4.63711	5.42454	3.30472	1.02612	4.06002	5.03339	3.62901	3.88087	9.03107	2.76435	6.97598	5.12822	2.70552	2.88901	3.77455	4.0156	4.97348	3.69738	6.67288	5.29929	5.12413	0.95717	5.14671	5.25235	2.08566	4.22958	3.27411	3.92692	0.0746932	0.263715	0.673473	0.588597	0.770502	0.622602	0.704417	0.0191078
Ch-43	Validation	97.77	F	Control			GSM7469034	205724780160	R04C01	9.00548	5.69678	5.1212	0.959763	3.85196	6.42675	1.93636	0.589928	3.58775	6.29293	5.48589	4.27505	9.80531	1.76024	7.63727	4.43876	2.18709	3.34999	3.71506	3.53178	2.80293	2.69015	7.19611	6.86331	3.98245	0.176028	4.59131	4.59784	-0.476712	0.930304	2.08155	1.10673	0.0495054	0.590742	0.584732	0.556992	0.762221	0.707063	0.730633	0.0165134
Ch-44	Test	65.07	F	Control			GSM7469035	205724780160	R05C01	7.44214	4.6603	6.16443	0.698424	4.49652	6.02915	2.36312	1.16627	3.70697	6.06428	6.21839	3.64471	10.0202	2.20976	8.10917	4.85238	2.04103	2.15642	4.13643	4.0156	4.42377	3.28688	7.30126	6.57972	3.65437	1.55147	4.72689	4.33583	1.42752	3.1223	3.27411	2.81174	0.0672634	0.613483	0.668719	0.518026	0.777241	0.601457	0.692597	0.013423
CHU-DIM	Train	69.15	F	Control			GSM7469036	205724780160	R06C01	7.54645	4.3428	7.7018	-0.0964393	3.39202	6.07861	1.73768	-0.604142	2.29664	3.558	5.35233	3.70976	10.1427	3.23097	7.8266	4.3587	2.68667	3.68613	3.77314	2.70515	3.26138	3.41421	8.29251	6.38868	4.27451	-0.15818	4.685	4.48671	-0.869763	1.91308	2.44465	2.42349	0.079751	0.0474868	0.636847	0.5607	0.797716	0.714714	0.709292	0.0100179
CHU-SMM	Validation	86.89	M	Control			GSM7469037	205724780160	R07C01	8.90745	4.017	5.68056	1.90563	3.99757	5.21022	1.57043	0.37618	3.32393	8.04471	4.63103	3.64471	9.01927	0.172578	6.4424	3.75684	2.31229	2.41522	3.46058	3.11307	3.21035	3.80264	7.05646	6.25333	3.38515	-0.265152	3.47119	4.90682	-0.476712	0.677369	2.44465	2.56319	0.13954	0.31526	0.673405	0.528587	0.823288	0.715001	0.739253	0.0172336
KAN-EAN	Train	70.73	F	Control			GSM7469038	205724780160	R08C01	7.25288	5.01721	7.34856	1.4862	4.06225	5.97188	3.30472	-0.986652	3.17756	3.24546	5.08848	2.40925	10.0661	3.37187	7.50519	4.80438	2.85918	2.17827	3.13175	4.50538	4.08263	3.14358	8.00136	6.01278	3.72478	-0.409994	4.95901	5.0262	1.81047	5.20178	2.44465	2.94096	0.060754	0.231829	0.568693	0.573392	0.794588	0.606003	0.714392	0.0104939
MEG-ANI	Validation	55.4	M	Control			GSM7469039	205724780161	R01C01	6.78918	4.05859	6.94262	1.36641	4.11102	5.35366	0.602689	-0.0288496	3.47179	4.18131	4.83353	2.8248	9.61026	1.32314	6.33951	2.41912	1.35307	1.92316	3.44699	3.42303	3.43161	1.37791	6.2338	6.16784	3.63679	-0.988413	4.48025	4.00017	1.09705	0.248348	2.08155	1.75749	0.0440621	0.267694	0.745191	0.486274	0.770208	0.550897	0.684122	0.0173494
MEG-SVZ	Test	76.06	F	Control			GSM7469040	205724780161	R02C01	7.07694	4.52653	6.57272	0.959763	4.3292	5.80472	1.68597	-0.604142	2.76768	5.44676	4.62	3.93141	9.43297	1.32314	6.88193	3.89548	1.95774	3.29832	3.75015	2.77301	5.01494	1.71881	7.23901	6.86727	3.96267	-0.988413	5.37848	4.14844	0.480683	3.05457	2.91553	2.64783	0.0716796	0.346117	0.659765	0.510855	0.806092	0.693124	0.666542	0.0246453
OLE-GPS	Train	93.41	F	Control			GSM7469042	205724780161	R04C01	8.35376	4.29053	6.50229	1.84206	4.98228	5.225	2.76122	1.83276	3.96536	6.63249	3.99378	4.12935	8.59612	1.70792	6.39334	4.17122	2.04103	2.38206	3.12642	3.66223	3.6916	3.54141	6.49722	7.36502	4.82522	0.176028	4.685	3.6579	2.17734	2.61203	3.08897	3.2176	0.0846605	0.293257	0.598122	0.513178	0.757264	0.646986	0.676785	0.0252433
YKT-SAN	Validation	45.12	M	Control			GSM7469045	205724780161	R07C01	6.70716	4.12966	6.93125	0.20934	4.65884	5.41946	2.49099	0.551225	3.17756	5.22189	4.81209	2.97778	10.1273	0.707869	7.82435	2.41912	1.35307	1.71158	3.99175	3.59997	3.4919	3.73067	6.43276	6.21001	4.4359	-3.88928	4.05422	3.9596	1.5989	1.1131	2.29541	1.10673	0.147079	0.212945	0.65773	0.559183	0.772088	0.728227	0.760702	0.0178274
YKT-TTOF	Test	47.73	F	Control			GSM7469046	205724780161	R08C01	6.62563	3.9694	7.49574	0.771095	3.46029	5.45701	2.8052	1.36287	2.67323	4.99347	5.74379	2.97778	10.0847	2.20976	7.98866	3.58848	2.36877	2.5097	3.64171	4.13788	3.6916	2.1489	7.0797	6.64417	3.53158	0.766432	3.91506	5.10652	1.98459	2.8554	3.00939	3.04764	0.0384035	0.609728	0.639153	0.590908	0.779495	0.71533	0.745371	0.0114561
DP-8	Validation	91.23	F	Control			GSM7469051	205724780167	R05C01	8.24515	3.85447	6.41818	2.05671	5.05077	5.38618	1.03283	2.18884	2.29664	5.75735	3.08939	2.09776	9.41538	0.955368	6.86285	3.00478	1.51192	3.57419	3.1156	3.12529	3.64264	2.88738	7.26632	6.32443	4.05764	-1.0307	3.47119	3.6579	1.09705	1.51731	2.61524	1.10673	0.0871058	0.056069	0.726827	0.526238	0.792584	0.545988	0.697536	0.0123093
I12	Train	22.2017	M	Control		trn_val_203	GSM7469052	205724780167	R06C01	7.0131	3.46781	5.93412	0.855398	1.87031	4.41847	0.651874	-0.79578	2.68185	4.04585	1.94473	3.84219	8.30226	0.801717	5.2512	3.9512	1.52843	0.713873	2.57288	2.8606	4.46668	2.36287	4.49813	6.58057	4.41762	-1.27544	4.67665	5.97245	-0.235782	1.73743	3.3741	2.3213	0.0407467	0.253398	0.728695	0.512945	0.789817	0.677224	0.706177	0.00910037
L8	Validation	94.1265	M	Control		tst_ctrl_033	GSM7469053	205724780167	R07C01	8.98232	5.39657	7.92091	0.489049	4.24604	5.35297	1.32963	0.719761	2.65989	4.49365	3.65501	3.06851	9.27548	1.69907	6.28403	2.36434	2.16298	1.92015	2.7755	3.66182	3.31196	2.61131	4.2147	5.96577	1.79673	0.131076	4.55252	3.37534	0.990381	0.661926	2.62287	2.28242	0.109451	0.00757145	0.71332	0.550447	0.783575	0.611523	0.722051	0.0189175
L10	Train	92.8397	M	Control		trn_val_003	GSM7469054	205724780167	R08C01	9.92421	4.36747	8.81445	1.11053	5.27158	5.22184	2.2697	1.93821	3.61293	7.63752	3.6844	5.07843	9.71551	1.7439	6.84037	3.87351	1.88151	2.12924	3.53296	3.55027	5.95983	2.05715	5.56648	5.58263	4.34523	0.82355	5.6815	5.5481	1.884	1.61676	3.27867	3.20456	0.187196	0.386669	0.703541	0.595298	0.84979	0.763061	0.772115	0.00732833
L15	Test	91.4132	M	Control		trn_val_172	GSM7469055	205724780168	R01C01	9.30097	4.13373	9.02027	2.44656	5.80276	5.03933	5.84485	2.5022	4.19096	8.89301	5.20972	4.99046	9.6851	4.42375	6.93026	6.40464	4.23554	3.89575	4.63867	5.96832	4.09312	3.28621	7.38181	6.31336	3.354	1.8632	6.25255	7.40734	4.97525	2.19829	3.27502	5.14458	0.043716	0.631214	0.778366	0.503999	0.832377	0.66696	0.661831	0.0269676
L31	Train	92.3688	M	Control		trn_val_180	GSM7469057	205724780168	R03C01	8.71158	2.93928	7.92707	-0.0248969	4.66389	4.83193	0.651874	3.37552	3.42639	6.13173	1.89927	3.50437	8.9934	0.369522	5.58827	4.31382	2.24329	1.09646	2.87752	2.97312	3.95981	1.41002	4.87749	6.68672	3.48713	0.0833887	5.56937	5.21152	0.782339	4.51405	2.84173	2.3213	0.061536	0.0463405	0.769172	0.528188	0.777835	0.658085	0.707457	0.0194416
L33	Train	93.8746	F	Control		trn_val_045	GSM7469058	205724780168	R04C01	8.23106	3.89945	7.04612	0.938662	3.329	5.06451	2.068	1.41782	3.16443	5.85428	2.43213	3.5407	9.50376	0.369522	6.83787	4.53267	2.44083	1.21109	3.14037	3.71027	5.6961	2.54133	5.64167	6.79311	3.34316	0.395994	5.31512	6.14527	1.2233	1.7816	3.23795	3.15976	0.0975842	0.314553	0.839556	0.533163	0.785152	0.77052	0.722652	0.017344
L35	Train	89.3187	M	Control		trn_val_182	GSM7469059	205724780168	R05C01	9.40296	3.85146	6.74702	1.41826	4.49929	4.93589	0.651874	1.39089	3.03188	5.85169	2.92939	3.91636	9.16123	0.717781	6.38416	3.91309	0.144176	1.39267	3.2475	3.23504	3.13992	3.48944	4.94958	6.8173	2.05951	-0.96373	5.20599	5.28405	0.537775	2.23978	2.84173	2.3213	0.0482122	0.260459	0.709799	0.591131	0.836154	0.653738	0.71726	0.0124006
L39	Test	85.6664	F	Control		trn_val_185	GSM7469060	205724780168	R06C01	8.48726	4.34696	6.80258	0.833557	5.18265	5.50415	1.71777	2.28787	3.58993	5.98686	2.56237	4.43165	7.65889	0.369522	4.98176	4.76966	2.47025	1.86104	3.08228	3.48368	4.53749	2.56153	4.94958	7.00594	3.72085	0.326665	5.71131	6.61897	0.466724	1.69076	3.63782	3.2587	0.0613423	0.650116	0.690458	0.590312	0.85381	0.636565	0.730905	0.00862801
S14	Test	27.94	M	Control		tst_ctrl_034	GSM7469061	205724780168	R07C01	6.51675	4.02836	6.86963	0.619453	4.40413	5.54216	1.74022	-0.30242	3.64957	5.35334	3.29353	3.1676	7.53335	1.2426	5.67333	3.92944	2.68667	1.00007	3.13701	3.86352	3.90954	2.51836	5.21273	6.64358	4.00182	-3.88928	4.16705	4.33583	1.16041	2.30409	2.91553	3.28767	0.0255735	0.0386008	0.609281	0.590831	0.848823	0.594479	0.739248	0.0184811
D-91	Train	61.47	M	Control		tst_ctrl_014	GSM7469062	205724780168	R08C01	6.61782	4.40875	6.83765	0.619453	3.859	5.24314	1.02066	0.626965	3.27804	4.63855	4.81778	2.18623	9.21375	0.382952	6.93112	3.00478	1.35307	1.27757	3.4764	2.97999	3.17281	3.67677	5.76358	5.59445	3.78719	-0.988413	4.34387	4.7811	-0.476712	2.3092	2.58245	1.10673	0.0568361	0.326649	0.73267	0.523382	0.807604	0.617398	0.698616	0.014178
T-33	Train	50.27	F	Control			GSM7469063	206112280005	R01C01	6.34892	4.32167	7.56976	0.0693516	1.82989	5.5212	2.02222	0.0861285	3.0627	5.00684	3.25859	3.04557	8.89075	0.955368	6.41541	3.58848	2.42185	1.05404	3.08159	3.33947	3.90954	3.20625	6.39127	6.56475	3.89532	-0.145833	4.76604	4.70874	0.34997	1.09112	3.27411	2.42349	0.055656	0.0757754	0.669969	0.585952	0.812983	0.669208	0.70223	0.0202896
T-38	Train	49.35	F	Control			GSM7469064	206112280005	R02C01	6.37103	3.99956	6.66951	1.43674	3.25651	5.6969	3.06114	0.273121	3.76055	4.90679	3.50645	3.62769	9.06089	1.90315	6.46906	4.059	2.56419	-1.05025	3.46058	4.4737	6.20239	3.19408	6.45921	6.20622	3.4307	1.1818	5.54581	5.10652	2.22017	4.10805	4.36454	3.70406	0.0813997	0.268707	0.62331	0.537024	0.824184	0.617716	0.715415	0.0165771
T-53	Train	78.16	F	Control			GSM7469065	206112280005	R03C01	6.86968	3.71347	6.30571	1.47	4.9404	5.70094	2.71478	1.09208	3.52078	5.14957	3.88635	2.8248	9.47961	1.70792	6.97807	3.34638	1.76286	-1.05025	3.56177	3.77092	4.3858	3.35546	6.2338	6.19173	3.38515	1.17983	4.685	4.34	1.55877	2.71144	2.80092	3.04764	0.0696809	0.632734	0.692786	0.599885	0.79185	0.668546	0.70916	0.0125904
T-68	Train	37.08	F	Control			GSM7469067	206112280005	R05C01	5.89861	3.68487	6.56396	0.771095	4.10979	5.1962	1.89742	0.155914	1.88813	5.18245	1.16734	2.09776	8.91005	0.382952	6.13467	3.34638	1.35307	0.820063	2.93124	3.66223	2.80293	2.95499	5.33702	6.1169	3.15241	-1.15655	3.91506	4.81325	0.792743	1.25753	2.08155	2.64783	0.0605524	0.653734	0.632793	0.56759	0.812933	0.58758	0.727477	0.0276594
T-77	Train	42.02	M	Control			GSM7469068	206112280005	R06C01	6.24373	3.36489	6.50229	-0.0964393	3.26616	4.95883	1.39981	-0.958992	1.56478	5.33271	4.82004	2.53231	9.84269	0.955368	4.44997	3.36318	1.95774	1.79463	3.16251	3.19888	2.47423	2.83288	6.16031	6.29287	4.04628	-3.88928	3.91506	4.76138	0.34997	1.82135	3.08897	2.0661	0.0849062	0.06939	0.646601	0.542913	0.810897	0.662884	0.762779	0.0220317
T-82	Train	92.78	F	Control			GSM7469069	206112280005	R07C01	8.49395	4.28298	6.27233	0.20934	2.73301	6.64808	1.24332	1.37826	2.65996	3.91701	3.69761	2.90451	8.99499	-0.983203	6.53748	3.61112	1.76286	3.75762	3.16745	3.60003	3.37696	2.38609	5.21273	6.53416	4.22288	-0.753444	4.34387	4.84789	0.19919	1.92707	2.08155	2.01346	0.0433569	0.210854	0.602263	0.564548	0.84976	0.584062	0.769244	0.0172032
T-90	Test	89.96	M	Control			GSM7469070	206112280005	R08C01	8.3895	3.60134	5.7138	0.619453	5.22987	5.4746	1.05282	0.696573	2.76768	6.27746	5.57339	3.45814	9.65944	1.4677	7.09405	3.77616	2.25192	2.50325	3.8148	3.36376	3.37696	2.79449	5.93756	6.72912	4.52417	-0.067856	4.685	4.77845	0.792743	1.30338	2.44465	2.0661	0.0541915	0.625748	0.600917	0.600769	0.815921	0.706579	0.759088	0.0509992
Ch-5	Train	90.96	M	Control			GSM7469071	206112280009	R01C01	9.37968	3.94419	8.4109	1.36641	5.94363	5.8193	2.35126	3.06323	2.29664	7.93582	3.58027	4.1489	8.95046	2.66158	5.75869	3.00478	2.18709	2.466	3.2318	3.63839	3.95042	3.27582	5.44374	6.80156	4.68209	-3.88928	4.34387	3.6579	1.32919	1.1131	2.44465	2.81174	0.0838892	0.584776	0.742841	0.586455	0.830622	0.697591	0.723755	0.0290957
Ch-7	Train	96.61	F	Control			GSM7469072	206112280009	R02C01	9.31178	4.11997	7.23368	1.86373	3.16916	5.34498	2.20253	2.35608	3.76055	5.46942	5.56956	3.43719	9.89323	1.65283	6.97441	4.27018	1.8657	2.15642	3.85314	3.86352	4.6568	2.59629	6.61169	6.45811	3.68521	1.27541	5.06012	4.33583	1.74486	1.7603	2.91553	3.13849	0.0793053	0.576696	0.64357	0.606349	0.799719	0.74677	0.721561	0.0204566
NUR-BNO	Train	89.87	M	Control			GSM7469078	206112280009	R08C01	8.6514	4.2087	8.25517	0.330523	4.63711	5.04723	0.602689	0.551225	1.88813	5.33989	1.67856	2.73739	8.61913	1.15534	5.63064	4.059	2.44723	2.94845	3.38846	3.13562	3.22358	3.04726	6.4461	4.60885	4.13144	-3.88928	4.48025	4.84015	0.792743	1.66851	2.54349	1.78817	0.0675753	0.283933	0.63456	0.580109	0.819364	0.609653	0.765819	0.0232905
DP-6	Train	91.36	F	Control			GSM7469080	205809370026	R02C01	8.1023	4.57242	7.02749	1.06691	5.39599	5.81894	0.602689	0.273121	2.29664	4.99966	4.59472	3.1676	9.95325	1.32314	7.3435	5.52281	2.42185	4.24705	4.04733	2.77301	4.19349	3.45576	6.8924	6.52821	5.29632	-1.55279	3.91506	3.97679	1.32919	1.12752	2.08155	2.64783	0.119361	0.66519	0.665635	0.601502	0.836273	0.709889	0.738698	0.0290454
L4	Test	88.407	F	Control		trn_val_170	GSM7469081	205809370026	R03C01	8.98821	4.23867	8.06416	1.86582	4.92828	5.42433	2.05277	0.932146	3.10758	5.78468	4.08196	3.59763	9.37609	1.69907	6.34396	4.2376	2.19157	3.61772	2.58989	3.66182	3.16291	2.77072	4.73932	6.48519	3.50038	0.82355	4.94616	5.47657	0.923191	2.09893	3.02361	3.05309	0.0953108	0.197261	0.625095	0.574272	0.821146	0.666797	0.747657	0.0139241
L7	Train	92.8178	F	Control		trn_val_002	GSM7469082	205809370026	R04C01	8.63445	3.13476	6.98838	1.00583	4.61802	5.13122	2.33152	0.105281	3.10758	5.6892	3.91356	3.34037	8.88129	1.54806	6.25197	3.46064	1.76475	0.493434	3.23595	3.91622	3.16291	2.72426	4.85561	6.29776	2.76891	0.402161	5.1439	4.86215	2.66551	1.24662	2.83241	3.1821	0.089519	0.300733	0.626941	0.572288	0.809764	0.719225	0.756664	0.0475405
L19	Train	94.6741	M	Control		trn_val_004	GSM7469084	205809370026	R06C01	8.35856	4.15381	7.49827	1.71499	5.52836	5.06532	3.24627	0.828051	2.97721	5.3594	3.78564	3.11301	8.54144	2.53769	5.71504	4.69888	2.83626	2.2848	2.94008	4.4976	2.27591	2.397	5.28219	6.52362	4.06422	-1.02714	4.74649	5.47657	3.07768	2.44269	2.52902	3.44801	0.33977	0.697864	0.727338	0.548517	0.802085	0.824362	0.733794	0.0179057
L22	Train	91.5556	F	Control		tst_ctrl_029	GSM7469085	205809370026	R07C01	9.26762	3.91485	7.89393	2.687	9.08168	4.89716	7.38742	5.05492	4.312	4.84324	7.11382	4.14613	9.35055	2.95883	6.6695	5.20991	2.96411	5.48479	5.10632	4.54061	5.56851	5.75905	8.72563	6.90511	5.77405	0.632369	5.5958	5.64146	2.51492	3.611	3.0396	3.39588	0.179866	0.365101	0.614539	0.508662	0.796296	0.664838	0.695464	0.0178857
L30	Test	92.6782	M	Control		trn_val_043	GSM7469088	205809370064	R02C01	8.43188	3.98074	8.05615	0.667142	3.56616	4.17034	1.90914	1.38176	3.42639	5.49478	3.47132	4.08928	9.71379	0.449959	6.75343	4.08917	2.04216	1.24404	3.62228	3.58267	4.46668	1.58589	4.79823	6.69311	3.27554	-0.0132213	5.60991	5.52599	0.60438	1.53188	3.4203	2.82066	0.0600129	0.0866925	0.740642	0.554699	0.802476	0.625921	0.712941	0.0232509
L40	Train	86.0552	F	Control		trn_val_186	GSM7469090	205809370064	R04C01	8.37087	3.40316	8.29083	1.0528	3.76018	5.23224	1.81833	4.05401	3.84504	6.02409	4.85407	3.5407	9.96787	1.13771	6.88916	4.60706	1.66767	0.999026	2.80562	3.7484	4.37328	3.04872	5.34793	6.26245	2.84882	0.906511	4.95251	5.75715	1.53421	1.82354	3.00936	3.01133	0.0536593	0.600277	0.669838	0.547839	0.840836	0.52205	0.697913	0.0146253
T-51	Validation	45.95	F	Control			GSM7469091	205809370064	R05C01	6.94438	4.57242	6.96805	1.62048	3.16916	4.26146	2.88672	0.319931	3.44772	5.08817	5.04601	2.90451	9.79227	1.70792	7.0863	4.57908	2.11709	2.03861	3.54855	3.36376	4.68923	3.54141	6.61169	6.51079	5.37026	0.95717	4.685	4.68693	1.67458	4.16575	3.32388	3.79736	0.0897631	0.265139	0.578658	0.586325	0.816931	0.682819	0.728328	0.0208153
T-65	Test	44.17	M	Control			GSM7469092	205809370064	R06C01	6.20807	3.86914	7.32663	-0.731389	3.49616	5.1931	1.86891	-0.30384	3.11525	5.26274	4.14403	1.76459	9.51075	0.172578	6.97546	3.00478	1.64634	1.77318	3.90282	3.24229	2.83546	2.30256	5.6954	6.36046	3.1762	-0.409994	3.91506	3.56492	1.19017	0.786475	2.44054	1.10673	0.0674632	0.296528	0.582252	0.566021	0.848078	0.69693	0.743866	0.0218443
T-49	Test	60.68	F	Control			GSM7469094	205809370064	R08C01	7.988	3.05773	6.3992	0.437384	4.6907	5.5438	0.602689	0.68184	3.17756	6.05407	3.85589	2.26682	9.4261	1.32314	6.79839	4.17122	0.909021	3.84093	2.62938	3.66223	3.6916	2.71207	5.62045	6.84401	4.53926	0.176028	4.95901	3.6579	1.09705	0.677369	2.65329	3.04764	0.0568654	0.280539	0.620993	0.54674	0.847478	0.625461	0.751743	0.025966
T-70	Train	27.24	F	Control			GSM7469096	205809370073	R02C01	5.0066	4.12725	5.68056	1.62048	2.67765	5.21966	1.55811	-1.31232	2.61964	4.52375	2.09158	1.61932	9.22024	0.707869	6.6721	3.26574	2.11709	1.10327	3.05751	2.77301	2.51671	2.37003	5.82613	6.04094	2.87237	-1.07916	3.47119	4.80659	-0.476712	0.248348	2.58021	2.42349	0.0553418	0.24486	0.63905	0.52353	0.794515	0.701949	0.651793	0.0589832
T-88	Train	94.58	F	Control			GSM7469098	205809370073	R04C01	9.40243	4.14626	6.86297	1.67446	3.45947	5.85111	1.35291	1.7366	3.36735	6.74364	5.89429	3.82734	9.93942	1.2426	7.39191	4.75347	2.60693	2.50325	3.10453	4.40509	4.5872	2.49071	7.46212	7.46422	4.16224	1.95606	5.22244	4.33583	1.87199	1.79323	3.00939	2.81174	0.153845	0.35913	0.69782	0.50252	0.810842	0.745017	0.682708	0.0438723
TK-3	Validation	77.29	M	Control			GSM7469099	205809370073	R05C01	7.75532	2.21707	8.2029	1.32913	4.46243	5.77817	0.602689	1.19198	2.11806	6.07775	3.87429	3.45814	9.39485	1.70792	7.47733	3.92944	2.00037	1.62667	3.98546	3.66223	4.51013	2.012	6.61169	6.39798	4.16426	0.390321	5.25703	4.37998	1.42752	0.677369	2.65329	2.94096	0.169695	0.26074	0.640449	0.532467	0.809262	0.723974	0.751429	0.0206081
Ch-3	Train	89.87	F	Control			GSM7469101	205809370073	R07C01	8.9067	3.71347	7.25289	1.32913	3.16916	6.14965	2.36312	3.23424	3.94502	6.00498	4.54509	3.97928	9.94253	2.49836	7.50453	4.64132	2.42185	3.13709	4.11201	4.71371	5.28126	3.01761	6.8776	6.99279	2.93571	1.5934	5.44365	4.33583	2.39283	1.61302	3.74883	3.35055	0.11056	0.595924	0.595742	0.518333	0.824552	0.755789	0.715594	0.0635053
Ch-10	Test	93.7	M	Control			GSM7469103	205809370080	R01C01	7.73242	4.54217	6.94262	1.43674	4.80414	5.34556	1.94467	0.820907	1.88813	4.91595	4.74726	2.40925	9.52311	1.59469	7.09801	3.77616	1.35307	2.03615	3.27302	3.42486	2.80293	3.00238	6.81532	6.15656	2.77734	0.766432	4.48025	4.60651	0.480683	1.47665	2.44465	2.42349	0.0685793	0.628937	0.639462	0.495744	0.828203	0.711647	0.656551	0.0330003
Ch-11	Train	92.01	F	Control			GSM7469104	205809370080	R02C01	7.47983	4.30353	7.33929	0.805369	4.30463	5.50347	2.00319	1.60547	3.17756	5.89751	3.96669	3.10864	9.46404	1.32314	7.54597	3.34638	2.18709	1.8251	3.44423	4.0156	4.72025	3.01761	6.8471	6.38645	2.65043	-3.88928	4.59131	4.84789	1.21994	3.41471	3.08897	2.81174	0.0668541	0.394719	0.513967	0.523623	0.828007	0.63994	0.681785	0.0279855
Ch-13	Test	90.15	M	Control			GSM7469105	205809370080	R03C01	9.46348	4.3497	6.65897	3.28426	3.45947	5.90215	0.858761	2.21301	2.56618	4.53307	2.25181	3.45814	8.51951	1.32314	5.6892	3.92944	2.42185	1.34518	3.67378	3.02037	3.32372	3.07591	4.26474	6.68053	3.4307	-0.242321	4.90129	3.6579	0.792743	1.18169	3.32388	2.0661	0.110908	0.0703725	0.724297	0.501766	0.832526	0.591897	0.650219	0.0349632
Ch-15	Train	48.3	M	Control			GSM7469106	205809370080	R04C01	6.61662	3.30397	6.95003	0.930898	3.4693	5.39172	2.10883	-0.604142	2.92865	6.18686	5.17327	3.1676	9.99169	2.06763	7.56346	4.059	2.42185	1.69835	3.28086	3.77092	4.51013	2.8696	7.38213	5.54737	4.91933	0.95717	4.76604	3.6579	1.74486	2.3092	3.32388	2.94096	0.0703671	0.0577057	0.661623	0.488554	0.81629	0.535932	0.705866	0.0240061
Ch-22	Test	35	F	Control			GSM7469107	205809370080	R05C01	5.6779	4.11261	5.87225	-0.299853	2.9722	5.13808	1.63403	-0.604142	2.29664	4.5848	3.50645	1.23213	9.39731	1.15534	6.89643	2.41912	1.35307	1.30207	2.71179	2.77301	3.83065	2.19002	6.26802	6.02434	3.01616	-0.988413	4.16705	4.69073	0.0210421	1.33	3.07294	2.64783	0.0772154	0.271684	0.659503	0.454685	0.80358	0.746767	0.721389	0.017407
Ch-24	Train	66.44	M	Control			GSM7469108	205809370080	R06C01	8.23657	4.48016	5.32267	1.53315	4.56962	6.71193	2.88672	1.98334	4.19154	6.43795	4.83353	3.61034	10.1478	1.98862	8.02447	4.059	2.6477	2.4941	4.34574	4.24014	4.74998	2.1489	8.0312	6.79981	5.10424	1.30448	5.14671	4.33583	2.17734	2.2729	3.27411	3.37973	0.0491558	0.0772737	0.667732	0.533906	0.771682	0.461	0.676705	0.0181128
Ch-26	Train	91.12	M	Control			GSM7469109	205809370080	R07C01	8.52905	4.72261	7.27761	1.09185	5.92104	5.9912	2.20253	4.05212	3.92414	5.76437	5.5122	3.82734	9.84334	2.20976	7.77343	4.3587	2.68667	1.34518	3.09319	3.86352	4.1473	3.18173	8.25597	5.0708	2.98047	1.84096	4.48025	5.4796	1.74486	2.06583	3.15809	2.87975	0.0813419	0.219085	0.689328	0.482651	0.771683	0.55198	0.708829	0.021269
Ch-27	Train	64.18	M	Control			GSM7469110	205809370080	R08C01	7.02648	4.47163	5.45876	-0.938575	3.45947	6.1822	1.0599	-0.0403766	2.29664	4.92641	4.29716	1.23213	9.77993	1.32314	7.2729	3.77616	2.18709	1.89193	3.82876	3.36376	3.37696	2.49071	7.8523	6.2825	3.88451	-0.988413	4.48025	3.6579	0.59605	1.6525	2.80092	2.42349	0.0439735	0.599997	0.651863	0.489691	0.838073	0.547222	0.744174	0.0144487
Ch-29	Train	93.13	F	Control			GSM7469111	205809370081	R01C01	8.06877	3.87635	7.24721	1.67446	4.06225	4.74428	1.64419	0.791462	3.0627	5.32068	4.26163	3.27513	9.75393	1.59469	7.43674	4.3156	1.95774	2.24013	3.44974	1.81184	2.80293	2.26668	7.07395	6.68476	1.96065	-0.733038	4.76604	3.6579	0.0210421	1.3776	2.08155	2.42349	0.0787962	0.315844	0.703203	0.53907	0.824661	0.578452	0.71548	0.0380512
Ch-33	Test	89.45	F	Control			GSM7469112	205809370081	R02C01	8.36247	4.6764	7.78507	0.0693516	5.0661	5.80031	1.35291	1.62872	3.28023	6.57828	5.67291	3.64471	10.1271	2.68295	7.41762	4.82872	2.4719	1.41046	4.20765	3.7337	4.21178	3.56551	7.67432	6.83539	4.21718	0.520979	4.59131	3.6579	0.956603	0.930304	2.65329	2.42349	0.060613	0.0729181	0.777636	0.514501	0.770318	0.473481	0.725608	0.0365777
Ch-38	Train	91.5	M	Control			GSM7469114	205809370081	R04C01	8.91792	4.33408	7.71016	1.50211	6.18906	5.90046	2.20253	2.91729	3.98521	6.09743	5.44177	4.53636	9.34829	3.00792	6.61413	5.38637	2.18709	3.00725	4.24287	3.36376	5.28126	3.31922	6.47209	6.18149	2.83895	1.03873	5.40539	5.4796	1.09705	2.3092	3.55322	2.94096	0.106242	0.0610935	0.676254	0.562663	0.787731	0.729382	0.716033	0.029262
ABI-KHMM	Validation	49.82	M	Control			GSM7469115	205809370081	R05C01	6.50856	4.5051	5.87225	0.437384	2.93492	5.75405	2.20434	-0.516307	3.52078	4.99811	3.34892	2.73739	8.45961	1.81008	5.99103	3.00478	1.5817	0.831013	3.37903	3.35208	2.64045	2.43252	5.53724	6.04426	3.56288	-0.340208	4.05422	4.89783	0.34997	2.58559	2.08155	1.75749	0.0797699	0.63122	0.634157	0.559145	0.810866	0.751006	0.698243	0.0318849
CHU-DNI	Train	91.54	M	Control			GSM7469116	205809370081	R06C01	9.99529	4.40875	7.445	2.4156	6.36303	5.99026	3.02907	3.36034	4.4707	5.66818	4.62553	4.12935	9.01511	2.20976	6.88307	5.07626	3.19408	3.2482	4.22723	4.24014	4.21178	4.0283	6.8924	6.91196	4.79632	0.520979	5.9565	5.25235	2.03642	2.15448	2.91553	3.31992	0.14717	0.29256	0.660502	0.511016	0.778375	0.636337	0.730553	0.0165416
CHU-GAG	Train	98.52	F	Control			GSM7469117	205809370081	R07C01	8.70825	4.27726	7.07582	-0.421948	5.47499	4.4699	2.20253	1.76556	3.27804	6.1616	4.52082	3.77046	9.02878	1.2426	6.72344	3.19284	2.36877	2.34688	3.69733	3.66223	2.80293	3.07591	6.48476	6.63846	4.6076	-0.409994	4.16705	4.92554	1.5989	2.96403	2.65329	3.04764	0.0925773	0.279443	0.72054	0.509325	0.810649	0.623217	0.697685	0.0190673
VER-GII	Validation	52.28	M	Control			GSM7469119	205809370088	R01C01	7.01342	3.98767	6.91165	-0.299853	3.35808	5.65982	2.07614	-0.0286315	2.91845	5.45102	5.02777	2.90451	9.33507	0.955368	7.10845	3.00478	1.1589	1.93012	3.52333	2.24709	2.12121	1.96095	7.72228	6.48985	3.77504	-0.988413	4.48025	3.6579	0.0210421	3.18644	2.44465	2.0661	0.168301	0.328729	0.68738	0.610522	0.801155	0.795342	0.725722	0.021656
YAK-CHIA	Train	57.94	F	Control			GSM7469120	205809370088	R02C01	6.93811	3.91793	6.46506	0.0693516	3.11035	5.11372	1.92549	0.979193	2.99847	5.35688	6.43605	3.32447	10.1977	1.90315	8.03279	2.41912	1.8657	3.48734	3.24033	3.36376	4.32557	1.47689	8.60632	5.95795	4.2472	1.30448	3.91506	3.6579	1.21994	0.677369	2.65329	2.81174	0.0657738	0.296854	0.652245	0.532657	0.823197	0.495462	0.679933	0.021543
DP-7	Train	92.79	F	Control			GSM7469121	205809370088	R03C01	8.44972	4.4056	6.36559	0.959763	5.92863	5.36567	1.9416	1.60547	3.76055	5.208	4.69985	3.27513	9.4207	1.39792	6.76292	3.92944	1.95774	3.72977	3.21871	3.66223	3.81168	2.98688	7.434	5.73007	4.90534	-0.913494	4.95901	5.25235	1.02933	2.06583	2.65329	2.0661	0.0740202	0.053158	0.631769	0.569007	0.798589	0.601969	0.705664	0.0179624
I8	Validation	24.4906	F	Control		tst_ctrl_022	GSM7469122	205809370088	R04C01	6.78847	3.82534	7.56676	1.22492	3.29158	4.73438	3.76226	-0.239391	3.19403	4.38539	1.43332	3.09294	7.90672	1.58883	5.50959	3.87345	2.06282	1.22892	3.2248	3.87914	4.02363	1.5114	5.9626	6.54472	2.89412	0.282083	5.31326	5.38212	2.14838	3.46178	3.2213	3.61733	0.0585552	0.300973	0.550271	0.520981	0.853527	0.693222	0.729847	0.0328761
I119	Train	51.2947	M	Control		trn_val_068	GSM7469124	205809370088	R06C01	7.36525	4.24446	6.93774	0.876813	3.18728	5.40721	1.47708	0.263948	4.19099	4.8456	3.82513	3.57566	9.69028	1.01697	6.74064	4.31382	2.49882	0.367489	2.85674	3.23504	3.78415	3.4455	5.01568	6.91142	3.90118	0.326665	5.10957	5.67183	0.60438	1.25063	3.09702	2.90351	0.0828075	0.240884	0.604274	0.549395	0.805291	0.633691	0.729569	0.0139874
L1	Train	92.1716	M	Control		tst_ctrl_026	GSM7469125	205809370088	R07C01	8.97002	4.71547	8.53991	2.76546	5.40896	5.50069	3.1342	1.50154	4.20649	5.64956	1.99527	3.85262	8.31446	1.86572	5.47666	4.48558	2.79335	1.36274	3.14851	4.04471	2.74289	3.57717	5.26157	6.83336	4.06019	1.29131	5.35141	6.32938	2.36551	1.79367	3.02361	3.10847	0.148696	0.706883	0.60607	0.558001	0.805133	0.679684	0.618586	0.0555309
L2	Validation	89.6391	F	Control		trn_val_000	GSM7469126	205809370088	R08C01	8.31543	4.63744	7.30319	0.3811	3.06132	5.06638	-0.36643	0.748101	2.51108	4.51359	3.10686	3.15532	8.73023	0.904718	5.44667	3.83912	1.83708	2.28343	2.48919	3.02937	1.59388	2.35225	4.60163	6.13677	3.65234	-1.02714	4.71876	5.08258	0.619964	0.841329	2.06019	0.904704	0.0848691	0.0711708	0.569882	0.586714	0.820543	0.749478	0.693331	0.01526
L3	Train	90.455	F	Control		trn_val_001	GSM7469127	205809370094	R01C01	7.86312	4.82765	7.02899	1.05974	5.47908	5.74122	1.87106	-0.16679	2.6284	5.43035	5.03418	3.3064	9.50306	1.2103	6.91358	3.58095	2.06981	2.38677	2.39386	4.04471	3.89405	2.33675	7.52502	6.70968	2.3852	1.57415	5.0617	5.1696	1.69182	1.37626	2.83241	3.28604	0.062007	0.288533	0.672881	0.530755	0.806847	0.749462	0.666835	0.0191865
L6	Train	96.232	F	Control		trn_val_171	GSM7469128	205809370094	R02C01	9.24035	3.94874	7.28901	1.11053	4.9127	5.1338	2.05277	0.639415	2.51108	6.65215	4.46847	3.79557	9.40652	1.72179	6.63797	3.26331	1.78969	1.78677	3.09867	3.91622	3.50891	2.4988	4.9242	6.37104	3.07011	0.869954	4.92737	5.73408	2.05345	1.16942	2.86045	3.50124	0.05764	0.670695	0.687073	0.531917	0.822293	0.70021	0.69357	0.0171983
L12	Validation	94.1703	M	Control		tst_ctrl_027	GSM7469129	205809370094	R03C01	9.08512	4.77579	8.48825	1.2041	5.49581	5.72181	1.32963	2.07048	3.79386	7.18867	3.37817	4.11971	9.54134	1.32736	6.25993	3.6883	2.21908	1.44719	3.34785	3.02937	2.61836	2.58322	5.79302	5.77637	2.49399	0.131076	4.74649	4.50888	1.18029	1.48338	2.83241	2.84117	0.0833419	0.0661309	0.570366	0.505531	0.797298	0.661123	0.667806	0.0167113
L17	Train	85.7074	F	Control		tst_ctrl_028	GSM7469131	205809370094	R05C01	8.99969	4.39311	7.70365	2.84978	6.05094	6.00034	4.00307	2.06161	4.09976	7.51139	4.85442	4.82308	9.32547	3.23333	6.73337	5.48162	3.17533	2.93822	3.79837	4.97438	4.89256	3.02398	6.25753	6.50751	4.41554	1.72205	5.1439	7.83816	4.05851	4.23328	3.72127	4.39006	0.0465842	0.0709341	0.564667	0.503247	0.8233	0.631937	0.774786	0.0576253
L24	Validation	101.53	F	Control		tst_ctrl_030	GSM7469133	205809370094	R07C01	9.84184	4.14967	7.46934	1.79925	4.02322	4.86506	1.87106	0.680503	2.97721	5.99021	3.82863	3.94834	8.91815	1.12127	6.08809	3.97009	1.96284	2.17936	4.59754	3.48677	3.023	2.2455	5.19609	6.05642	3.24284	0.5771	5.03118	5.39892	1.03718	1.83921	2.83241	3.0815	0.0850327	0.332069	0.71548	0.587729	0.842342	0.654526	0.734797	0.0673335
L26	Train	94.1375	F	Control		trn_val_005	GSM7469134	205809370094	R08C01	8.2541	4.28501	7.86719	1.36604	4.9436	5.22093	0.840648	0.836505	1.99879	6.01782	2.54534	3.59763	8.47087	1.41478	5.00491	3.90676	1.55991	1.1548	3.21241	2.69975	2.98171	1.7257	4.54948	6.40552	1.98134	-1.57993	4.46762	3.92306	1.2975	1.37626	2.06019	2.28242	0.0842381	0.0665582	0.675208	0.626548	0.621733	0.780438	0.70877	0.0213147
L27	Train	93.5488	M	Control		trn_val_006	GSM7469135	206103240102	R01C01	8.55408	4.51057	5.96947	1.15855	5.90378	5.37501	2.16793	1.17554	2.90314	5.18823	2.51639	3.815	8.4457	0.904718	5.12223	4.52151	1.88151	0.754842	2.38427	3.66182	2.84892	2.14209	5.19609	6.30252	3.27402	0.476433	4.92737	5.78848	1.7343	1.96123	2.98189	3.20456	0.0921641	0.658775	0.733435	0.58193	0.814494	0.694578	0.670661	0.101418
L29	Validation	92.9492	F	Control		trn_val_040	GSM7469136	206103240102	R02C01	8.65699	4.15252	7.4928	1.97516	4.3047	4.49546	2.13836	1.06089	3.69477	6.22438	4.04834	4.1279	10.0801	2.55248	7.72935	4.76966	2.41051	2.15412	3.555	3.94369	4.46668	3.4455	6.72615	6.33057	2.94305	0.906511	5.36333	5.57734	1.4205	1.90167	3.34946	3.3032	0.059595	0.0619743	0.672697	0.532023	0.839027	0.645451	0.753829	0.0190841
L32	Test	94.2497	F	Control		trn_val_181	GSM7469137	206103240102	R03C01	8.78622	4.03404	7.60376	1.55222	3.76018	5.01783	0.935172	1.53486	3.10074	6.08971	-0.468911	3.91636	9.15644	-0.434047	6.46258	5.04804	2.31358	1.18613	3.00193	3.23504	3.47545	3.1474	5.4461	6.2891	3.52655	-0.96373	5.10957	5.21152	0.886346	1.15929	3.09702	2.48478	0.0818754	0.620707	0.708577	0.497715	0.77444	0.659153	0.706103	0.0181253
L34	Train	86.9395	F	Control		trn_val_046	GSM7469138	206103240102	R04C01	8.28084	4.30112	8.0216	0.374759	3.02389	5.0522	1.15245	0.440036	3.38006	5.90018	3.84302	3.73306	9.79202	1.55987	7.03777	3.69328	2.27906	0.276809	3.8707	3.36961	3.71667	2.86841	5.4461	6.50788	2.86426	-0.0132213	4.95251	5.21152	0.697073	2.15919	3.09702	2.67345	0.0795863	0.227768	0.669227	0.54027	0.812833	0.710257	0.746304	0.0224457
L36	Train	86.099	F	Control		trn_val_183	GSM7469139	206103240102	R05C01	8.98202	4.02876	7.34047	1.33765	4.33105	5.94383	2.90506	4.09784	4.3263	6.58073	5.7915	4.44519	9.71232	2.23472	7.48911	3.87326	2.90859	3.30054	3.79515	4.33628	5.49628	2.89729	6.6646	5.87695	3.85528	1.67932	5.88072	6.75969	1.68483	4.74642	4.30154	3.79872	0.053725	0.604343	0.611643	0.51771	0.826658	0.6381	0.713611	0.0126274
L37	Train	88.6808	F	Control		trn_val_184	GSM7469140	206103240102	R06C01	9.12485	3.99896	8.2184	0.559342	4.49929	5.18326	1.60513	1.17942	3.62633	5.47563	3.07336	3.89229	9.82781	1.13771	7.20974	4.15088	2.34695	0.914376	3.26318	3.58267	3.71667	2.63844	5.67005	7.12043	3.31661	0.578722	5.40811	5.47145	1.45008	1.90167	2.95931	2.82066	0.116393	0.291897	0.681089	0.483174	0.808724	0.673836	0.720412	0.031688
S4	Train	30.9247	M	Control		trn_val_218	GSM7469141	206103240102	R07C01	5.87887	3.99201	7.7748	-0.0248969	2.93178	4.5126	1.81833	0.0842586	2.68185	5.33396	2.37506	4.16498	8.74939	1.05892	6.0015	5.15054	1.78978	1.56244	2.69021	4.28352	4.76359	3.0426	5.01568	6.32668	2.93192	2.00786	5.59401	5.57734	0.122814	2.78519	3.80645	1.96353	0.0601676	0.692502	0.632945	0.535268	0.815785	0.709835	0.713167	0.0253492
T-43	Train	33.77	F	Control			GSM7469143	205809370103	R01C01	6.07571	3.05773	6.56396	1.0149	3.44453	5.55758	1.35291	-1.03472	2.56618	4.53428	3.24664	3.04557	9.51486	1.32314	7.06417	3.34638	1.95774	0.538546	2.81385	2.77301	5.09132	2.53716	5.73026	6.5626	4.72915	-0.409994	5.20438	5.88948	0.956603	2.5989	3.90241	2.0661	0.0371171	0.717681	0.649414	0.496398	0.831817	0.725232	0.628083	0.024249
T-59	Train	61.44	M	Control			GSM7469144	205809370103	R02C01	6.82986	4.03116	6.32148	0.532971	4.5931	5.69609	1.54757	0.820907	2.92865	5.1724	5.25603	3.04557	10.101	1.2426	7.68617	3.77616	1.35307	2.26396	4.11686	3.36376	4.07646	2.5711	7.17118	6.60106	4.42062	0.520979	4.72689	4.49519	1.09705	-0.201895	3.08897	2.81174	0.0561792	0.261699	0.646831	0.511235	0.823159	0.729944	0.726234	0.104601
T-62	Validation	59.3	F	Control			GSM7469145	205809370103	R03C01	6.81554	4.35991	5.82568	0.901094	4.82856	5.52792	2.92466	0.820907	3.70697	5.3373	4.89627	3.1676	10.0633	2.20976	7.73547	4.57908	2.51925	1.00007	3.67378	4.4737	4.97348	2.51836	7.57117	6.56098	3.89532	1.30448	5.32079	3.6579	2.03642	3.81199	3.21925	3.37973	0.0524045	0.0591194	0.690549	0.519874	0.807639	0.685196	0.677224	0.0319161
T-75	Train	24.87	M	Control			GSM7469146	205809370103	R04C01	6.68567	3.89748	6.17544	1.24974	3.42311	5.26058	2.88672	0.0200075	1.88813	4.69119	3.69024	2.97778	9.50516	1.70792	7.16731	4.17122	1.64634	1.8251	3.2318	4.0156	4.90642	2.8696	6.54511	7.28992	2.49031	0.520979	4.95901	4.96959	1.5989	2.50186	3.32388	3.28767	0.0591009	0.276751	0.650697	0.518221	0.797691	0.659257	0.676302	0.0204839
T-83	Train	89.6	M	Control			GSM7469147	205809370103	R05C01	8.66353	4.68903	6.95003	1.0149	5.08586	5.59088	0.602689	0.468159	3.0627	7.69959	5.8459	3.95566	9.59406	2.02887	7.58166	3.77616	1.91292	2.14422	3.8718	3.86352	4.21178	3.31922	7.37442	6.14241	3.4307	1.35985	4.685	4.33583	1.09705	0.677369	3.21925	2.81174	0.094766	0.266083	0.735467	0.495245	0.786421	0.653348	0.734384	0.0215517
Ch-12	Train	90.09	M	Control			GSM7469148	205809370103	R06C01	9.04352	3.80828	7.51008	1.11613	4.72121	5.21798	1.15146	-0.986652	1.88813	6.9322	1.38934	3.27513	8.92819	1.15534	6.4433	4.27018	1.56443	2.55661	3.29239	2.91513	3.32372	2.26668	5.33702	6.68884	4.51444	-1.18489	4.34387	4.98996	-1.53471	0.888945	2.60469	1.10673	0.0922392	0.308298	0.642406	0.530552	0.797332	0.607751	0.696812	0.0234909
Ch-14	Test	91.17	F	Control			GSM7469149	205809370103	R07C01	9.85472	4.10267	6.73993	1.41965	5.27835	5.11448	4.00596	3.72092	5.15259	8.25006	5.51739	3.79935	9.30164	3.75482	6.18024	5.25283	3.24611	2.03615	3.80962	5.46861	4.51013	2.54514	6.81532	6.03743	3.68521	0.652436	5.54581	4.81563	3.43657	1.6525	2.80092	3.50784	0.0954209	0.619231	0.635024	0.476035	0.770979	0.740851	0.689995	0.0146832
T-37	Test	53.81	F	Control			GSM7469151	206103240107	R01C01	7.46531	3.76269	7.02126	0.118604	4.33608	5.61306	2.71478	0.589928	2.56618	5.59077	2.53202	2.73739	9.00141	2.44665	5.85827	3.00478	2.36877	1.47028	3.17718	3.61727	3.40997	2.22922	5.21273	6.26663	3.87358	-0.0512072	3.73341	5.83907	0.59605	2.82384	2.80092	2.0661	0.0544783	0.31897	0.674214	0.506922	0.77043	0.691445	0.667334	0.0282962
TK-8	Test	81.87	M	Control			GSM7469152	206103240107	R02C01	8.81596	3.9279	7.06172	0.771095	4.1225	5.50322	2.98459	0.657104	3.0627	6.26051	5.08935	3.64471	9.41958	1.59469	7.04059	2.41912	2.18709	2.06185	4.13511	3.36376	3.6916	2.8139	6.36229	6.45554	3.48671	-0.651259	4.48025	4.38811	0.792743	0.677369	2.65329	2.64783	0.0689771	0.0558212	0.676994	0.473805	0.82658	0.717244	0.698634	0.0332138
Ch-21	Train	60.61	M	Control			GSM7469154	206103240107	R04C01	6.36045	2.62523	5.45876	0.0693516	4.26043	3.93512	0.169332	0.243673	2.85288	4.92969	3.96117	1.88975	9.33555	1.15534	7.06777	2.41912	1.1589	1.06128	3.00541	2.77301	3.44365	1.84853	6.16031	6.12824	2.08663	-3.88928	4.34387	4.42933	0.59605	1.34279	2.08155	2.0661	0.137785	0.0598173	0.716876	0.520754	0.771965	0.745434	0.720658	0.0557483
Ch-34	Validation	99.18	F	Control			GSM7469155	206103240107	R05C01	9.76471	4.63599	6.93317	1.24974	4.75835	5.49436	2.71478	4.32374	3.76055	6.46489	3.72297	4.59733	9.23358	2.63976	7.11214	5.02088	3.05506	2.15642	4.37809	4.40509	5.6936	3.19408	7.17118	6.60121	2.99492	0.766432	5.70979	5.79553	2.03642	2.11127	4.54062	3.2176	0.12164	0.319941	0.705232	0.509486	0.846037	0.739316	0.683569	0.0307745
Ch-37	Train	42.2	M	Control			GSM7469156	206103240107	R06C01	6.66193	3.71347	6.91564	1.75	4.98228	5.93019	2.8052	-0.141786	3.70697	5.16949	4.37526	3.27513	9.7363	2.20976	6.54881	4.3587	2.25192	1.34518	3.65264	4.4737	3.90954	3.39022	6.47209	6.11819	4.18421	0.766432	4.48025	5.72808	2.13256	2.92573	3.27411	3.68704	0.0549764	0.0730043	0.665919	0.473831	0.802011	0.507047	0.708571	0.0200656
YKT-RDI	Train	26.74	F	Control			GSM7469157	206103240107	R07C01	5.92003	3.33084	6.05013	1.20732	4.2319	5.12393	2.00319	-0.0823848	3.27804	4.67396	3.8115	1.88975	9.43037	0.955368	6.68859	3.58848	2.54201	2.11067	3.53265	3.86352	4.42377	2.85144	6.90692	6.45479	4.25822	0.365712	4.76604	3.6579	1.67458	5.38774	3.00939	3.09475	0.0410506	0.617487	0.594903	0.518248	0.820457	0.453589	0.690669	0.0125357
Ch-25	Train	67.45	M	Control			GSM7469158	206103240107	R08C01	6.45622	4.58222	6.07829	0.532971	3.16916	5.97523	0.602689	0.0906667	3.0627	5.40923	4.25152	2.8248	9.99157	1.70792	7.40125	3.47613	2.11709	2.98573	3.57038	3.66223	3.37696	1.37791	8.13862	6.22298	4.23231	-0.988413	4.48025	4.60307	0.792743	0.248348	2.65329	2.81174	0.0602857	0.667803	0.632185	0.521618	0.808843	0.746046	0.707376	0.0172339
I111	Validation	44.3103	M	Control		trn_val_257	GSM7469159	206103240111	R01C01	6.50138	4.90903	7.58648	1.54343	3.89569	5.48833	2.42061	-0.210461	3.24698	5.13906	3.78232	1.04104	9.0241	0.970724	6.60432	3.25849	1.24423	1.52753	2.57623	3.288	2.17067	1.96797	3.97465	5.867	1.67574	-0.15565	3.51972	2.09694	0.879579	-2.11098	2.27367	1.77089	0.0348418	0.0790648	0.647152	0.521827	0.834966	0.723616	0.646199	0.0284736
H72(1)	Test	38.05	M	ESRD				206103240111	R02C01	8.70206	5.24229	7.20639	1.11613	6.69073	5.75578	1.74022	0.760977	2.11806	4.05678	3.11061	4.27505	8.60552	1.15534	6.21902	5.25283	2.97637	1.80333	3.33937	2.77301	4.32557	3.60423	5.53724	7.08202	3.29182	-0.409994	5.65113	4.33583	1.37958	0.677369	3.75973	2.42349	0.0360016	0.646874	0.685529	0.515741	0.852894	0.620262	0.660978	0.0215743
I126(1)	Validation	57.85	F	Control		tst_ctrl_017		206103240111	R05C01	7.06604	3.62869	7.36064	0.20934	3.17464	5.29044	1.56632	0.216527	3.0627	6.36837	4.35906	3.1676	9.49766	1.32314	7.03195	3.00478	1.8657	1.8251	3.29617	3.24581	3.60691	2.98688	5.33702	6.30692	3.19364	-0.178328	3.47119	5.41896	0.0210421	0.183908	2.6341	1.10673	0.0380763	0.308761	0.723155	0.556619	0.806301	0.67973	0.697664	0.0192326
H101(1)	Validation	59.1	F	ESRD				206103240111	R06C01	8.76311	4.06659	8.04073	0.959763	6.73796	5.93266	1.35291	2.4247	4.06002	4.5783	3.30488	3.24942	10.1214	1.70792	7.8907	6.88629	2.72398	2.64167	3.43865	3.36376	3.67718	2.19002	5.53724	7.24782	3.91393	0.651479	5.28975	4.33583	2.26123	0.677369	2.65329	2.94096	0.0339808	0.620266	0.680088	0.454895	0.800542	0.674685	0.619959	0.0126196
I126	Train	56.8198	F	Control		trn_val_210	GSM7469160	206103240111	R08C01	8.01289	3.78673	7.48603	1.25066	3.84542	4.9832	2.5663	1.08573	3.7427	6.7584	6.36186	4.31562	10.6599	2.55248	8.98138	4.45148	2.63055	3.27125	4.58314	4.14374	5.09107	3.37351	9.27113	5.51503	3.23645	1.75775	5.48914	5.90637	2.31219	2.2652	3.58255	3.23529	0.0218979	0.290033	0.676316	0.572232	0.841441	0.706904	0.633992	0.00628943
H63(1)	Validation	30.56	M	ESRD				206112280115	R03C01	8.28369	4.40875	7.16841	0.838404	5.95837	5.99136	1.73577	0.760977	2.29664	4.21586	4.60884	3.67782	9.26462	0.707869	6.20394	5.32225	2.60693	2.11067	3.40075	3.6859	3.87314	0.983512	4.63222	6.6682	2.99492	-0.0608993	5.67696	4.97739	0.0210421	1.54412	2.85692	2.27046	0.0456183	0.356569	0.636817	0.512102	0.824033	0.688233	0.694035	0.0156887
H29(1)	Train	55.7	M	ESRD				206112280115	R06C01	7.69215	5.06229	7.36361	-0.0964393	6.34423	5.99669	2.20253	2.43876	2.76768	4.37104	4.52082	3.64471	9.6799	1.70792	7.14029	4.17122	2.31229	1.89193	3.35296	3.77092	3.90954	2.19002	5.8839	6.23312	4.52279	0.95717	5.06012	4.92554	1.32919	1.82487	2.80092	3.13849	0.0815653	0.632899	0.655548	0.526621	0.813858	0.655764	0.688029	0.011843
I14(1)	Train	34.93	M	Control		tst_ctrl_018		206112280115	R08C01	6.47356	2.86165	6.78487	-0.299853	4.47512	4.58602	0.959817	-0.141786	2.92865	4.30938	4.04826	2.64446	9.22553	-0.983203	6.12578	3.58848	1.64634	0.445506	2.45013	2.77301	3.32748	2.10569	3.52164	5.9288	2.0095	-0.880992	4.66048	3.60365	-1.53471	0.939942	2.54471	1.75749	0.0336066	0.235736	0.593432	0.627473	0.862447	0.690403	0.72372	0.0139715
I101	Train	49.8655	M	Control		trn_val_035	GSM7469161	206112280135	R02C01	6.71844	3.60206	7.05385	1.32823	3.45412	4.72393	1.64154	-0.280869	1.99879	5.34634	2.2122	3.11301	8.48599	1.12127	5.50687	3.6883	1.55991	0.754842	2.11147	3.55027	2.61901	2.47292	4.2147	5.72871	3.21994	-0.693506	4.55252	5.22033	0.39935	3.3553	2.77141	2.74663	0.0637631	0.249498	0.648535	0.534226	0.765211	0.715387	0.690904	0.0240077
H82(1)	Train	33.26	F	ESRD				206112280135	R03C01	7.62569	3.83945	7.16272	0.20934	5.40966	5.60469	0.641767	1.113	2.76768	4.08899	2.98316	2.64063	9.05992	-0.0911158	6.52228	4.059	0.909021	0.299949	3.73369	3.02536	4.05805	1.78616	4.26474	5.46385	3.95766	-0.560406	4.685	4.61726	-1.53471	1.19941	3.27368	2.22324	0.0548003	0.0700518	0.727667	0.560163	0.805344	0.723433	0.711012	0.0145269
I2 (1)	Test	33.6544	F	Control		trn_val_054		206112280135	R05C01	6.52997	3.9168	7.96196	0.811272	2.59552	4.9906	2.10384	-0.134019	3.22368	4.40603	2.78206	3.3429	10.26	1.09912	7.53156	4.02286	2.16765	1.42949	3.56503	3.88407	4.0598	2.52071	6.17826	6.36576	3.32331	0.983086	4.99562	6.73329	1.12898	1.8635	3.17214	3.21104	0.041993	0.0583335	0.659738	0.547896	0.8409	0.553433	0.728722	0.0112635
H70(1)	Train	32.81	F	ESRD				206112280135	R07C01	8.11071	3.73183	7.32098	2.10766	6.28026	5.8872	2.36312	1.90284	5.2642	5.01854	-0.641325	4.17745	8.67396	1.70792	6.50852	6.01623	2.56419	1.54696	3.94295	4.9196	4.77854	1.98686	5.33702	6.30668	3.96016	2.00835	5.79888	5.11697	1.87199	1.3776	3.89392	1.10673	0.0474205	0.285904	0.621675	0.53229	0.806256	0.649456	0.716375	0.0151201
I53 (1)	Validation	62.6351	F	Control		trn_val_191		206103240165	R02C01	7.68577	4.42721	8.08502	0.614564	4.1923	5.27561	2.5663	0.207498	3.51209	5.11111	4.30703	3.82923	10.1782	1.01697	6.85546	4.64205	2.37924	1.89586	4.00184	3.36961	3.56354	3.20114	5.94944	6.55875	3.99469	0.521507	4.42361	5.35106	0.835612	1.47083	2.90388	2.90351	0.0601055	0.0700356	0.682511	0.546629	0.821851	0.581739	0.726105	0.0126267
I28 (1)	Train	31.9897	F	Control		trn_val_051		206103240165	R06C01	6.48505	4.0909	7.96374	0.559342	3.329	4.74888	1.71777	0.147739	2.95695	4.9433	1.98827	3.67327	8.65254	0.449959	6.10544	4.36211	2.12755	1.4762	2.40425	4.50308	4.37328	2.23236	5.36855	6.41081	3.26853	0.460753	5.57769	5.75715	1.2233	1.8828	3.39768	2.97727	0.0499283	0.332289	0.61897	0.562533	0.78689	0.766896	0.661417	0.0112133
H7(1)	Train	63.56	F	ESRD				206103240165	R08C01	7.62842	3.69455	6.7795	0.930898	6.30044	5.66107	0.966844	-0.604142	2.67323	4.30417	-0.641325	2.73739	8.04662	0.707869	6.08398	4.57908	2.11709	1.69378	3.18673	2.8258	3.09268	1.88148	4.87846	6.49075	3.02314	-1.16063	4.95901	4.8171	1.11168	1.72869	2.52767	2.69096	0.0383089	0.637252	0.699509	0.648485	0.866719	0.65854	0.723217	0.0173413
I1 (1)	Test	39.853	M	Control		trn_val_187		206644410075	R02C01	7.8777	3.94429	6.66195	0.501195	3.45413	5.52682	1.15245	-0.524695	2.73434	4.86906	2.92939	3.14725	10.0522	1.05892	7.22817	4.02286	1.97294	0.449253	3.27471	2.56726	3.47545	2.54133	5.07671	7.02794	4.10204	0.171345	4.80191	5.47145	1.06809	1.25063	2.95931	2.61624	0.0433488	0.0586871	0.653953	0.578447	0.840225	0.52187	0.627052	0.0297552
I1 (2)	Train	40.9235	M	Control		trn_val_188		206644410075	R03C01	7.74994	3.77146	6.98063	0.765299	3.18728	4.93902	0.651874	-0.964233	3.22368	5.46687	2.56237	3.42715	9.74052	1.42931	6.90917	4.02286	1.94875	2.92998	3.3901	3.23504	3.42781	2.36287	5.18631	7.02756	3.8347	0.0833887	4.80191	5.35106	0.537775	1.05409	2.90388	2.82066	0.0447404	0.0735594	0.715561	0.645665	0.821762	0.604633	0.687601	0.0326481
I5 (1)	Test	54.6596	F	Control		trn_val_196		206644410075	R08C01	7.05611	4.04189	7.84242	0.530653	3.18728	4.87921	1.81833	1.31541	3.84504	5.86096	4.2748	4.30004	9.69091	-0.77823	6.75206	4.15088	2.1871	1.07623	3.58465	3.15747	4.4957	2.11392	5.62708	6.92483	3.39123	0.0833887	4.95251	6.09135	1.10907	2.42681	3.44202	2.90351	0.0324648	0.283014	0.618845	0.64	0.832684	0.694534	0.686001	0.0192452
I6 (1)	Test	54.9607	M	Control		trn_val_189		206644410094	R02C01	8.38245	3.91991	8.9003	1.36518	5.04495	5.37888	2.88998	0.147739	4.04098	6.22616	3.05832	4.27617	9.41241	1.42931	5.94159	5.41632	2.91788	1.97454	4.67304	4.38557	4.08309	3.85435	5.62708	6.81299	5.2416	1.01925	5.2351	7.16834	1.49298	2.15919	3.40911	3.75613	0.119571	0.617893	0.689502	0.604571	0.647417	0.818714	0.703378	0.0191928
I8 (1)	Train	25.3831	F	Control		trn_val_192		206644410094	R04C01	6.40438	2.87024	7.15755	0.152754	3.02389	4.20426	1.90914	0.317436	3.51209	4.28421	2.99586	3.91636	8.9162	0.0779082	6.08337	5.16969	1.2744	0.713873	2.90429	2.8606	4.21105	0.68554	5.18631	6.35239	3.18836	-0.120376	5.42936	5.47145	0.537775	3.05559	3.89041	2.10496	0.0415982	0.279095	0.60929	0.633075	0.839097	0.717659	0.709223	0.020809
I8 (2)	Train	26.4345	F	Control		tst_ctrl_023		206644410094	R05C01	6.43494	3.60063	7.28049	0.765299	3.329	4.42287	2.47621	0.368258	3.58993	4.54529	2.6997	3.996	9.30457	1.09912	6.17016	4.76966	1.7306	2.61067	3.22328	3.94369	4.46668	1.44159	5.74961	6.47475	3.21821	0.0833887	5.50787	5.90637	1.4205	4.62967	3.99785	3.42139	0.033536	0.612401	0.558046	0.582849	0.851481	0.691939	0.715477	0.0146369
I26 (1)	Train	36.6222	F	Control		trn_val_197		206644410094	R07C01	7.51838	4.00172	7.29837	0.305627	3.45413	4.64458	3.10631	0.317436	3.5519	4.54066	4.59416	4.07936	9.97567	1.55987	7.29593	4.36211	2.72466	1.27128	3.22328	4.16538	4.37328	1.53068	6.04202	6.40394	3.00757	1.08781	5.10957	6.37422	1.63695	1.93823	3.29657	3.34494	0.0447711	0.624436	0.626776	0.649346	0.817583	0.782108	0.69568	0.0182062
I29 (1)	Test	42.6593	F	Control		trn_val_047		206644410118	R02C01	6.79063	4.2041	7.83866	0.559342	3.45413	5.11891	1.99193	0.178057	3.44863	4.90292	3.31232	3.70364	10.2709	1.05892	7.44275	4.15088	2.20619	1.24173	2.77459	3.8193	4.26857	1.8234	6.55317	6.48492	2.55926	1.32235	5.09196	6.09135	1.35873	1.40446	3.20606	2.97727	0.0448715	0.30453	0.642835	0.588136	0.795549	0.7145	0.65128	0.0227081
I38 (1)	Test	56.5296	M	Control		trn_val_048		206644410118	R04C01	7.18743	4.1183	7.56834	0.855398	3.02389	5.27179	1.90914	0.368258	3.42639	4.88632	3.14546	3.81609	9.67122	1.6963	7.13828	4.53267	2.08577	2.30198	2.5512	3.6701	4.37328	2.60073	5.86674	6.80742	2.55926	0.906511	5.14338	5.90637	1.4205	1.58846	3.32366	3.38425	0.0617461	0.0744073	0.627854	0.581226	0.80865	0.694873	0.692742	0.0170171
I39 (1)	Train	56.6144	F	Control		trn_val_050		206644410118	R06C01	7.83984	3.85998	8.20155	0.439795	3.18728	5.17485	1.24473	0.0842586	3.51209	5.63331	4.21958	3.60935	9.74336	0.524201	7.2168	4.64205	2.08577	0.914376	3.75115	2.97312	3.64349	2.31272	5.72397	7.00258	3.15767	0.632789	4.90622	5.90637	1.02548	1.90167	2.87375	2.72617	0.044388	0.594386	0.664553	0.589362	0.827894	0.659723	0.745959	0.0263607
I78	Test	20.9532	F	Control		trn_val_201	GSM7469164	206644410118	R08C01	5.96183	3.62518	7.65726	-0.236941	3.02126	5.01818	1.26925	-0.651254	2.27251	5.20394	2.25051	3.42715	8.56225	0.593136	6.40409	5.15054	1.2744	0.957776	2.5288	2.09767	3.13992	2.14489	2.53168	6.74571	1.84571	-1.73464	4.47356	4.57368	0.934773	1.99839	2.90388	2.61624	0.0208731	0.630135	0.631315	0.75404	0.858559	0.717923	0.73821	0.0134569
I78 (1)	Train	22.0593	F	Control		trn_val_190		206644410179	R01C01	7.11569	3.46781	7.95422	0.439795	4.16225	5.28696	1.90914	0.507091	3.78808	5.88944	3.1524	4.07936	9.14881	1.3717	6.83692	5.48536	2.37924	1.21109	2.82062	3.85239	4.26857	2.65676	5.07671	7.09199	2.11208	0.326665	5.33969	5.90637	1.2233	1.93823	3.29657	3.5219	0.0390904	0.611134	0.650636	0.544127	0.850035	0.640897	0.611494	0.0224192
I82	Train	21.2681	F	Control		trn_val_060	GSM7469165	206644410179	R03C01	5.70865	3.45226	7.54258	-0.179969	2.60996	4.80408	1.5739	-1.57218	2.27251	3.47746	1.69436	1.17412	7.86305	-0.286433	5.7267	2.69898	1.78978	0.655179	2.61427	2.8606	2.07048	-0.0841273	2.53168	6.04331	2.93351	-2.02095	3.73693	4.57368	-1.0486	1.40446	1.45052	2.57167	0.0384567	0.32818	0.650183	0.576405	0.816863	0.713253	0.649713	0.0186892
F2-L14 (1)	Train	37.1233	F	Control		trn_val_057		206644410179	R06C01	7.26034	2.39552	7.09433	0.231848	-1.84644	4.53384	0.667484	-2.25718	2.78377	4.48944	0.586558	2.65628	6.82188	-0.77823	4.23559	3.16374	1.8181	1.61323	2.37636	2.07889	1.79336	2.03196	4.49813	6.53859	2.58604	-1.73464	4.42361	5.0456	-0.102376	1.15929	2.30118	1.7843	0.042486	0.651237	0.630229	0.582567	0.827513	0.672452	0.720162	0.0395931
[truncated: 2,928 more columns]
