# Supplementary material for: EpInflammAge: Epigenetic-Inflammatory Clock for Disease-Associated Biological Aging Based on Deep Learning
Source: Int J Mol Sci. 2025 Jun 29;26(13):6284. doi: 10.3390/ijms26136284 (PMC12249966; doi:10.3390/ijms26136284)
Supplement: Supplementary file 1 [file ijms-26-06284-s001.zip › SupplementaryTableS2.xlsx]

## Sheet: Sheet1
Supplementary Table S2. 100 CpG sites for each inflammatory marker selected by mRMR.
CXCL9	CCL11	IL27	IL5	CSF1	CCL2	IL1B	IL6	GCSF	CXCL10	VEGFA	TNF	PDGFB	IL8	PDGFA	IL12Bp40	IL15	CXCL1	CCL4	IFNA2	IL13	FLT3L	CD40LG	CCL22	IL18	IL4	CX3CL1	IL25	IL1RA	TGFA	CCL7	CCL3
cg22880770	cg21740507	cg06464078	cg17936867	cg09076339	cg21740507	cg13537416	cg17897518	cg24453742	cg20986370	cg11208656	cg25988106	cg22000984	cg05114858	cg07095205	cg04629867	cg13770461	cg21573745	cg05610740	cg02392176	cg10378804	cg25679870	cg23173402	cg17601785	cg03211173	cg11601027	cg05876644	cg06320134	cg22996768	cg21205282	cg01343151	cg13770461
cg12442242	cg14101501	cg15965675	cg03806069	cg15162219	cg02512920	cg03695739	cg04738464	cg14371590	cg21828663	cg16293892	cg04209460	cg04372120	cg02758987	cg23813681	cg13564428	cg10664618	cg07129523	cg13521739	cg07398594	cg02833196	cg04349084	cg05514043	cg04600055	cg03796890	cg00153110	cg04250904	cg07398350	cg01007147	cg20749008	cg04799859	cg16814483
cg24766229	cg17936867	cg04827593	cg06032337	cg11395414	cg07700524	cg09386619	cg23764766	cg26655004	cg13922935	cg25749212	cg02073775	cg23501610	cg05989533	cg06741336	cg13453110	cg14999852	cg05657618	cg02254709	cg13220896	cg27219961	cg17869647	cg11208656	cg07959403	cg06204101	cg12470775	cg18942464	cg13957321	cg14338551	cg10386300	cg21817284	cg22131825
cg07192612	cg13694281	cg10826200	cg23071186	cg12131707	cg15294150	cg22131825	cg00006459	cg09414156	ch.21.818333F	cg13356117	cg10745498	cg07687172	cg09140029	cg06143362	cg17561452	cg22131825	cg23638849	cg20416769	cg25096861	cg19408572	cg13537416	cg00097088	cg05093469	cg13175282	cg15013830	cg08465311	cg08558974	cg19949776	cg04139515	cg18338046	cg07256869
cg08561469	cg10933494	cg04663790	cg02775254	cg18500360	cg26679912	cg10712044	cg10878114	cg02091066	cg09140029	cg22125968	cg12869097	cg22678073	cg02714932	cg22678073	cg12801552	cg07449543	cg17943757	cg24488739	cg14375747	cg26919378	cg09194930	cg03793814	cg14132888	cg26767154	cg11093872	cg13359998	cg27264388	cg17341790	cg09548403	cg06459492	cg08676510
cg21817284	cg27307781	cg11775292	cg09651654	cg23853165	cg25795606	cg18497550	cg05727070	cg12131707	cg14825858	cg23299156	cg00837987	cg12094974	cg20986370	cg26954695	cg15118514	cg08865522	cg01639943	cg16408670	cg17166067	cg03778373	cg06197930	cg25416605	cg21110844	cg20662334	cg20525243	cg15267232	cg18174089	cg13770461	cg05399434	cg27201673	cg16520712
cg17287553	cg13789443	cg00050692	cg07970948	cg09267402	cg13471521	cg13331940	cg24138705	cg10712044	cg05376954	ch.7.41200093F	cg17514291	cg09951650	cg14320852	cg14221644	cg25626264	cg05571310	cg18493238	cg03474070	cg20447730	cg27455098	cg09386619	cg09730302	cg25706474	cg01799671	cg24645670	cg16351881	cg19916659	cg10831642	cg16617257	cg01234546	cg20412250
cg16867657	cg24879415	cg00221794	cg07039378	cg22158547	cg13789443	cg17936867	cg09745987	cg12822074	cg08662074	cg05279622	cg11498487	cg01427909	cg18977839	cg03584693	cg18728325	cg10741399	cg18361445	cg01914455	cg01394819	cg19252956	cg20278439	cg13337047	cg08451957	cg10512376	cg16924776	cg20392240	cg14715602	cg20979921	cg12519676	cg15297110	cg22904173
cg01479768	cg23833352	cg04464523	cg01223225	cg24138705	cg01480180	cg24293948	cg07212778	cg09856206	cg01154505	cg26217588	cg21862099	cg19590470	cg16320885	cg13952002	cg17181941	cg08796240	cg18788413	cg26509031	cg18942464	cg25655593	cg09076339	cg13952002	cg13952948	cg18039902	cg22085539	cg01311955	cg26792398	cg02555393	cg15683950	cg11970085	cg16442452
cg13598865	cg10712044	cg01866215	cg00293940	cg01049884	cg21024264	cg13770461	cg05863023	cg19119072	cg00980776	cg14813579	cg19658812	cg12159330	cg01995743	cg09938634	cg08634157	cg02954704	cg00979931	cg05718389	cg10942561	cg09856996	cg01847719	cg09706180	cg20481037	cg11433098	cg12046183	cg19594156	cg07116010	cg27449651	cg26280713	cg24506221	cg06705925
cg24718773	cg19982221	cg23366166	cg10482057	cg03400808	cg08283318	cg26355796	cg02669193	cg24086565	cg21649277	cg10892251	cg02642126	cg04907084	cg00980776	cg11188618	cg05737004	cg14755900	cg07980460	cg09076339	cg02153340	cg09163005	cg11562309	cg16483251	cg16151959	cg19807376	cg14375747	cg24039870	cg05576974	cg21139150	cg03764088	cg23026554	cg08796240
cg04885885	cg17050049	cg09042411	cg20489239	cg07116712	cg21279874	cg02037307	cg01518631	cg15202609	cg02191044	cg23173402	cg24506221	cg15530669	cg07083101	cg26341268	cg26220323	cg00101154	cg09386619	cg06100442	cg10591042	cg16711291	cg24714561	cg08354401	cg26170647	cg04738028	cg09880551	cg27558820	cg01604883	cg21459969	cg20199347	cg24810473	cg21987390
cg24028809	cg20454518	cg02869653	cg06693575	cg12700039	cg25951582	cg18107697	cg27338353	cg20017123	cg15460093	cg06657721	cg08134859	cg08210706	cg02570977	cg17811663	cg14502669	cg05000199	cg08748105	cg15860839	cg05727070	cg11840984	cg13560853	cg27556913	cg03503871	cg12132508	cg08468741	cg06353069	cg24994355	cg05000199	cg15288329	cg23033870	cg06323957
cg17246929	cg04761648	cg24031355	cg21695935	cg20824867	cg07691761	cg04773376	cg08447324	cg21649089	cg10985055	cg10125291	cg18817426	cg05307070	cg09307883	cg01302066	cg16380389	cg04595372	cg23173402	cg09856206	cg12649208	cg10408778	cg03980745	cg07554622	cg23719508	cg20158159	cg11395062	cg09097345	cg23390684	cg06119923	ch.7.1100907F	cg06395091	cg04932878
cg16444607	cg16601489	cg04944491	cg25457927	cg03612201	cg19151858	cg15118514	cg02594940	cg17936867	cg10805850	cg13562542	cg05660889	cg26773954	cg23380307	cg08666915	cg11024722	cg09569990	cg16058493	cg14470998	cg01822460	cg14362178	cg07732336	cg13537416	cg23171812	cg04668137	cg02984617	cg11757672	cg03161606	cg12173150	cg21397839	cg08835755	cg07839533
cg25809905	cg10959726	cg01963002	cg15782228	cg02246922	cg06846310	cg21188772	cg26147845	cg00130817	cg19179910	cg02184535	cg25515269	cg07219303	cg22871721	cg21724239	cg00532122	cg04131943	cg01718742	cg01537471	cg16401578	cg00865541	cg23858286	cg16704560	cg13788313	cg17436861	cg15755662	cg20338386	cg26604256	cg24405174	cg26296957	cg08706567	cg10741399
cg07631407	cg07691761	cg17266238	cg10435486	cg10506070	cg14048834	cg09022584	cg04192168	cg17472953	cg08517826	cg10363569	cg03740682	cg00984715	cg19966378	cg05307070	cg07111566	cg12415116	cg25679870	cg14912388	cg16351881	cg21949781	cg13596081	cg20710266	cg16650308	cg27518631	cg20214871	cg12618987	cg14270434	cg12532878	cg04905079	cg09161043	cg10023862
cg22869634	cg10499102	cg01535205	cg10712044	cg08710841	cg02057463	cg17093138	cg23696618	cg00818106	cg02714932	cg07980460	cg07903144	cg20511966	cg04387835	cg17929687	cg24196240	cg13048591	cg22044028	cg13457165	cg06855899	cg03403688	cg12145080	cg14859874	cg08834459	cg06437703	cg05993512	cg15836599	cg11050792	cg01718065	cg02276314	cg23791011	cg06460983
cg23897733	ch.1.4414893F	cg08534181	cg07290739	cg03084350	cg05525798	cg09600715	cg27099500	cg14449910	cg11957130	cg05131524	cg15638768	cg14304349	cg21865108	cg01152624	cg02059952	cg22860607	ch.15.811911R	cg18749349	cg10712044	cg26863750	cg04357965	cg24611264	cg07919936	cg13516209	cg15720043	cg06405186	cg18323236	cg04923919	cg02006950	cg01347035	cg06321300
cg22538054	cg25144207	cg03464529	cg01599925	cg18817426	cg20554832	cg07212778	cg10426464	cg18865733	cg02013741	cg24070213	cg26420795	cg19600670	cg19232382	cg25345648	cg14478768	cg21653586	cg13794372	cg14874516	cg25347098	cg24397114	cg11851098	cg12045080	cg15969890	cg13596081	cg04072691	cg07898573	cg16653991	cg08178786	cg11699126	cg00377344	cg05000199
cg09809672	cg10132704	cg10237765	cg13848802	cg10712044	cg06029268	cg12785983	cg19869443	cg17835463	cg20209308	cg05246081	cg05541267	cg06166490	cg08449389	cg14650175	ch.3.2279603R	cg10879244	cg12245245	cg22678073	cg09296044	cg11573219	cg01136380	cg10892251	cg15448616	cg16370701	cg06319822	cg02540338	cg03669143	cg26289155	cg16948827	cg20795680	cg02841651
cg00581043	cg09267402	cg25102216	cg03634833	cg21745612	cg23914842	cg09205920	cg03738707	cg07517944	cg27600265	cg20706766	cg03849161	cg08478283	cg07676051	cg24931092	cg26459499	cg10773587	cg10589249	cg21091247	cg24039870	cg05769902	cg00019118	cg13534734	cg11955727	cg10585948	cg03860013	cg06354953	cg02061007	cg14818248	cg00405596	cg13322722	cg13455998
cg01431992	cg07218647	cg01614839	cg21721825	cg04349084	cg17536287	cg13463203	cg14658607	cg18411232	cg26749976	cg06840167	cg03448915	cg03812172	cg05821046	cg04297660	cg19721055	cg21634951	cg14496909	cg13647536	cg27558820	cg17124583	cg19521934	cg23035923	cg02485741	cg20978247	cg15082435	cg06070229	cg13037971	cg19815989	cg10860860	cg23449544	cg18388519
cg17598937	cg25783544	cg17413084	cg02584939	cg20184045	cg24404083	cg09880551	cg23053742	cg02914652	cg21865108	cg06550177	cg11008866	cg05162533	cg13928649	cg05371332	cg05657581	cg17983632	cg09222115	cg13969788	cg04431935	cg08481112	cg12090001	cg10261205	cg03600687	cg12620893	cg05219996	cg11097433	cg26924408	cg03943674	cg05496603	cg11758793	cg07129523
cg21814178	cg00977161	cg18625627	cg02383835	cg05657618	cg22093805	cg20724918	cg09076339	cg20419623	cg11952714	cg08354401	cg09213165	cg22032366	cg08590359	cg07123730	cg22716280	cg04039957	cg19920183	cg22736956	cg18874425	cg04519296	cg13417268	cg02335656	cg14068702	cg10441691	cg26935729	cg01163340	cg13482378	cg13630493	cg00081439	cg27293741	cg21634951
cg20045888	cg14415857	cg10052908	cg22498365	cg18548165	cg08442550	cg10972431	cg14859874	cg00849853	cg20982046	cg05767411	cg25404033	cg18688746	cg09653364	cg18952506	cg25133422	cg08260052	cg15844785	cg08819022	cg26935757	cg07856071	cg22348299	cg18148498	cg16516888	cg06773488	cg19586116	cg07759247	cg00204355	cg06293172	cg13864107	cg02271677	cg25433157
cg24914313	cg19457603	cg13452522	cg04862290	cg03605116	cg16175737	cg24671344	cg11067712	cg03668982	cg26570804	cg16390570	cg08429705	cg19384241	cg20983397	cg24593630	cg24715105	cg02136201	cg03405114	cg24504361	cg11598062	cg07117087	cg11573219	cg08476390	cg21720265	cg06617341	cg25072643	cg18558647	cg09411910	cg26299549	cg12101498	cg17066594	cg10434728
cg23528142	cg08899895	cg17885684	cg04599631	cg22457984	cg22718031	cg16399136	cg00995854	cg24114936	cg13745964	cg00526953	cg09941542	cg27493411	cg04676482	cg19119577	cg18871020	cg26510723	cg13835073	cg06507244	cg07290739	cg25583983	cg20449738	cg06030689	cg26820636	cg22574675	cg09987596	cg11385631	cg08033998	cg08033998	cg01695532	cg15758783	cg08435674
cg20814026	cg19900821	cg10602271	cg17445936	cg17930361	cg18032893	cg11951433	cg02090569	cg08284319	cg05890377	cg16330550	cg10199763	cg17141819	cg22705746	cg04600092	cg00102266	cg07545627	cg17852876	cg11695266	cg20986370	cg01355739	cg05063597	cg23851532	cg18785833	cg14413996	cg11126196	cg02301929	cg19584547	cg01765416	cg18695778	cg00292971	cg08004919
cg12893780	cg03657350	cg26464934	cg02357491	cg21992501	cg19564212	cg13989102	cg08807101	cg04793813	cg02264195	cg02022136	cg00997262	cg11812662	cg08967338	cg16078060	cg17341790	cg19611817	cg04356980	cg16198990	cg04091926	cg26667773	cg24548498	cg05620261	cg21849812	cg00209612	cg13209085	cg10345337	cg27424853	cg25920207	cg13713218	cg25202111	cg13483696
cg08721840	cg22918560	cg05257086	cg18179491	cg27134827	cg20979921	cg08796240	cg16071125	cg12961845	cg01995743	cg07805383	cg06070229	cg26456404	cg08344524	cg06455375	cg00781405	cg12813394	cg21234269	cg00156497	cg04356980	cg13209085	cg21121336	cg17654335	cg15219689	cg10972127	cg21690892	cg25707676	cg26204079	cg03668982	cg27234129	cg17536039	cg07178877
cg18145105	cg16850897	cg01797652	cg00526772	cg18049164	cg00350642	cg26856965	cg05501285	cg18325622	cg24718773	cg23161251	cg13137765	cg12526318	cg05501868	cg21717369	cg02248103	cg17245337	cg06646276	cg15006772	cg26824006	cg18140558	cg18497550	cg14604522	cg14463292	cg01018002	cg03643559	cg01394819	cg16782807	cg19400545	cg15231942	cg05951817	cg00590039
cg12419932	cg23283362	cg26556020	cg04983687	cg21554588	cg03216043	cg20124450	cg23589927	cg08698936	cg05318600	cg19359398	cg20678377	cg15905471	cg10805850	cg10923855	cg20373544	cg01412379	cg15193179	cg13453110	cg14085247	cg15720043	cg22106810	cg16889350	cg03547220	cg13964746	cg12164472	cg05469304	cg10975863	cg22901840	cg03746126	cg13923737	cg09463656
cg12747467	cg17355877	cg09996288	cg17382939	cg04565261	cg00293940	cg22085539	cg04381004	cg14610884	cg21283926	cg09190885	cg18325622	cg13489501	cg13643240	cg05940536	cg10016364	cg10723629	cg26197699	cg26670674	cg00828059	cg20396299	cg04194294	cg06555452	cg11648720	cg12136950	cg13498284	cg01243892	cg14444297	cg12380867	cg14838086	cg20678377	cg26924408
cg26153045	cg05184394	cg22926869	cg19001845	cg22643751	cg03979378	cg21475544	cg08840010	cg03929077	cg06739462	cg23892836	cg07691761	cg27563027	cg27306537	cg24024528	cg03489427	cg04185310	cg06547490	cg27157482	cg15173741	cg06405186	cg22896991	cg24556854	cg16325326	cg24131595	cg18334637	cg08227353	cg08251248	cg22131825	cg12436019	cg13086581	cg15627871
cg12074485	cg24910161	cg22329831	cg19368625	cg17936867	cg10728214	cg07838272	cg02154765	cg02691484	cg22259932	cg11079613	cg24911545	ch.3.1112380F	cg27046077	cg01729262	cg05971891	cg08750432	cg13967697	cg27471901	cg22995356	cg12384802	cg03345093	cg07980460	cg18436324	cg01099526	cg27558820	cg18631376	cg00393407	cg22244305	cg00566209	cg07606381	cg11400162
cg09383816	cg12229764	cg12054453	cg23756872	cg10128806	cg09063262	cg02595832	cg08710841	cg25626264	cg19949441	cg12380609	cg08061076	cg27432604	cg08183577	cg02016764	cg08671425	cg09218130	cg07729303	cg24138705	cg27230140	cg25398408	cg16638945	cg22678674	cg13005428	cg02481451	cg13767245	cg03537537	cg08567000	cg04993257	cg09804649	cg19594666	cg08645225
cg09931909	cg08229801	cg01488679	cg05044994	cg02383154	cg02622520	cg06323957	cg01538165	cg06999653	cg01159194	cg17054825	cg03277658	cg23416909	cg00377497	ch.1.2554598F	cg09414724	cg03182917	cg16326674	cg14741564	cg07426195	cg22798758	cg12937434	cg14529643	cg17642576	cg18716635	cg26919378	cg25682653	cg23788917	cg21716061	cg10121457	cg06551697	cg00561194
cg06828730	cg10532310	cg05292159	cg08967764	cg09435617	cg14203218	cg01641792	cg11431055	cg10378804	cg18486231	cg12028842	cg01404750	cg13952002	cg26625571	cg02520270	cg14358164	cg18072522	cg27386563	cg08172105	cg22115093	cg03010761	cg15472784	cg19400938	cg03315696	cg24906420	cg23787163	cg20563910	cg08461397	cg00984540	cg12317783	cg09719750	cg12810297
cg14209299	cg15170605	cg25037439	cg08429705	cg13534450	cg24115627	cg25682653	cg08868447	cg11383747	cg04308167	cg04205107	cg08899895	cg25549747	cg23897083	cg02960500	cg19549589	cg06323957	cg08017858	cg01910236	cg02169026	cg01119680	cg02982793	cg04944491	cg23543318	cg23435440	cg21976603	cg21507078	cg24536782	cg12362980	cg15514065	cg23967249	cg08033998
cg01565659	cg17013888	cg07480176	cg13038025	cg27518631	cg11413862	cg12927990	cg25375916	cg23855901	cg26635219	cg20475486	cg01311955	cg01127320	cg20209308	cg00714078	cg15605567	cg26924408	cg27629023	cg22534898	cg13678787	cg10533397	cg14549878	cg05259332	cg07613391	cg03115746	cg14550066	cg00399059	cg07484910	cg15542713	cg18817445	cg26001287	cg01222603
cg27471901	cg24594633	cg03216506	cg17321214	cg11275580	cg05302064	cg06840283	cg22729973	cg18496568	cg25506288	cg11807584	cg24575128	cg11796258	cg23279792	cg09536337	cg00106093	cg13601997	cg22371972	cg09508770	cg02309655	cg07469402	cg11779204	cg16022595	cg02505674	cg06021910	cg00739120	cg23340777	cg13770461	cg08246619	cg08638999	cg04734076	cg25383699
cg13359998	cg18575221	cg05792884	cg00985115	cg06081716	cg00864916	cg08626939	cg18628853	cg00878271	cg08506401	cg12309348	cg14773480	cg05828992	cg01272393	cg26250558	cg24802351	cg11638980	cg22815953	cg22268256	cg19370451	cg15468907	cg12203636	cg04239125	cg22200727	cg15605858	cg14058291	cg02866700	cg08818130	cg15498451	cg08475042	cg12467264	cg13643240
cg13316472	cg20478468	cg17805624	cg26989323	cg22402398	cg05491854	cg00720475	cg10088985	cg24946597	cg18410685	cg06029846	cg07153098	cg03983740	cg06626087	cg11166287	cg14912388	cg12581244	cg21899283	cg03508095	cg02046160	cg00960186	cg04232649	cg15266530	cg21206147	cg26061510	cg11769456	cg10200388	cg13264840	cg13278727	cg17220055	cg20364839	cg14959908
cg17716961	cg07232642	cg02470858	cg00585551	cg09808690	ch.1.4414893F	cg16421526	cg17880014	cg21595053	cg21448145	cg13789443	cg03354476	cg03325664	cg07725167	cg02758987	cg17225340	cg09760387	cg00369414	cg07770968	cg20419623	cg24587518	cg12397252	cg06550177	cg01903305	cg16127683	cg05139709	cg00762185	cg15844419	cg20999347	cg14970695	cg08410878	cg17906523
cg23970785	cg17038645	cg25228562	cg22823146	cg07069514	cg23522194	cg01341123	cg18500360	cg21842262	cg22154293	cg15830613	cg14658607	cg12833011	cg13393785	cg21001780	cg02594345	cg16589663	cg16008918	cg18665384	cg14250251	cg25401284	cg05139709	cg20602954	cg27346982	cg00151810	cg25655593	cg11854806	cg05081751	cg05246522	cg22883453	cg12952341	cg07652628
cg26132493	cg02974659	cg12632249	cg10312186	cg02367916	cg19550439	cg04787317	cg01493783	cg22332666	cg21069500	cg00588198	cg01306747	cg14353649	cg25619551	cg17513697	cg00411948	cg21812850	cg22469274	cg09631283	cg14256493	cg00933603	cg26863750	cg10365562	cg02224394	cg23552977	cg10396616	cg26296894	cg09120959	cg08796240	cg10256477	cg27046034	cg08113002
cg24064173	cg12634360	cg17061862	cg00787180	cg07118299	cg03186514	cg18558647	cg25801988	cg03615839	cg15133265	cg15929698	cg01450566	cg02057561	cg21576154	cg13213536	cg27047750	cg03840849	cg22816218	cg12770425	cg01671895	cg23900228	cg09515947	cg00257542	cg07385573	cg07841059	cg25243082	cg26915625	cg05950212	cg08546107	cg00215611	cg07515271	cg23843620
cg15531930	cg03726791	cg24753094	cg24471210	cg18749349	cg14735364	cg14236735	cg18855195	ch.8.39446R	ch.1.113470988R	cg08991081	cg03624661	cg11302887	cg23926543	cg16983817	cg03029551	cg06915524	cg17716664	cg10351287	cg09226044	cg13496323	cg12927990	cg04811502	cg20057475	cg22327778	cg27347930	cg08924415	cg15892964	cg00850481	cg15854125	cg24559796	cg05527091
cg09046427	cg02116612	cg18240703	cg17213699	cg21401879	cg04240373	cg23367107	cg20768399	cg09129186	cg26455624	cg23851532	cg12974599	cg15652532	cg05781417	cg04380118	cg05148130	cg07592358	cg03723510	cg05233774	cg02255618	cg12397252	cg11162118	cg16913250	cg13038125	cg26303737	cg26979504	cg05064645	cg13555063	cg12131279	cg17456304	cg26217827	cg06664486
cg01807377	cg17150854	cg19235893	cg06631160	cg27159651	cg20255082	cg02762710	cg09939303	cg01546729	cg16809762	cg17353431	cg16825014	cg22829908	cg07097673	cg19718662	cg11093872	cg26570804	cg08541612	cg12929678	cg13086424	cg04217808	cg19339021	cg13594244	cg12804420	cg04810065	cg22241443	cg14733426	cg09389280	cg07883600	cg12053136	cg07744547	cg22519313
ch.12.46508471F	cg25168925	cg01069141	cg23802887	cg22591006	cg23651149	cg06088188	cg18749349	cg26387313	cg14372125	cg23288755	cg14860219	cg01462799	cg07426195	cg24470734	cg04092682	cg02218260	cg00257542	cg18500360	cg01523759	cg01791874	cg08155465	cg05275832	cg22353792	cg08559214	cg05297854	cg21242663	cg04576607	cg21634951	cg18335796	cg09876101	cg14182820
cg01410876	cg18334915	cg27555056	cg19078226	cg22815953	cg18381729	cg23180938	cg07926733	cg15525934	cg02662576	cg11297107	cg00812839	cg12134602	cg10466221	cg13688974	cg18297705	cg00040103	cg07034362	cg05329576	cg23660154	cg05590053	cg00017221	cg19628469	cg13915501	cg25117523	cg24012683	cg07489123	cg26027690	cg17677678	cg12316258	cg00832555	cg07131166
cg22843684	cg04235388	cg05704061	cg10232936	cg00365004	cg12946440	cg12255897	cg17101226	cg21276456	cg10008970	cg10483333	cg09163477	cg20102280	cg06928246	cg23501610	cg05092371	cg04085025	cg10608570	cg15024633	cg07286253	cg24486960	cg03529432	cg02988117	cg24765079	cg09374949	cg12040830	cg01984858	cg01701555	cg06323957	cg22885014	cg17825130	cg04993257
cg03521728	cg23564907	cg16248604	cg10539670	cg04529713	cg23842572	cg04993975	cg18901980	cg10089294	cg24904788	cg14619443	cg04787317	cg15664909	cg02438545	cg26090739	cg07661859	cg22822219	cg19610848	cg10249542	cg03615839	cg19908577	cg04993975	cg09127005	cg00622375	cg20445967	cg17398057	cg10669449	cg07931190	cg10244525	cg01471710	cg08369436	cg06764173
cg10438391	cg26980034	cg27626185	cg03599590	cg17836487	cg21915742	cg24826696	cg07918933	cg08490304	cg16026114	cg09671951	cg10985055	cg22791324	cg14605117	cg19701084	cg15950273	cg18430645	cg18319921	cg17152135	cg01959562	cg11691214	cg09435617	cg02031121	cg06783668	cg21143224	cg21349637	cg19134765	cg04245630	cg12582003	cg09161043	cg13038216	cg10723629
cg17946713	cg07307422	ch.16.1306578F	cg03165014	cg04812049	cg10837685	cg00590039	cg21199922	cg04391313	cg10205310	cg08219438	cg19071460	cg03704393	cg06312846	cg10242541	cg06915226	cg01108476	cg02328660	cg11924806	cg14566946	cg18536607	cg09912667	cg00814239	cg14351904	cg13700897	cg09226044	cg06858459	cg26547816	cg11077631	cg10346475	cg13650304	cg19042390
cg16976189	cg14029471	cg20379012	cg06812586	cg11218091	cg01265653	cg01128566	cg09856206	cg21106462	cg05014842	cg22199779	cg27456407	cg10329468	cg17841572	cg26463106	cg11953003	cg05739816	cg07625131	cg13798986	cg12742395	cg10182869	cg27096779	cg02022136	cg15231749	cg10672416	cg25724283	cg12331389	cg07421341	cg05135942	cg08651937	cg05642379	cg14254562
cg06163904	cg24000437	cg16936953	cg09552399	cg08544436	cg18467339	cg25528916	cg05894970	cg25940523	cg17768491	cg12796229	cg00815644	cg17745098	cg14234680	cg05668996	cg05470497	cg15627871	cg14182513	cg02237470	cg05842762	cg27622506	cg05200925	cg17054825	cg02168442	cg22254463	cg19131313	cg06882420	cg27168410	cg00471562	cg16893174	cg27399125	cg11028445
cg07401394	cg19918448	cg03082247	cg02613034	cg26990167	cg15507776	cg12145080	cg02312409	cg22943498	cg22062555	cg26198463	cg05056901	cg25539979	cg11503210	cg14665629	cg10769535	cg16729832	cg05584692	cg24451422	cg23900228	cg01434608	cg07829379	cg14726229	cg15446945	cg17001401	cg00346556	cg18881778	cg03139377	cg27181005	cg00637795	cg15402732	cg04784724
cg11967431	cg27201301	cg09935228	cg07502936	cg15609387	cg15542713	cg00700969	cg02010481	cg18369733	cg22488891	cg22678674	cg21649580	cg06083200	cg09613507	cg25546118	cg24256384	cg06376402	cg04829448	cg01338296	cg26689643	cg12474590	cg13854498	cg20426275	cg13462275	cg04760348	cg17160751	cg26817217	cg26189873	cg04663790	cg00969251	cg22505977	cg24413918
cg08876039	cg21549195	cg19124424	cg17143192	cg25814715	cg02605760	cg18438944	cg17084751	cg09174717	cg02674384	cg11198895	cg12641240	cg08474334	cg25625561	cg07364657	cg11951433	cg00502241	cg13420408	cg14259208	cg20746459	cg15947697	cg08230332	cg25004478	ch.2.3376566R	cg22656521	cg24843646	cg18723276	cg05055930	cg27155483	cg26030244	cg22063269	cg19769715
cg25267930	cg26160492	cg23248587	cg14240646	cg25122233	cg00844246	cg14609025	cg19394282	cg15874704	cg07791427	cg11619707	cg25529393	cg03992651	cg22411472	cg05593655	cg21171373	cg27308967	cg01546729	cg07776931	cg10815229	cg27322371	cg18265147	cg23161251	cg26496795	cg02442900	cg04586332	cg25914663	cg18512948	cg18072522	cg24631920	cg03037401	cg08339497
cg01553661	cg07105478	cg01765111	cg10456168	cg18652248	cg02349468	cg13556511	cg11088672	cg11191302	cg03944143	cg24352971	cg22998476	cg02825561	cg24040502	cg00059374	cg19471655	cg09336899	cg13019491	cg24441922	cg26577201	cg00069771	cg22815953	cg26951705	cg14573099	cg02341743	cg00006459	cg04421891	cg06000345	cg14749573	cg01457077	ch.2.159251619R	cg27168410
cg08346159	cg19998012	cg02187231	cg08997352	cg12774391	cg08550441	cg02173749	cg03562528	cg27579233	cg02796773	cg00576331	cg17124583	cg24872173	cg14522441	cg05783233	cg27160738	cg02015876	cg20562547	cg12682805	cg11851098	cg11097433	cg22201573	cg18280125	cg07014827	cg12298872	cg06685464	cg25528916	cg14627760	cg01048810	cg02301378	cg13483696	cg06825163
cg01607569	cg11715102	cg24965248	cg07307422	cg09649198	cg20854374	cg00026375	cg20728105	cg06083412	cg04949608	cg19729930	cg20459037	cg01161644	cg05207620	cg18836267	cg16430854	cg26186134	cg03671148	cg10224806	cg07073662	cg21046364	cg13331940	cg10046093	cg02703850	cg25740208	cg18786171	cg10775595	cg02286155	cg06953773	cg24240981	cg04768425	cg20272935
cg04452362	cg05302426	cg10276506	cg17016524	cg02389942	cg13574857	cg10589249	cg23522475	cg08111629	cg01915283	cg04006206	cg01570069	cg00008493	cg09012471	cg14085262	cg18785129	cg26365014	cg25032089	cg12499130	cg13682735	cg05222840	cg06599209	cg18901378	cg17727492	cg01773858	cg23905817	cg01220680	cg24977027	cg25326509	cg22907692	cg12440927	cg19377234
cg15660740	cg15402732	cg06653140	cg23513363	cg15427906	cg14222964	cg09076339	cg25943372	cg24243265	cg25776343	cg06250423	cg24089118	cg00434573	cg25901662	cg19435526	cg14640149	cg20746459	cg03646605	cg06216309	cg15540507	cg01747926	cg05657618	cg05810363	cg21570608	cg09183671	cg10358248	cg00525874	cg20397086	cg04797224	cg19212712	cg08715827	ch.2.4098543F
cg02390329	cg21620087	cg02448796	cg01245423	cg21200432	cg11702988	cg06321300	cg09856996	cg16528597	cg10797944	cg04762346	cg11409295	cg00131407	cg19514905	cg25628310	cg25635009	cg07560408	cg03286262	cg20597484	cg09742170	cg04862314	cg25367304	cg00587628	cg03532263	cg27039606	cg10325600	cg26986620	cg22787141	cg01072498	cg24651908	cg04357390	cg22951342
cg16048517	cg03013817	cg15820033	cg05294307	cg02473562	cg01339781	cg15427906	cg06238667	cg19869971	cg18931760	cg04968806	cg08819022	cg10095089	cg22837486	cg05366050	cg20951350	cg20825710	cg23580509	cg14595930	cg07950220	cg19460095	cg25693302	cg13371883	cg03292284	cg16292885	cg17345994	cg16324958	cg12837463	cg18309895	cg12806353	cg17929770	cg20330086
cg20271985	cg14804593	cg08485937	cg04155600	cg07343335	cg20035453	cg06360427	cg16399136	cg18748684	cg16629469	cg25337705	cg07192612	cg25253948	cg00141153	cg27558387	cg18417063	cg04954225	cg10332934	cg00158227	cg13531988	cg20401551	cg03336334	cg04006206	cg24299913	cg24556854	cg08626939	cg05266474	cg24537038	cg27283514	cg26233468	cg26908356	cg14979593
cg18013336	cg00889778	cg24145099	cg02367916	cg03607951	cg09994553	cg04107037	cg22755785	cg23573638	cg01324550	cg09558961	cg10442056	cg11908864	cg22617819	cg02328113	cg16018474	cg01749778	cg00919689	cg12529161	cg10924669	cg10501128	cg00345443	cg15386069	cg20594303	cg01413299	cg12528713	cg08102619	cg11630939	cg01323212	cg20160281	cg06908474	cg17121140
cg14872952	cg19373813	cg20318845	cg02287939	cg05063597	cg23340214	cg21634951	cg10780313	cg02762710	cg04671742	cg23761017	cg20841134	cg04614656	cg08542181	cg06657721	cg05370462	cg09233395	cg03359964	cg02691484	cg09140029	cg15437528	cg10589249	cg01799671	cg08454110	cg22603247	cg01434608	cg01820106	cg16808156	cg14585700	cg19989295	cg04666465	cg27306537
cg11341610	ch.8.119895995F	cg19911490	cg01479031	cg05128379	cg01081189	cg16104384	cg01698298	cg18359218	cg15335768	cg27011480	cg25252977	cg17017539	cg18986956	cg19820070	cg04985582	cg13770865	cg25302704	cg10466124	cg08555912	cg26152427	cg25683325	cg26889118	cg15412718	cg14522047	cg25250358	cg23201812	cg18756931	cg25588826	cg12214695	cg24122124	cg25388939
cg20481110	cg20602954	cg27201802	cg07691761	cg03108070	cg03359095	cg06087185	cg03481274	cg02562761	cg21248188	cg18150687	cg23556715	cg16373643	cg14158690	cg05822022	cg06913593	cg16911275	cg23383483	cg18781240	cg01039401	cg27046034	cg18107144	cg07732336	cg18120489	cg23587955	cg00567703	cg10400499	cg25705558	cg21987390	cg01496720	cg08506775	cg19642877
cg17804348	cg00237512	cg01423722	cg05597908	cg10171388	cg26731834	cg10089801	cg26120680	cg05260236	cg13562542	cg07367395	cg06623057	cg25925210	cg17365377	cg15799967	cg10360323	cg00007076	cg20704635	cg24664957	cg10238092	cg10784720	cg11854806	cg26398228	cg20611680	cg15142488	cg09918747	cg01695532	ch.15.663480R	cg03021802	cg09276363	cg12236088	cg21221786
cg04317492	cg01618245	cg10426464	cg01572989	cg10647101	cg22562363	cg07895657	cg19912436	cg03995300	cg00810971	cg24746938	cg07387471	cg25414463	cg02734358	cg04125341	cg20088245	cg25059994	cg25250358	cg25526039	cg03847052	cg11840197	cg24154839	cg16717773	cg11349429	cg06796806	cg06879448	cg14278148	cg10435967	cg19086110	cg14990413	cg16001135	cg14213620
cg19102955	cg17357285	cg05931054	cg02737840	cg13149566	cg07862744	cg26817217	cg01288724	cg08270682	cg12318316	cg12226306	cg04250904	cg01285926	cg18822580	cg06151432	cg10332616	cg14884373	cg23969342	cg08149859	cg14522441	cg19523667	cg06766427	ch.12.1441382R	cg24247786	cg25202411	cg19045733	cg21537915	cg26649904	cg22233093	cg27042091	cg00271807	cg01226883
cg03992638	cg00408278	cg09828226	cg18663091	cg07025134	cg04390488	cg08058894	cg25657713	cg16903174	cg04121771	cg15662822	cg01637548	cg13720865	cg06593237	cg08898055	cg05807467	cg10207042	cg13263723	cg22896793	cg25582185	cg05929069	cg11372563	cg13295614	cg22041137	cg15974642	cg02541778	cg22185268	cg04388792	cg11501236	cg08723769	cg17777731	cg12371895
cg19930737	cg09361493	cg26249503	cg02147989	cg12560992	cg11957128	cg22434409	cg06745511	cg22876659	cg03747251	cg04497902	cg00745735	cg04191427	cg10831285	cg10948061	cg22105215	cg02351840	cg08309013	cg26130488	cg09096031	cg12987312	cg15548613	cg22387890	cg18444757	cg03450844	cg25504749	cg19975849	cg03860256	cg07449543	cg02051290	cg22548353	cg10396616
cg15392147	ch.11.24196551F	cg25998181	cg23743670	cg00837987	cg06926314	cg05372727	cg24919348	cg12741441	cg02723063	cg01579024	cg26262710	cg17357285	cg18972998	cg12033297	cg12641240	cg20462129	cg05991492	cg08595616	cg23243400	cg17054900	cg06572093	cg09057517	cg24811125	cg01601944	ch.12.1700408R	cg18785129	cg03215535	cg18816701	cg06477715	cg02948944	cg02193283
cg21408360	cg23004066	cg04258219	cg15202609	cg06875754	cg17845669	cg02109507	cg11498487	cg13238990	cg00210768	cg20751395	cg21346639	cg15964153	cg11488149	cg16397629	cg19392551	cg14709460	cg07108754	cg16939112	cg21081803	cg07681728	cg19350020	cg17385469	cg08459746	cg06971224	cg11955508	cg14896906	cg03710029	cg24770389	cg06242449	cg04132007	cg09996240
cg24749559	cg11415491	cg18724037	cg01243312	cg21111795	cg19921170	cg09547190	cg27148471	cg00294152	cg03325843	cg03276408	cg01039401	cg17333886	cg10351287	cg08539737	cg14187712	cg21865751	cg00638945	cg11652095	cg07307422	cg08428545	cg22893405	cg26751645	cg25790365	cg10680514	cg07109745	cg03372779	cg16970604	cg17145146	cg26829098	cg08530484	cg07511934
cg07134033	cg08876943	cg01236565	cg22168512	cg21620087	cg20048521	cg00365004	cg09695307	cg13376960	cg25221207	cg17620505	cg23475489	cg07814629	cg16404569	cg12718519	cg20979921	cg25668117	cg19054184	cg10849854	cg21579209	cg20370909	cg13274149	cg25034941	cg03827423	cg18451588	cg13581496	cg10224806	cg22950793	cg09132256	cg18482112	cg23006204	cg17389212
cg06500161	cg06107216	cg11960708	cg14102267	cg20069738	cg06952801	cg10861135	cg03082114	cg19400545	cg17333291	cg08283318	cg06843687	cg07943111	cg12271079	cg00013475	cg23447239	cg12114260	cg00318766	cg09861583	cg01906555	cg04679782	cg05693127	cg20565914	cg00111723	cg20610950	cg09247255	cg00676711	cg07905985	cg09766510	cg00985040	cg19841005	cg21902817
cg05370555	cg10305311	cg02422627	cg11268327	cg08534465	cg19774351	cg24543015	cg25619106	cg15298722	cg05552035	cg20690919	cg22212542	cg27160920	cg19106945	cg03077073	cg07497663	cg18236571	cg18334637	cg12887581	cg21013431	cg13543436	cg11231735	cg24570624	cg07748255	cg00958304	cg07119172	ch.6.2625594F	cg03344283	cg14578030	cg16368670	cg05873857	cg08887961
cg19893929	cg03652715	cg06860422	cg13011928	cg11173076	cg20625334	cg26570804	cg03235353	cg19858082	cg13932286	cg14938419	cg12803694	cg19733534	cg26312935	cg07119172	cg04376312	cg18313094	cg24351427	cg03611241	cg15044121	cg19081662	cg20231299	cg02231601	cg18448991	cg02864248	cg11763394	cg08266619	cg05264870	cg01770015	cg13221458	cg17850597	cg06119923
cg15268007	cg13104385	cg02090762	cg23110005	cg16859511	cg07106794	cg24358785	cg23909584	cg02188190	cg09971811	cg23841538	cg27080119	cg11439393	cg02921617	cg08859513	cg23741583	cg05663573	cg22372194	cg12431891	cg13288599	cg26856443	cg14785381	cg19300502	cg06481462	cg24483825	cg13253642	cg00985388	cg07383250	cg12633918	cg21293611	cg01770232	cg22824895
cg23030863	cg08878372	cg05896524	cg24323768	cg21404851	cg23573129	cg08807101	cg14216630	cg15002187	cg00738849	cg18901378	cg26677098	cg05019173	cg06013378	cg02635209	cg04474731	cg21230284	cg05106294	cg26512469	cg13817905	cg03584646	cg00445523	cg03345093	cg09816420	cg01251591	cg01818795	cg00780456	cg02650080	cg15463309	cg18610448	cg13121377	cg16805360
cg16844053	cg21918699	cg05891094	cg01697732	cg17111087	cg14559075	cg14924781	cg25223285	cg23833352	cg27382568	cg25786696	cg18464726	cg09510698	cg05604079	cg23585420	cg02283931	cg10839997	cg11282828	cg14233716	cg25870396	cg00254524	cg17381692	cg17362321	cg05157272	cg09350798	cg18654956	cg22159133	cg00021762	cg17068631	cg19927510	cg25926008	cg16035780
cg02729030	cg03687070	cg19327213	cg20252997	cg15202609	cg11673969	cg23708337	cg13359998	cg14261943	cg11059944	cg22520791	cg19528830	cg05064106	cg03041738	cg18251035	cg18945299	cg23510415	cg26824678	cg20518750	cg14115785	cg13012494	cg01830883	cg10430963	cg02184772	cg22897634	cg24780185	cg02877261	cg06190807	cg12562232	cg00009053	cg18821137	cg23611477
cg19995539	cg02033694	cg05626079	cg05321808	cg15253243	cg20187572	cg06154827	cg10812439	cg15022671	cg00350642	cg06021088	cg20142890	cg23623251	cg11223544	cg09990613	ch.2.4098543F	cg10123247	cg00734967	cg14840487	cg09713000	cg17766026	cg01236616	cg05001520	cg05506475	cg00318766	cg10466124	cg05356738	cg19079233	cg03476722	cg20057475	cg05892960	cg24086565
cg03549739	cg13398135	cg27527626	cg18355133	cg23221090	cg06820822	cg10261639	cg16351881	cg17033622	cg13033858	cg02057463	cg19776793	cg14893857	cg04986504	cg01752203	cg03675258	cg24238995	cg26049390	cg10631074	cg26924408	cg18179039	cg26134248	cg11069824	cg15178714	cg27508314	cg16018474	cg01127423	cg05767254	cg05262724	cg07446753	cg26445985	cg17850088
cg12186410	cg18100564	cg05189127	cg02746781	cg08229801	cg18944087	cg23019889	cg14166494	cg25981597	cg18293662	cg21243064	cg26237681	cg09009259	cg24739935	cg06982272	cg12428514	cg00106591	cg01905313	cg16016431	cg04474903	cg17971961	cg26747317	cg02749887	cg25596215	cg16692732	cg09284655	cg11031937	cg00506299	cg09566131	cg16115688	cg08946995	cg11531778
cg15700661	cg06818582	cg08051604	cg10158369	cg22633036	cg08695912	cg02866152	cg21202551	cg24740026	cg01651364	cg02121749	cg01914455	cg05837990	cg22920404	cg04247135	cg24472574	cg21384371	cg02489552	cg25789277	cg18481642	cg09951650	cg08899667	cg19015686	cg24904631	cg13763181	cg04830147	cg15908708	cg19593401	cg22001279	cg18446274	cg23514324	cg00483304
cg01447660	cg07178561	cg18417063	cg12854458	cg27396498	cg14934522	cg10459087	cg12822074	cg07813031	cg04181032	cg25685062	cg22613968	cg19289767	cg17786388	cg17452570	cg13810660	cg04196119	cg06029268	cg18121989	cg21740507	cg09985560	cg22280671	cg20652899	cg08199727	cg13517138	cg00513941	cg03028786	cg00396427	cg00576773	cg04917226	cg16052317	cg20454518
cg18117367	cg16490805	cg25351599	cg21845373	cg03254538	cg22843803	cg24610690	cg04395788	cg05477457	cg18883033	cg25246894	cg20374595	cg08334034	cg18221168	cg21920539	cg26124526	cg18813182	cg08957127	cg10704534	cg20734030	cg20492230	cg01347048	cg01127320	cg09113420	cg23469878	cg20288588	cg27059140	cg08945214	cg12008680	cg19947463	cg12122741	cg27336026
cg01185921	cg20226512	cg07665260	cg03649353	cg26637171	cg25281020	cg24703390	cg09809672	cg08267888	cg09139047	cg11726701	cg04747445	cg00107629	cg26678383	cg07888347	cg00400964	cg18808076	cg21598489	cg20246990	cg17873645	cg27584448	cg17852385	cg12890694	cg23615248	cg04478015	cg17969540	cg07612615	cg08645998	cg14192573	cg15347484	cg07219227	cg14993464
cg07205374	cg25941151	cg23687434	cg13245593	cg11247378	cg07932102	cg01238672	cg01849637	cg27219399	cg12269138	cg00376553	cg15107871	cg16154155	cg16321280	cg15546638	cg24740026	cg22453033	cg14210985	cg08566640	cg06563602	cg01881993	cg13033853	cg23299156	cg16285447	cg23690804	cg25278298	cg17451760	cg02607489	cg09889154	cg05593325	cg15574137	cg11522610
cg12597558	cg23535753	cg10782923	cg24518943	cg23330385	cg19566405	cg10723629	cg19907305	cg15896259	cg19279464	cg08827001	cg22271305	cg01132769	cg25340050	cg20145276	cg10435486	cg07553761	cg23247274	cg20526548	cg19912956	cg26080798	cg27407546	cg05307752	ch.14.809850R	cg13998252	cg09174817	cg21704203	cg05514743	cg01346423	cg27211284	cg02380750	cg06635351
