# Supplementary material for: EpInflammAge: Epigenetic-Inflammatory Clock for Disease-Associated Biological Aging Based on Deep Learning
Source: Int J Mol Sci. 2025 Jun 29;26(13):6284. doi: 10.3390/ijms26136284 (PMC12249966; doi:10.3390/ijms26136284)
Supplement: Supplementary file 1 [file ijms-26-06284-s001.zip › SupplementaryTableS3.xlsx]

## Sheet: EpInflammAge
Supplementary Table S3. Detailed results for all the models that have been tested for predicting inflammatory markers and biological age.
Model	MAE Train	MAE Validation	MAE Test	Pearson's R Train	Pearson's R Validation	Pearson's R Test
Elastic Net	10.7608	10.5004	10.8283	0.665551	0.686076	0.664717
MLP	6.1716	8.21849	9.0631	0.884777	0.798432	0.752958
DANet	6.38172	7.5276	8.40152	0.877909	0.834043	0.785696
FT-Transformer	7.05013	7.83221	8.4569	0.776596	0.795344	0.766889
GANDALF	7.12489	8.17306	8.7859	0.850361	0.808606	0.770697

## Sheet: CXCL9
Model	Pearson's R Train	Pearson's R Validation	Pearson's R Test
Elastic Net	0.829494	0.747101	0.751271
MLP	0.931502	0.770115	0.757734
DANet	0.810786	0.79105	0.767613
FT-Transformer	0.803796	0.803105	0.778939
GANDALF	0.775975	0.767498	0.76352

## Sheet: CCL11
Model	Pearson's R Train	Pearson's R Validation	Pearson's R Test
Elastic Net	0.848006	0.52813	0.723638
MLP	0.900621	0.593592	0.732252
DANet	0.927949	0.600839	0.743837
FT-Transformer	0.9044	0.638999	0.750187
GANDALF	0.720203	0.664332	0.754068

## Sheet: IL27
Model	Pearson's R Train	Pearson's R Validation	Pearson's R Test
Elastic Net	0.746667	0.626745	0.67935
MLP	0.779254	0.71212	0.697884
DANet	0.964892	0.72867	0.732216
FT-Transformer	0.719078	0.71055	0.711745
GANDALF	0.926975	0.734048	0.745844

## Sheet: IL5
Model	Pearson's R Train	Pearson's R Validation	Pearson's R Test
Elastic Net	0.738483	0.613541	0.708922
MLP	0.76058	0.727716	0.728921
DANet	0.891943	0.717008	0.720789
FT-Transformer	0.860421	0.737513	0.732737
GANDALF	0.765122	0.617461	0.715648

## Sheet: CSF1
Model	Pearson's R Train	Pearson's R Validation	Pearson's R Test
Elastic Net	0.715205	0.638771	0.676263
MLP	0.878621	0.701607	0.709261
DANet	0.736399	0.749103	0.716099
FT-Transformer	0.757915	0.753861	0.701945
GANDALF	0.848644	0.755834	0.717664

## Sheet: CCL2
Model	Pearson's R Train	Pearson's R Validation	Pearson's R Test
Elastic Net	0.717308	0.4863	0.593325
MLP	0.849116	0.600898	0.680688
DANet	0.947916	0.608662	0.693817
FT-Transformer	0.85344	0.565949	0.713523
GANDALF	0.964731	0.600849	0.710898

## Sheet: IL1B
Model	Pearson's R Train	Pearson's R Validation	Pearson's R Test
Elastic Net	0.646254	0.487539	0.62156
MLP	0.88873	0.671618	0.68657
DANet	0.758273	0.655263	0.673366
FT-Transformer	0.735293	0.659976	0.678749
GANDALF	0.85766	0.673469	0.702826

## Sheet: IL6
Model	Pearson's R Train	Pearson's R Validation	Pearson's R Test
Elastic Net	0.660385	0.655694	0.636033
MLP	0.875104	0.650506	0.677475
DANet	0.838098	0.725952	0.68476
FT-Transformer	0.759443	0.667325	0.702555
GANDALF	0.868169	0.651357	0.689479

## Sheet: GCSF
Model	Pearson's R Train	Pearson's R Validation	Pearson's R Test
Elastic Net	0.682973	0.612403	0.647662
MLP	0.758656	0.6073	0.669706
DANet	0.847172	0.657793	0.675456
FT-Transformer	0.764612	0.659706	0.665171
GANDALF	0.905012	0.708117	0.677575

[truncated: 23 more sheets: CXCL10, VEGFA, TNF, PDGFB, IL8, PDGFA, IL12Bp40, IL15, CXCL1, CCL4, IFNA2, IL13, FLT3L, CD40LG, CCL22, IL18, IL4, CX3CL1, IL25, IL1RA …]
