# Supplementary material for: EpInflammAge: Epigenetic-Inflammatory Clock for Disease-Associated Biological Aging Based on Deep Learning
Source: Int J Mol Sci. 2025 Jun 29;26(13):6284. doi: 10.3390/ijms26136284 (PMC12249966; doi:10.3390/ijms26136284)
Supplement: Supplementary file 1 [file ijms-26-06284-s001.zip › SupplementaryTableS4.xlsx]

## Sheet: Sheet1
Supplementary Table S4. Genes corresponding to CpG sites involved in predicting inflammatory markers levels.
Entrez Gene
PLOD3
CHAF1B
LOC286002
AGO2
LPP
FAM20A
E2F3
GAS2L3
TMEM181
PRUNE2
ITGA3
NIPSNAP3A
HCRTR1
NDUFB2
SNORD83A
TP73
COA8
TRIM6-TRIM34
RBM47
SND1
BOK
PLD5
KRTAP5-7
SPTBN4
TMC5
CFAP52
C1QL2
DNMT3A
ZNF586
KIAA0664
FOXN3
AMY1C
SLC35F1
TNFRSF25
SLC35A4
SDCCAG8
POLR2H
CD5L
ZNF689
GARIN6
BIRC2
SYT1
SPINK5
IDUA
FLI1
SLC9B2
ITIH4
RBFA
LCA5
MEN1
NEU1
ARFGEF2
RPP21
CCDC37
GFRA2
FTMT
ASB2
QPCTL
MDH1B
TNFRSF9
MICA
CMIP
MFI2
HLA-DRB5
CLNK
ZMIZ2
ZNF169
POP5
NSL1
FGF14
SLC35A5
ADIPOR2
TSLP
USP5
PCYOX1L
ABHD8
CEP72
FAT3
RAD54L
ELFN1
KCTD16
USP36
APOBEC3A
RPS6KA2
TMEM132B
BTG4
KCNK4
SCAMP4
SMUG1
BTN2A3P
WBP1L
USF2
FAM117A
DNAH10
DAD1
UBA2
ZNF253
GPR123
SLC26A10P
TMEM167A
FSCN2
RIPK1
FOXJ1
MYLK
OTOS
BAG5
FBLN7
NTNG1
EHBP1
WBP4
ACVR1B
TMEM198
LCLAT1
C1QTNF6
FCGR3A
RASAL1
QPRT
TNFRSF1B
ZNF557
ITPKB
MADD
FSIP1
GPRC5C
CEP85L
PRKCE
ESPN
CELSR3
SLC25A24
ERCC6
RUSC1
COMMD3
LRCH1
MCM3AP
PCGF3
B3GALT4
GNAS
LRRFIP1
NKX2-1
RRN3P2
ALDOA
TOX2
FERRY3
DGKQ
SLC22A3
ASAP2
TRAP1
PHF21A
SYT15
PCDHA11
CDK8
MAPK8IP3
MBP
TROAP
FAM149B1
ZNF503-AS2
BRD7P3
SELENOT
PCDHA10
DGKA
GCK
SOBP
SSU72
ADAM8
VPS37D
AGFG1
TMEM132D
LIAT1
NCMAP
FAM135A
NR2F2
NPHS2
PRKCZ
ZNF611
CDH8
CDH13
ASAP1-IT1
MIR199A2
CUL1
GALNT11
CLDN23
RIBC2
AFF1
PMM1
ADAM22
PTPN13
OOEP
SNAI3
LIN28A
HACE1
TOX3
NFIX
NPY5R
ZCCHC4
GAS7
PTCH1
RARB
SNHG15
ADAD2
DYNLT1
DNMT1
NKPD1
SHANK2
TBX15
MGC23284
VAC14
FLJ43860
CD38
TOM1L2
ARID3C
STAM2
GRIN1
MOV10L1
ZNF704
NFIB
GATA3
CISH
TEKT4
OR2A25
PTPRN2
NRBF2
MACC1
CXCL5
KLHL31
NTRK1
NSRP1
LOXL3
ZNF507
ZNF135
KIF16B
CCDC177
TLE2
NPY
PWWP2B
ASGR1
ADAMTS9
D2HGDH
TAF3
ZSWIM5
PSMB9
NLRP2
FAN1
MDS2
C18orf32
KPTN
KCNK3
PPP1R3C
JRKL
HOXC5
ZBTB45
ABCG1
GSE1
ARRDC2
WSCD2
DTWD1
C21orf29
DPH1
APBA2
TSHR
MGMT
FGF6
ARL4C
CERS3
ZNF787
INS-IGF2
CASC2
TMEM51
ETFB
STX18
SLC12A7
LOC441666
LOC339240
ARHGAP26
DAPK2
HDC
SIX2
XYLT2
TRAF3
TGIF1
CGAS
MVP
PRR25
RYR1
SLC47A1
WBP2NL
OPCML
HDAC4
KSR1
SIX6
GABRD
PCCA
METTL2B
ZMYND15
CHSY1
TBX10
TMEM165
DPEP2
NPBWR1
LOC399815
FOXO1
NACA
IRGM
CASZ1
SPATA22
PAX6
TYR
C12orf60
DSCAM
ANG
ST20
SLC29A1
H6PD
TMEM132E-DT
ANKRD53
AMY1A
PCDHA3
LMTK3
SPRY1
LOC645961
BBX
TEKTL1
TFAP2A
VMP1
LINC00523
DST
PSG8
ERICH1
C15orf59
EIF4E3
CAV1
PCDHA1
SIK3
PSORS1C3
PRR23C
CTLA4
RHOBTB3
PLEKHA5
IGSF9B
NSMCE2
SNRPB
SNAPC1
RBFOX3
SCTR
OSGEPL1
H2AJ
IGF2BP1
ZNF696
DAXX
PRSS50
ANKRD20A8P
UPK3A
MAP2K3
BRD2
PDE4DIP
RAD51AP1
AGBL2
AP4E1
LIG1
ADH6
VPS13B
MIR26A1
SNX18
KDM2B
SLC26A1
PRDM11
DGKZ
CALD1
ZNF208
FARP1
TACC2
LRRC3B
MIR495
LEPROTL1
CD58
ARK2C
HLA-DPB2
CXADR
EXD3
POLR2A
ZFPM2
ICAM2
INTS1
GPR19
FBXO47
PGGHG
ZIC2
ANAPC1
USP6
CCDC82
LOC100129387
MFSD4B
SESTD1
SLC23A1
ELN
RAB35
ABCC13
PDPN
ANKRD30BL
SERPINA5
MSX1
LINC00051
HELLS
CCDC147
DYDC1
GSDMA
EIF5B
JMJD7-PLA2G4B
F12
HSP90AB1
PRPSAP1
STAT4
ADAM10
ZNF232
OXCT1
NDUFB10
TRIP11
ZFYVE28
MCPH1
SIRT7
PCMT1
LSM7
DSP
USH1C
LAMB3
KCNJ4
HNF1A
CD247
BAGE3
HSP90AA1
IGFBP7
MGC2752
SLC9A2
ZNHIT1
KRT25
PATJ
LPHN3
CARD19
COL23A1
USP44
ADGRA2
HCN4
CLCN1
CAMSAP2
PDE6B
MAD2L1
LINC00160
SOCS4
RPTOR
POU3F2
PFDN6
GRP
CRNN
GABRA4
FARP2
LPAR3
CYP2E1
PDE12
ENTPD4
TERT
SMAD6
LOC338651
DEPDC1
CSE1L
SMYD3
MRPL57
ACTL8
SNAP23
LRRC74A
LOC285830
FRMD6
MIR941-3
TNRC18
SLFN12
NGEF
SIDT1
GOLGA8CP
C9
PHRF1
TTLL4
CYFIP1
CDO1
RNF111
ERBB2
ANKS1B
TAP1
SHROOM3
SLC4A2
SLC5A10
LIPG
MYPN
RNF114
IPO13
HNMT
MT1L
HLA-F
OSBPL3
SLC43A2
PRDM12
ALPK2
MPP6
ZNF653
BACE2
FBRSL1
COMMD7
SENP7
SNX15
ARHGAP8
DGCR5
SCRN1
SH3RF3
SNORA13
LMX1A
FZD1
ZNF679
PRMT8
CLDN10
ZFPM1
GFRA1
GRM2
IQGAP2
CHORDC1
CTRB2
RNASEK
CELF4
TTC12
PAOX
RHBDF2
DCLK2
CYP20A1
KIF19
SCARF2
LCE3E
ARSJ
PPP1CC
TRIM37
RTKN2
MYRF
SGPL1
RACGAP1
PABPC4L
ZNF609
ZAN
IFI44L
OGDHL
DRC3
LOC285370
RUFY2
FADS3
MIR548G
FOXI2
ZMAT5
PPARA
SGCE
GLOD4
UQCR10
TPM2
GLDN
CENPL
SYNGAP1
TRIM31
CMTM3
RAD50
FLT1
C17orf49
CXXC5
ANKRD11
SPATA31E1
FOXP4
MTSS1
NFIC
MRPL49
RBPJL
SMTNL2
KCTD2
ATAD5
PLCG2
EPSTI1
ZUP1
WTIP
KRTAP10-3
NCS1
ARHGAP15
CYGB
SAP25
PANX2
PSMA5
EDARADD
TRIM35
PLAC4
MYO5C
EFEMP2
CASD1
LRRC8E
SNORD119
RSPH10B2
COL9A3
SHISA4
ZBTB40
MKNK1
C2CD4B
PER2
PID1
FLYWCH1
TBX2
TMA16
LOC100130872
TUSC3
PARP4
FRAS1
MRPL28
DNM2
SHANK1
BAGE5
TBXA2R
OR12D3
BAT1
OR9Q1
FLYWCH2
SNORD116-7
NTF3
ST3GAL3
TFAP2B
SLC4A8
LRP1
SLC6A17
NEURL3
ARHGAP45
FLJ10038
TTC21B
DCBLD1
INSR
OPN3
CCDC144BP
DHRS4L2
UBE2E1
ACOT7
BRSK2
CALR
MCRS1
TMEM196
NEDD4L
ZNF224
CDH22
HSD3B7
WDR70
NCAPH
TBX1
MYH10
LOC222699
PUS1
RSPH10B
CERS4
LOC100131691
SLC22A18
CRYBA2
ART1
SDK2
MTARC1
C7orf50
EXT1
JRK
NANP
REM1
SNORD116-5
P4HA2
HOXB6
FAM193A
PHLDB1
MAGI2
ZNF215
DSCC1
CIAO3
ANKLE1
DHX36
PFKM
ALCAM
SPPL2B
PCNT
ELOVL2
DGKH
PODN
ACHE
HLF
RGS17
ASPSCR1
ADAM6
MMP28
KCNJ5
NLGN1
HCAR2
TRIM15
LOC728411
HTR2A
LMTK2
S1PR2
CCDC7
FOXD4L1
SETBP1
HOATZ
CACNA1A
FAM83G
FNDC1
LHFPL2
CCNDBP1
CDC73
SKIDA1
USP29
IMMP2L
HLA-L
TTBK1
CD1D
CBR1
SNX8
MIR559
CST7
GFPT1
TOR4A
ALDH6A1
TRAF3IP2
CLU
KIAA0319L
TATDN3
BAGE
ARHGEF16
PTHLH
PEG10
MAD1L1
IL6
DKK3
LINC00314
HSPA12B
MYL5
CCNE1
MUC21
APH1A
UBIAD1
MTHFD1L
ADAM33
KRT85
NISCH
RNF219
PCDHB4
EIF3M
SART3
PCDHA4
CELSR1
RSAD1
SMYD4
CASR
BMP6
TMEM106B
SYNGR3
ZNF780B
MIR593
UCN3
KRT8
SORCS1
SP8
EXOC4
CHI3L1
CHMP2A
TUBGCP6
ATXN7L1
PRAMEF11
ILF2
CCDC74B
PSORS1C1
R3HDM1
NPM2
DHX8
EPB41L4A-AS1
GOLGA3
PCDHA12
MUC6
PPP1R11
CSTF2T
SCIN
AKAP12
RPSAP52
MIR199A1
GNG7
OTOA
GREB1
BAT5
SNX21
PTPN3
ASNSD1
NCOA2
ANKRD30A
ADHFE1
SRPK2
HLA-DRB1
GYPC
FAM151B
LINC00114
ATP11A
WDR19
RNF169
SEC16A
HOXC6
RUNDC1
RRS1
AAMDC
TNR
SPATC1L
TNNC1
NEDD8
SRSF5
SLC35G2
TNFSF14
HAUS5
H3C12
PDE4A
MCF2L
PRKG1
KIF26A
KIF13B
TCEA3
FLJ42393
FGD5
PGR
TEKT5
AMER3
SSBP1
PLEKHG5
TRIM6
FCGBP
TBC1D16
SNORD83B
MIS18BP1
CYP1A1
DUT
AXDND1
MC3R
TNXB
CLASP2
PRDM6
USP1
RGL2
BAGE2
SLC37A3
ITPR3
PPFIBP1
SMC5
FADS1
FAM21A
ADAMTS6
C15orf38
CCNG1
PCDHB17P
CNOT6L
DYSF
PCDHA2
HAPLN3
NTPCR
H4C16
LRCH4
SUOX
KRTAP5-2
LOC100130238
PLA2R1
SLC26A4
LOC388965
VPS29
PARD3B
SDS
ITGB2
SPAG6
GFOD3P
HOXA6
ZNF423
ACOT1
LZTS2
LACTB2
STK32B
ADAMTS19
NCR1
MRPS33
SMU1
PRKAB1
FPR1
THAP7
MOG
GPER1
MAFF
TRIO
FLVCR2
NSUN5
SMARCA5
SCGB2B2
CTBP1
ST20-AS1
PRR4
TMEM131
DHRS2
TBCD
EPS8
CCT2
TMEM126A
CLN6
MYOM2
MIR938
USP47
LOC93432
EYA4
RASGEF1C
RPA1
ABLIM1
GUSBP4
ZNF257
BZRAP1
PCDH15
AKR1E2
ZIC5
GPR146
MEF2D
EXOC2
RSF1
SSH1
MKNK2
SYDE1
RFC4
FUT2
PTPRS
SSMEM1
GRIA4
ARHGAP11A
LAMA5
SLC22A18AS
DNAJC5
NREP
CHMP6
PALM
DOCK1
TRPA1
PTPRE
ZMIZ1
RASA3
SLC6A5
MICU3
TRIM36
ADAMTS2
ARFGAP1
PXDN
OCLN
PLEKHG6
PSORS1C2
SAMD13
MIR496
PLA2G4C
XYLT1
ADD2
NECTIN1
FLJ40852
RUVBL1
AHI1-DT
TMEM95
NUP188
FAM234B
CGB1
SLC35F3
P4HA3
HIVEP3
HOXC4
ESRRB
VPS37B
PCDHB11
TDRD6
VWCE
RAB3GAP1
SMCO3
PARP11
MUC5B
XBP1
PRPF19
DNAJB2
CHPF
TBC1D3C
FBXL7
KIR3DL2
LAG3
SDR42E1
DBX2
C9orf153
FGFR2
CLN3
CDH7
UGT8
CRY2
SERPINB10
RFTN2
TCP11
CPN1
ZBTB9
LOC284661
HS6ST1
MSRA
PLOD2
CYBC1
RGS11
RPS19
COMP
PCDHA6
BAZ1A
GALR1
NCK2
HK3
HMGN3
AARSD1
MAP1B
PLEKHG3
GABPB2
HECTD4
FAM53A
MYRF-AS1
AKT2
ARMC8
PHF1
TFAP4
UBAP2L
ITGAE
TGFBR2
ACAP3
TM4SF4
FBXO28
EP400
CTIF
STL
CES1P1
CMSS1
ELANE
BAI1
DIRC3
FMOD
SOX6
LL22NC01-81G9.3
PRR5-ARHGAP8
TK2
GRIK3
SECTM1
PSTPIP2
STOX2
SMURF1
ATOH1
VAX2
ZNF862
SGPP2
NBPF10
WRAP73
HPSE
BAGE4
MPIG6B
LRRC18
SIM2
LOC401127
FGR
CCDC65
THUMPD3
ETAA1
THRB
TBC1D9
NRCAM
EPHB4
ALX4
PIP5K1C
LOC150786
UBD
ANAPC2
VARS2
PCDHA7
SUSD4
HOXA10
VPS54
PRDM16
MYT1
CHD5
MTUS1
SETD1A
ECD
ADM
SKA3
RTN4RL2
RBM20
UCKL1
PLA2G4B
KRT3
TH
RANBP17
RTBDN
CNBD1
EHF
CLCN7
CDH3
ARHGEF17
ST6GAL2
FAM89B
SNRPD2
SLC33A1
TTYH3
GABPB1
XRCC4
LDLRAD3
TSPYL4
GSTA2
SLC6A3
SUN1
TRIM16
IRF2BPL
HOXA2
HIPK1
PCDHB16
B3GAT1
HOXB3
ZNF709
MIR604
SUFU
SNIP1
WDFY4
ZIC4
MLLT6
DHX32
DMTN
MAP3K6
WASHC3
ENTREP2
CRISP2
SNORA9
MRM3
TCTEX1D2
ST14
ALDH3B2
MIR488
RASSF2
NGDN
ZNF311
NPPB
ZSCAN9
NKAIN3
FMNL2
EEF1E1
ZNF503
CCDC9
JAM3
ISCU
GFRA4
FANCC
TNNT3
GSC2
PPP1R2P1
PPT2
LCE5A
CTTNBP2
MICB
FAM174B
MAPK6
DPP10
RABIF
C17orf99
MICU2
PKN2
MITF
SPIDR
LZTFL1
DARS2
CPD
TTC22
CST11
NUDT8
NR1H2
FFAR4
ZNF646
HEATR4
ABLIM2
PTK7
HPS5
UNKL
TCEA2
LRRC2
B3GNT3
SAP130
KCNT1
PCDHA5
CA5A
NPAS2
GALNT9
ASAP1
ERC1
PRKAG2
SRRM3
PTP4A1
QRFPR
GABRA5
SYT7
MIR128-1
GATD1
ZFP36L1
YJU2
TSSC1
USP42
ARHGAP31
RIPOR2
SGSH
GTF2A2
FBXL14
TRIM29
SGTA
HHLA2
TMEM132C
TMEM101
RPP25L
SPG11
LOC100192378
ACBD5
LOC284805
ACSF2
JAZF1
TRIM59
CTNND2
NRF1
FLJ42875
MIR1908
PALLD
CDCA3
MEFV
ANK1
DOCK8
CAPZB
MIR941-2
DCAF1
C4orf33
MZF1
DNAJB6
LOC732275
GALNT2
PCDHA9
OR5A1
HLA-DPB1
MTCL2
TSC22D4
WDR5B
CUBN
MIR875
CCDC154
CDC14B
BDNF
PPP1R18
JAKMIP3
METTL3
SENP1
THAP4
PITX1
MT1E
ECHDC2
MUM1
SLC17A6
MARCH11
HMCN1
PCDHA8
LOC440461
CRISPLD1
SCLT1
ANKRD33B
MAP10
KCNQ1
MPRIP
UBXN6
PADI2
NYAP1
SLC7A14
MEG3
UVSSA
DEXI
SAMD4B
TRIM26
ATP10A
HSPB7
RABGEF1
ATOH8
DCAF7
ZYG11B
MIR34C
GIP
TBC1D8
TPO
PLEKHM2
TULP4
MIR379
NDC1
LOC404266
PHLDA2
EPCAM
TRMT6
RAMP1
PTPN9
CUL7
LOC145814
MEOX2
MED30
BPNT2
HCCA2
ACAA2
ANKRD36
TRPS1
GRK5
NRG1
CTDSPL
TSC2
DUSP8
TUBB4Q
DNM3
CCDC127
CDK17
TRIL
BSN
EPHB1
ATP2B2
SYNM
FBXO2
ALDH1L1
FAM177B
NTM
FAM218A
CCDC88C
CDK5
SORD
RAB40C
PROX1
STK32C
HEYL
EMB
PCDHB14
TBC1D19
COX8C
OR1F2P
CACNA1H
ACOX3
ADAP1
SLC38A10
KLF3
TRMT10C
TXNRD1
SIAH3
ATG16L2
KISS1R
FBXO17
TOPAZ1
MIR154
SYF2
SCARA3
INSRR
RUSC1-AS1
RAD9B
CRMP1
MT1A
TMEM132E
RNASE4
RPL39L
DAB1
EGFL8
CDH4
IQCA1
OTOP1
MYO1E
STAP2
CLYBL
CHD6
NNAT
ROCK2
GPR27
RGS7
VWF
WASF3
BCAS2
FKBP8
KIAA1614
VDR
TINAGL1
LY6G6C
LIN52
PRKCA
FAM24B
CLSTN2
RBBP8NL
VARS1
FEZ1
C22orf15
ATP10D
ZNF227
FBXO44
TLR1
COX5A
TUBA1A
SKP2
AP3S2
MAMSTR
DPPA5
PTGDR
RIN2
AHCTF1
ZNF804B
MPP2
IQCE
CUX1
ARK2N
INS
KIFC1
BAIAP2L1
KCNMB3
LRP1B
MIR599
TXNDC9
ME3
RGS6
TCERG1L
INPP5A
TRIM61
KPNB1
LYRM4
ACSF3
FASTKD2
FIBCD1
RPL3
ASTN1
ARHGAP44
B3GNT1
NPC1L1
LOC100130872-SPON2
HOXC8
SYCP2L
SLC2A5
CSTPP1
GSTM1
TCP10
NEDD1
ITGA4
ERRFI1
RPL13AP5
EFNA5
CCDC150
TRAPPC9
SVIL
PALM2AKAP2
UBE2M
KIAA0319
ITGBL1
GLIDR
DTWD2
UNC79
CARS
AFAP1
GLYCTK
PDP2
AMY1B
CFTR
FLJ13197
KCNIP4
DENND5B
GPRIN3
NLGN2
PLA2G7
AKT3
LTN1
CST3
UPF1
SNORD116-4
APBB3
CAPN15
INHBB
EIF4E
TTBK2
MGLL
CRYBB2
UBE2H
KHDC3L
KIAA1549
AARD
ZC3HAV1
KLHL29
ARHGEF1
CST8
PAPPA
SNX7
DPYSL4
SORCS2
CDC40
CD226
ALDH3B1
CAT
PRCD
COL15A1
LMX1B
GBA
RGMA
KCNIP1
SPATA2
BRI3
DDX12
SLC3A2
RNF157
GNAS-AS1
DAB2IP
TMEM245
LHX1
USH2A
FAM227B
TEAD4
PRELID3A
CHRNA4
ZNF593
DIP2C
RFPL3
TAOK3
TSNARE1
RADIL
CDH1
NXN
SUGP1
LRBA
OLFM1
HELT
SLC35B2
PAK5
TTC27
SNAI1
HOXD9
FAM21B
EEF1B2
PLD2
VTCN1
IRS1
MIR647
RPL13A
TMCC1
FXYD6
ZFR2
FGF12
PLCD1
CLEC9A
KIAA0196
BLCAP
MAP2K5
GSDMC
SLFN11
FARS2
ITGA2B
IL11
KCNAB2
KLK7
BIN1
ANXA2R
APH1B
LOC100134713
VSIG2
WASF1
WDR46
ADAMTS16
DEFB125
DYDC2
MAEA
THSD4
ZNF319
