# Supplementary material for: EpInflammAge: Epigenetic-Inflammatory Clock for Disease-Associated Biological Aging Based on Deep Learning
Source: Int J Mol Sci. 2025 Jun 29;26(13):6284. doi: 10.3390/ijms26136284 (PMC12249966; doi:10.3390/ijms26136284)
Supplement: Supplementary file 1 [file ijms-26-06284-s001.zip › SupplementaryTableS5.xlsx]

## Sheet: Sheet1
Supplementary Table S5. GSEA results.
Gene_set	Gene Set Type	Keywords	Term	Overlap	P-value	Adjusted P-value	Old P-value	Old Adjusted P-value	Odds Ratio	Combined Score	Genes
Rummagene_kinases	Pathways	Neurodevelopment;Gliogenesis;SAHH;NCOR2;Therapeutics;Brain Injury;Myelin	PMC8564895-jciinsight-6-132335-s029.xlsx-pH19 sPIF DM CpGs-Unnamed 7 DMPK	373/2496	8.95877e-39	3.20007e-35	0	0	2.41517	211.589	CYFIP1;PATJ;CYBC1;TRAF3IP2;ZAN;XYLT1;LDLRAD3;CAPN15;GLDN;ZFYVE28;RABGEF1;SYNGAP1;BAIAP2L1;RPS19;MPRIP;ZMIZ1;RPS6KA2;EPSTI1;FAM53A;BSN;DIP2C;SOX6;EPHB1;ANKS1B;SRRM3;ST6GAL2;ACOT7;RBFOX3;COL23A1;FIBCD1;NSMCE2;AFAP1;PRKCA;ANK1;CDC40;SND1;DKK3;CNBD1;MT1A;TCERG1L;FEZ1;KCNQ1;SIK3;HOXB3;TRIM16;ZFPM1;CFTR;NGEF;SPTBN4;EXD3;CASZ1;TTYH3;SYCP2L;PCDH15;NEDD4L;GATA3;PRDM12;MEFV;PLA2G7;PRKCZ;ADAMTS16;C7ORF50;NK…
Rummagene_kinases	Pathways	Colorectal Cancer	PMC5355058-oncotarget-08-12820-s003.xlsx-DM Genes Network analysis-N1xADE DMPK	307/1970	1.02065e-34	1.82289e-31	0	0	2.47178	193.46	RPL3;TRIL;FOXI2;TMEM95;ZFYVE28;RASSF2;DPYSL4;ADGRA2;PEG10;HOXA2;TRIM26;GSC2;FAM53A;DIP2C;EPHB1;SLC12A7;AGFG1;RBFOX3;SLC6A17;COL23A1;PRKCA;ANK1;SND1;TCERG1L;CRISPLD1;FNDC1;MAP1B;CYP2E1;HOXB6;ASTN1;SPTBN4;TTYH3;CDCA3;GYPC;SYCP2L;MTARC1;GATA3;PRDM12;CD1D;AARD;MEFV;PRKCZ;TTBK1;ADAMTS16;ART1;PCDHA1;NPBWR1;GALR1;PRDM16;WBP2NL;PCDHA5;NKX2-1;HOXC5;ALX4;PCDHA4;GSE1;HOXC4;PCDHA3;NRBF2;PCDHA2;PCDHA9;PCDHA8;…
Rummagene_kinases	Pathways	Neurodevelopment;Gliogenesis;SAHH;NCOR2;Therapeutics;Brain Injury;Myelin	PMC8564895-jciinsight-6-132335-s029.xlsx-Vec sPIF DM CpGs-Unnamed 7 DMPK	331/2275	1.18863e-31	1.41526e-28	0	0	2.28538	162.736	SLC35B2;CYFIP1;PATJ;TRIO;ZAN;LDLRAD3;HS6ST1;CAPN15;ZFYVE28;RABGEF1;SYNGAP1;BAIAP2L1;ZMIZ1;SPATA22;ZMIZ2;RPS6KA2;ATXN7L1;DIP2C;EPHB1;SLC12A7;ANKS1B;SRRM3;CUBN;ACOT7;RBFOX3;PRKCE;COL23A1;FIBCD1;NSMCE2;KRT8;MTUS1;AFAP1;PRKAB1;MAPK8IP3;SND1;CNBD1;MT1A;TCERG1L;KCNQ1;FLYWCH1;ZFPM1;NGEF;SLC22A3;SPTBN4;EXD3;CASZ1;TTYH3;GYPC;CTBP1;SYCP2L;MTARC1;PCDH15;CD1D;PRDM11;IQGAP2;MEFV;CIAO3;PRKCZ;TTBK1;APH1A;C7ORF5…
Rummagene_transcription_factors	Transcription	Mesenchymal Stromal Cell;Rejuvenation;Age	PMC4266008-mmc3.xlsx-iPS-MSC Vs MSC-Unnamed 24 MSC	210/1207	8.47853e-30	5.73997e-26	0	0	2.72152	182.179	PID1;TRIO;TRAF3IP2;LDLRAD3;SLC4A2;MYLK;SYNGAP1;RASSF2;ADGRA2;ZMIZ1;VSIG2;HOXA2;ATXN7L1;SLC12A7;HOXA6;ANKS1B;ST6GAL2;ACOT7;NSMCE2;KRT8;HLA-F;SND1;DKK3;PSG8;MT1A;FNDC1;KCNQ1;PAPPA;SIK3;HOATZ;ZFPM2;NGEF;SPTBN4;CASZ1;NYAP1;NEDD4L;GATA3;PRKCZ;DHX32;INPP5A;PRDM16;HOXC4;ALX4;GSE1;HIVEP3;TNRC18;SNX8;HOXC8;ST3GAL3;ST14;XRCC4;RANBP17;GREB1;NR2F2;HSPA12B;FLI1;EXT1;CRNN;PTK7;MYO5C;CCDC88C;RGL2;HOXD9;SIM2;TP7…
Rummagene_kinases	Pathways	Colorectal Cancer	PMC5355058-oncotarget-08-12820-s003.xlsx-DM Genes Network analysis-N1xCRC DMPK	263/1739	2.35063e-27	2.09911e-24	0	0	2.33055	142.898	RPL3;FOXI2;HS6ST1;RASSF2;DPYSL4;ADGRA2;PEG10;HOXA2;GSC2;EPHB1;SLC12A7;HOXA6;EPHB4;ANKS1B;DAXX;RBFOX3;SLC6A17;COL23A1;HLA-F;ANK1;SND1;DKK3;TCERG1L;CRISPLD1;PPP1R3C;FNDC1;ASTN1;SPTBN4;GYPC;CTBP1;SYCP2L;NEDD4L;GATA3;PRDM12;ADAMTS16;C7ORF50;PCDHA1;NPBWR1;GALR1;PRDM16;PCDHA5;NKX2-1;ALX4;PCDHA4;PCDHA3;TNRC18;PCDHA2;PCDHA9;PCDHA8;SNX8;PCDHA7;PCDHA6;FZD1;RPL39L;GSTM1;PTPRN2;TSLP;ZFR2;ADHFE1;GREB1;NR2F2;T…
Rummagene_transcription_factors	Transcription	Therapeutics;Pharmacogenomics;Phenylephrine;Blood Pressure	PMC7997806-41397 2020 194 MOESM2 ESM.xlsx-MAGMA GENE DBP ALL-GENE DBP	228/1446	4.17682e-26	1.41385e-22	0	0	2.42029	141.436	PATJ;TRIO;XYLT1;LDLRAD3;HS6ST1;DCAF7;CAPN15;MYLK;EPS8;GOLGA3;RASSF2;ZMIZ1;ATXN7L1;DIP2C;EPHB1;ANKS1B;CUBN;RBFOX3;PRKCE;DAPK2;NSMCE2;COL23A1;MTUS1;AFAP1;PRKCA;ANK1;CNBD1;TCERG1L;KCNQ1;PAPPA;HOXB3;CD226;ALPK2;ZFPM2;NGEF;CEP85L;PCDH15;IQGAP2;PRKCZ;C7ORF50;NKAIN3;INPP5A;PRDM16;PLCG2;GSE1;HIVEP3;TNRC18;ST3GAL3;NTNG1;SRPK2;SDR42E1;TRAP1;PTPRN2;LRBA;DCLK2;NR2F2;FLI1;MSRA;PPFIBP1;ITGBL1;FAT3;FBXL7;RYR1;A…
Rummagene_transcription_factors	Transcription	Therapeutics;Pharmacogenomics;Phenylephrine;Blood Pressure	PMC7997806-41397 2020 194 MOESM2 ESM.xlsx-MAGMA GENE DBP ALL-SYMBOL DBP	228/1452	7.48584e-26	1.68931e-22	0	0	2.40758	139.289	PATJ;TRIO;XYLT1;LDLRAD3;HS6ST1;DCAF7;CAPN15;MYLK;EPS8;GOLGA3;RASSF2;ZMIZ1;ATXN7L1;DIP2C;EPHB1;ANKS1B;CUBN;RBFOX3;PRKCE;DAPK2;NSMCE2;COL23A1;MTUS1;AFAP1;PRKCA;ANK1;CNBD1;TCERG1L;KCNQ1;PAPPA;HOXB3;CD226;ALPK2;ZFPM2;NGEF;CEP85L;PCDH15;IQGAP2;PRKCZ;C7ORF50;NKAIN3;INPP5A;PRDM16;PLCG2;GSE1;HIVEP3;TNRC18;ST3GAL3;NTNG1;SRPK2;SDR42E1;TRAP1;PTPRN2;LRBA;DCLK2;NR2F2;FLI1;MSRA;PPFIBP1;ITGBL1;FAT3;FBXL7;RYR1;A…
Rummagene_transcription_factors	Transcription	Therapeutics;Pharmacogenomics;Phenylephrine;Blood Pressure	PMC7997806-41397 2020 194 MOESM2 ESM.xlsx-MAGMA GENE SBP AA-GENE TEAD1	166/958	2.42717e-23	4.10799e-20	0	0	2.65348	138.174	PATJ;PID1;TRIO;CLSTN2;TUSC3;CTNND2;XYLT1;LDLRAD3;NCMAP;CMIP;ARHGAP44;CDH4;FAM174B;ZMIZ1;RPS6KA2;EPSTI1;TNR;ATXN7L1;SKP2;SOX6;EPHB1;STK32B;RGS7;ANKS1B;CUBN;TLE2;RBFOX3;DSCAM;KDM2B;PRKCE;COL23A1;MAGI2;PRKCA;CNBD1;GPRIN3;FRMD6;TCERG1L;LMX1A;KCNQ1;PAPPA;SIDT1;ALPK2;ZFPM2;WDFY4;ABCG1;CASZ1;SYCP2L;NTM;FPR1;PCDH15;PLD5;CACNA1A;NEDD4L;LPAR3;IQGAP2;ARHGAP15;PRKCZ;ENTREP2;TTBK1;PRPSAP1;CTIF;NKAIN3;SCIN;PRR…
Rummagene_transcription_factors	Transcription	Therapeutics;Pharmacogenomics;Phenylephrine;Blood Pressure	PMC7997806-41397 2020 194 MOESM2 ESM.xlsx-MAGMA GENE SBP AA-SYMBOL TEAD1	166/963	4.30019e-23	5.82246e-20	0	0	2.63609	135.76	PATJ;PID1;TRIO;CLSTN2;TUSC3;CTNND2;XYLT1;LDLRAD3;NCMAP;CMIP;ARHGAP44;CDH4;FAM174B;ZMIZ1;RPS6KA2;EPSTI1;TNR;ATXN7L1;SKP2;SOX6;EPHB1;STK32B;RGS7;ANKS1B;CUBN;TLE2;RBFOX3;DSCAM;KDM2B;PRKCE;COL23A1;MAGI2;PRKCA;CNBD1;GPRIN3;FRMD6;TCERG1L;LMX1A;KCNQ1;PAPPA;SIDT1;ALPK2;ZFPM2;WDFY4;ABCG1;CASZ1;SYCP2L;NTM;FPR1;PCDH15;PLD5;CACNA1A;NEDD4L;LPAR3;IQGAP2;ARHGAP15;PRKCZ;ENTREP2;TTBK1;PRPSAP1;CTIF;NKAIN3;SCIN;PRR…
Rummagene_transcription_factors	Transcription	Therapeutics;Pharmacogenomics;Phenylephrine;Blood Pressure	PMC7997806-41397 2020 194 MOESM2 ESM.xlsx-MAGMA GENE MAP AA-GENE TEAD1	165/958	6.45873e-23	7.2876e-20	0	0	2.63213	134.486	PATJ;EHF;PID1;TRIO;CLSTN2;CTNND2;XYLT1;LDLRAD3;CELSR1;CMIP;ARHGAP44;CDH4;RASSF2;FAM174B;RPS6KA2;AKT3;EPSTI1;TNR;ATXN7L1;DIP2C;SOX6;EPHB1;STK32B;RGS6;RGS7;ANKS1B;CUBN;TLE2;RBFOX3;DSCAM;KDM2B;PRKCE;COL23A1;MAGI2;AFAP1;PRKCA;CNBD1;PSG8;FRMD6;KIAA1614;TCERG1L;LMX1A;KIF16B;KCNQ1;PAPPA;ALPK2;TSNARE1;ZFPM2;NGEF;ABCG1;CUL7;SYCP2L;NTM;PCDH15;PLD5;CACNA1A;NEDD4L;LPAR3;IQGAP2;ARHGAP15;EFNA5;PHF21A;PALM2AKAP…
Rummagene_transcription_factors	Transcription	Therapeutics;Pharmacogenomics;Phenylephrine;Blood Pressure	PMC7997806-41397 2020 194 MOESM2 ESM.xlsx-MAGMA GENE MAP AA-SYMBOL TEAD1	165/963	1.13684e-22	1.09949e-19	0	0	2.6149	132.127	PATJ;EHF;PID1;TRIO;CLSTN2;CTNND2;XYLT1;LDLRAD3;CELSR1;CMIP;ARHGAP44;CDH4;RASSF2;FAM174B;RPS6KA2;AKT3;EPSTI1;TNR;ATXN7L1;DIP2C;SOX6;EPHB1;STK32B;RGS6;RGS7;ANKS1B;CUBN;TLE2;RBFOX3;DSCAM;KDM2B;PRKCE;COL23A1;MAGI2;AFAP1;PRKCA;CNBD1;PSG8;FRMD6;KIAA1614;TCERG1L;LMX1A;KIF16B;KCNQ1;PAPPA;ALPK2;TSNARE1;ZFPM2;NGEF;ABCG1;CUL7;SYCP2L;NTM;PCDH15;PLD5;CACNA1A;NEDD4L;LPAR3;IQGAP2;ARHGAP15;EFNA5;PHF21A;PALM2AKAP…
Rummagene_transcription_factors	Transcription	Therapeutics;Pharmacogenomics;Phenylephrine;Blood Pressure	PMC7997806-41397 2020 194 MOESM2 ESM.xlsx-MAGMA GENE DBP HA-GENE DBP	131/684	1.87641e-22	1.58791e-19	0	0	2.96518	148.341	RIPOR2;PATJ;CLSTN2;TUSC3;CTNND2;LDLRAD3;CMIP;ZFYVE28;CDH4;ZMIZ1;NRCAM;ATXN7L1;STK32B;EPHB1;RGS6;ANKS1B;MAP2K3;CUBN;RBFOX3;DSCAM;PRKCE;COL23A1;MAGI2;ATP11A;MAPK8IP3;TCERG1L;LMX1A;KCNQ1;PAPPA;RIN2;WDFY4;SYCP2L;MTARC1;NTM;PCDH15;NEDD4L;CACNA1A;IQGAP2;LPP;ENTREP2;CACNA1H;PALM2AKAP2;CTIF;TMEM245;PRR5-ARHGAP8;ADAMTS19;PRDM16;CDH22;HOXC4;IGFBP7;HIVEP3;SMYD3;ZNF423;MYH10;TMEM132D;TMEM132C;HACE1;PTPRN2;SY…
Rummagene_transcription_factors	Transcription	Therapeutics;Pharmacogenomics;Phenylephrine;Blood Pressure	PMC7997806-41397 2020 194 MOESM2 ESM.xlsx-MAGMA GENE DBP HA-SYMBOL DBP	131/688	3.23032e-22	2.42992e-19	0	0	2.94323	145.644	RIPOR2;PATJ;CLSTN2;TUSC3;CTNND2;LDLRAD3;CMIP;ZFYVE28;CDH4;ZMIZ1;NRCAM;ATXN7L1;STK32B;EPHB1;RGS6;ANKS1B;MAP2K3;CUBN;RBFOX3;DSCAM;PRKCE;COL23A1;MAGI2;ATP11A;MAPK8IP3;TCERG1L;LMX1A;KCNQ1;PAPPA;RIN2;WDFY4;SYCP2L;MTARC1;NTM;PCDH15;NEDD4L;CACNA1A;IQGAP2;LPP;ENTREP2;CACNA1H;PALM2AKAP2;CTIF;TMEM245;PRR5-ARHGAP8;ADAMTS19;PRDM16;CDH22;HOXC4;IGFBP7;HIVEP3;SMYD3;ZNF423;MYH10;TMEM132D;TMEM132C;HACE1;PTPRN2;SY…
Rummagene_transcription_factors	Transcription	Osteoblastogenesis;Stem Cell Differentiation;Bone Adiposity	PMC9996951-40659 2023 417 MOESM3 ESM.xlsx-Osteo Vs MSC Array2 Hypo Er Txt-1 UCSC NAME MSC	191/1226	3.19094e-21	2.16027e-18	0	0	2.34619	110.726	CYFIP1;EHF;TRIO;TRAF3IP2;PRDM6;WBP1L;XYLT1;LDLRAD3;CELSR1;CLU;CMIP;MYLK;EPS8;PPP1CC;GOLGA3;SYNGAP1;FAM174B;ZMIZ1;RPS6KA2;ATXN7L1;DIP2C;PTGDR;DAXX;RBFOX3;FIBCD1;NSMCE2;UBE2E1;AFAP1;TSC2;PRKCA;MITF;TM4SF4;ANK1;DGKZ;SND1;TOM1L2;TCERG1L;KCNQ1;PAPPA;SIK3;HOXB3;HOATZ;ALPK2;RIN2;MAD1L1;ANAPC2;DGKH;SPTBN4;CASZ1;TTYH3;H6PD;NTM;CUL1;RHOBTB3;NREP;PRDM11;MEFV;ARHGAP15;LPP;ENTREP2;CACNA1H;PSORS1C1;TMEM245;GRK…
Rummagene_kinases	Pathways	B-cell Lymphoma;Cancer;Polycomb	PMC9304422-41698 2022 295 MOESM3 ESM.xlsx-DM neutrophils-Genes DMPK	196/1293	2.20506e-20	1.57529e-17	0	0	2.27174	102.821	TRIO;GLDN;DPYSL4;EPSTI1;FAM53A;BSN;DIP2C;SLC12A7;EPHB4;DAXX;RBFOX3;FBXO2;PRKCE;FIBCD1;COL23A1;MTUS1;AFAP1;HNF1A;HLA-F;FNDC1;KCNQ1;FLYWCH2;EXD3;TTYH3;CTBP1;PRDM11;PRKCZ;ADAMTS16;C7ORF50;APH1B;INPP5A;TERT;PRDM16;HOXC4;GSE1;TNRC18;PCDHA2;SNX8;RPL39L;SDR42E1;ST14;DNAH10;PTPRN2;INTS1;ZFR2;INSR;GREB1;MSRA;COL9A3;FBXL7;ZNF135;TP73;GPR27;ACHE;PTPRS;PHF1;TMEM51;PRKAG2;SLC35F1;WDR46;MYOM2;RPTOR;KCNT1;MMP28…
Rummagene_kinases	Pathways	B-cell Lymphoma;Cancer;Polycomb	PMC9304422-41698 2022 295 MOESM3 ESM.xlsx-DM MemoryBcells-Genes DMPK	134/769	3.5974e-19	2.14165e-16	0	0	2.63484	111.899	ERRFI1;ALDH1L1;TUSC3;TRIL;CTNND2;FOXI2;CELSR1;CELSR3;CDH8;SYDE1;DPYSL4;FAM174B;LIPG;HMCN1;ANKS1B;ST6GAL2;DSCAM;COL23A1;SLC9A2;PPP1R3C;TCERG1L;LMX1A;KCNQ1;PAPPA;ZFPM2;ASTN1;SPTBN4;SLC22A3;CTTNBP2;NTM;PLD5;CACNA1A;PLA2G7;NPAS2;TTBK1;ADAMTS16;INPP5A;NPBWR1;GALR1;PRDM16;CDH22;NKX2-1;ALX4;HOXC4;IGFBP7;PCDHA2;SNX7;PCDHA7;GRIA4;PCDHA6;TFAP2A;TFAP2B;TMEM132C;PTPRN2;HELT;SYT7;INS-IGF2;DAB1;LHX1;GNAS;SP8;R…
RNAseq_Automatic_GEO_Signatures_Human_Down	Crowd	Astrocyte;Cancer;Glioblastoma;Stem Cell	Sox2-Dependent Circuit Drives Glioblastoma GSE58345 1	65/250	1.74126e-18	7.43345e-15	0	0	4.29025	175.436	CTNND2;GRIK3;XYLT1;LDLRAD3;ZNF609;CDH4;ZMIZ1;RPS6KA2;MCF2L;NCK2;ERC1;DIP2C;SOX6;KSR1;MAGI2;AFAP1;PRKCA;ATP11A;TMEM131;DNM2;RASA3;SETBP1;PCCA;EXOC4;FAM193A;DOCK1;MAD1L1;GAS7;HDAC4;VAC14;NLGN1;TTYH3;NFIX;CTBP1;NXN;ANKRD11;NEDD4L;ASAP1;ASAP2;NPAS2;C7ORF50;CTIF;INPP5A;WDR70;GSE1;TNRC18;PIP5K1C;SMYD3;ST3GAL3;TBC1D16;JAZF1;SRPK2;KLHL29;KCNIP1;DAB2IP;DCLK2;TRAPPC9;SH3RF3;MSRA;PTPRE;NFIC;AGO2;TACC2;APBA2…
Rummagene_transcription_factors	Transcription	Prostate Cancer;PHF19	PMC7064337-elife-51373-supp1.xlsx-EZH2 Targets shPHF19-List Of 2084 Genes Marked By EZH2 ChIPseq After PHF19 KD shPHF19 AR	235/1756	2.0954e-17	1.28963e-14	0	0	1.97287	75.7663	POP5;FOXI2;GLDN;DPYSL4;ADGRA2;RPS6KA2;LIPG;GSC2;HMCN1;BSN;EPHB1;ANKS1B;SRRM3;RBFOX3;FIBCD1;MTUS1;ANK1;SND1;FNDC1;FEZ1;KCNQ1;PAPPA;CYP2E1;ZFPM2;ZFPM1;NGEF;KCTD16;SPTBN4;C2CD4B;GATA3;PRDM12;CD1D;PLA2G7;ADAMTS16;NKAIN3;ADAMTS19;PRDM16;PLCG2;ALX4;HIVEP3;HOXC8;RTBDN;ST14;DNAH10;PTPRN2;TSLP;ZFR2;SNAI3;HSPA12B;FLI1;SLC6A5;PTK7;FXYD6;COL9A3;SIM2;TP73;GPR27;RYR1;ACHE;GRIK3;TMEM181;SPATC1L;SLC35F1;RSF1;ADM…
ChEA_2022	Transcription	Erythroleukemia;EGR1; Megakaryocyte Differentiation;K562	EGR1 20690147 ChIP-Seq ERYTHROLEUKEMIA Human	524/4931	8.84759e-17	1.33953e-14	0	0	1.61057	59.5327	IPO13;CYFIP1;JRK;RPL3;TRIO;XYLT2;XYLT1;SMC5;SLC4A2;GLDN;ZFYVE28;SCAMP4;SYNGAP1;DPYSL4;ZMIZ1;AKT2;ZMIZ2;AKT3;DIP2C;SAMD13;ZNF169;ANKS1B;CUBN;DAXX;SDS;ACOT7;PRKCE;COL23A1;FIBCD1;PRKCA;SND1;DKK3;NISCH;MYL5;BIN1;FEZ1;RUFY2;TMEM126A;PADI2;HOXB3;ASTN1;TTYH3;CTBP1;NEDD4L;ZC3HAV1;PRDM12;PRDM11;PRKCZ;NCAPH;PRPSAP1;ADAMTS16;TERT;NPBWR1;PRDM16;PLCG2;CEP72;ALX4;PIP5K1C;HOXC8;ST3GAL3;HOXC6;ST14;DNAH10;PMM1;SN…
ChEA_2022	Transcription	Prostate Cancer;Androgens;Cell Binding	AR 19668381 ChIP-Seq PC3 Human	332/2803	2.3497e-16	2.96454e-14	0	0	1.74721	62.8769	EHF;TRIO;LDLRAD3;MYLK;ZFYVE28;SCAMP4;SYNGAP1;ZMIZ1;ZMIZ2;RPS6KA2;AKT3;SAP130;EPSTI1;BBX;FAM53A;HMCN1;DIP2C;SOX6;SAMD13;EPHB1;EPHB4;ST6GAL2;ACOT7;PRKCE;COL23A1;FIBCD1;MTUS1;PRKCA;HLA-F;ANK1;SND1;DKK3;CNBD1;TCERG1L;CRISPLD1;KCNQ1;MAP1B;PAPPA;TMEM126A;PADI2;HOXB3;CD226;ZFPM2;RIN2;ZFPM1;CASZ1;TTYH3;HHLA2;PCDH15;NEDD4L;ZC3HAV1;PRDM12;PRDM11;PRKCZ;TTBK1;PRPSAP1;ADAMTS16;UGT8;INPP5A;TERT;GALR1;PRDM16;HI…
HDSigDB_Human_2021	Diseases/Drugs	Immune Activation;Ciliated Ependymal Cell	Genes Up-Regulated In Ciliated Ependymal Cells Of HD Patients Vs Control PMID32681824	207/1483	2.4749e-17	5.92738e-14	0	0	2.05798	78.6924	ERRFI1;CYFIP1;TRIO;XYLT1;LDLRAD3;HS6ST1;GOLGA3;SYNGAP1;ALCAM;MPRIP;ZMIZ1;AKT2;RPS6KA2;AKT3;BBX;ATXN7L1;DIP2C;SLC12A7;CUBN;ENTPD4;FBXO2;PRKCE;MTUS1;MAPK8IP3;SND1;CRISPLD1;MAP1B;TRIM16;RIN2;EXD3;CASZ1;CTBP1;NEDD4L;PRKCZ;TTBK2;UGT8;C7ORF50;INPP5A;PRDM16;PLCG2;GSE1;TNRC18;PIP5K1C;SRPK2;TRAP1;DNAH10;C9ORF153;INSR;MSRA;PTK7;AGO2;MYO5C;IGSF9B;TMCC1;SYNM;PTPRS;TMEM181;RPTOR;SUFU;NCS1;GATD1;BRD2;CNOT6L;SO…
Rummagene_transcription_factors	Transcription	Therapeutics;Pharmacogenomics;Phenylephrine;Blood Pressure	PMC7997806-41397 2020 194 MOESM2 ESM.xlsx-MAGMA GENE DBP EA-GENE DBP	108/603	1.70861e-16	9.63943e-14	0	0	2.69647	97.8971	PATJ;EHF;PID1;CTNND2;XYLT1;LDLRAD3;CMIP;CDH4;CDH1;RPS6KA2;TNR;ATXN7L1;SOX6;EPHB1;RGS6;ANKS1B;RGS7;CUBN;TLE2;RBFOX3;DSCAM;COL23A1;MAGI2;AKR1E2;PRKCA;SSMEM1;LZTFL1;TCERG1L;PAPPA;TSNARE1;CUL7;NTM;FPR1;PCDH15;CACNA1A;IQGAP2;ARHGAP15;EFNA5;PHF21A;TTBK1;PALM2AKAP2;ADAMTS16;TTC21B;PRDM16;PLCG2;NLRP2;SMYD3;TMEM132D;KLHL29;TMEM132C;PTPRN2;OSBPL3;INSR;TRAPPC9;FOXN3;ADAP1;FLI1;LRP1B;BMP6;MSRA;DAB1;MYO5C;FGF…
ChEA_2022	Transcription	Denys-Drash Syndrome; Frasier Syndrome;WT1	WT1 25993318 ChIP-Seq PODOCYTE Human	339/2909	1.12877e-15	1.22069e-13	0	0	1.71446	59.0077	PID1;GABPB2;TRIO;PWWP2B;XYLT1;THUMPD3;LDLRAD3;HS6ST1;MYLK;ALCAM;MPRIP;TRIM29;ZMIZ1;AKT3;LIPG;BBX;HOXA2;FAM53A;HMCN1;DIP2C;SOX6;SKP2;EPHB1;ANKS1B;CUBN;ACOT7;RBFOX3;FBXO2;DAPK2;PRKCE;COL23A1;NGDN;AFAP1;PRKCA;TCERG1L;MAP1B;PAPPA;SIK3;TRIM16;CCDC82;RIN2;ZFPM1;NGEF;ASTN1;SPTBN4;CASZ1;NEDD4L;PRKCZ;PRPSAP1;SGPL1;NKAIN3;PRDM16;CEP72;ALX4;GSE1;HOXC4;TNRC18;HIVEP3;HOXC8;ST3GAL3;CDK17;GSTM1;PTPRN2;SIAH3;LRB…
Rummagene_transcription_factors	Transcription	Therapeutics;Pharmacogenomics;Phenylephrine;Blood Pressure	PMC7997806-41397 2020 194 MOESM2 ESM.xlsx-MAGMA GENE DBP EA-SYMBOL DBP	108/610	3.93836e-16	2.05098e-13	0	0	2.65783	94.2749	PATJ;EHF;PID1;CTNND2;XYLT1;LDLRAD3;CMIP;CDH4;CDH1;RPS6KA2;TNR;ATXN7L1;SOX6;EPHB1;RGS6;ANKS1B;RGS7;CUBN;TLE2;RBFOX3;DSCAM;COL23A1;MAGI2;AKR1E2;PRKCA;SSMEM1;LZTFL1;TCERG1L;PAPPA;TSNARE1;CUL7;NTM;FPR1;PCDH15;CACNA1A;IQGAP2;ARHGAP15;EFNA5;PHF21A;TTBK1;PALM2AKAP2;ADAMTS16;TTC21B;PRDM16;PLCG2;NLRP2;SMYD3;TMEM132D;KLHL29;TMEM132C;PTPRN2;OSBPL3;INSR;TRAPPC9;FOXN3;ADAP1;FLI1;LRP1B;BMP6;MSRA;DAB1;MYO5C;FGF…
Rummagene_transcription_factors	Transcription	Prostate Cancer;PHF19	PMC7064337-elife-51373-supp1.xlsx-MTF2 Targets shCTR-List Of 2011 Genes Marked By MTF2 ChIPseq In Control Conditions shCTR MTF2	221/1682	1.77649e-15	8.59061e-13	0	0	1.91811	65.147	TRIO;MYLK;DPYSL4;ADGRA2;LIPG;ATXN7L1;HMCN1;SKP2;RNF111;ANKS1B;CUBN;RBFOX3;METTL3;PRKCA;SND1;FNDC1;KCNQ1;PAPPA;HOATZ;ZFPM2;KCTD16;C2CD4B;GATA3;PRDM12;CD1D;IQGAP2;PLA2G7;TTBK2;ADAMTS16;SGPL1;NKAIN3;WDR70;PCDHA1;ADAMTS19;C9;ZNF704;PCDHA5;ALX4;PCDHA4;PCDHA3;PCDHA2;PCDHA9;PCDHA8;PCDHA7;PCDHA6;CDK17;GSDMC;ST14;PTPRN2;TSLP;RANBP17;HSPA12B;FLI1;EXT1;SESTD1;ITGBL1;FXYD6;COL9A3;SIM2;TP73;BTG4;RYR1;ACHE;SLC…
ChEA_2022	Transcription	Breast Carcinoma;Cancer;TFAP2C	TFAP2C 20629094 ChIP-Seq MCF-7 Human	152/1034	9.36183e-15	8.85863e-13	0	0	2.14905	69.419	ERRFI1;TRIO;CTNND2;DGKA;XYLT1;GABPB1;HS6ST1;CMIP;EPS8;CDH4;ZNF609;BAIAP2L1;CDH3;MPRIP;FAM174B;AKT2;NRCAM;ATXN7L1;DIP2C;ZNF169;EPHB4;RGS6;ANKS1B;SLC6A17;KRT3;DAPK2;PRKCE;NSMCE2;UBE2E1;MTUS1;AFAP1;PRKCA;TM4SF4;FOXP4;DGKZ;TMEM131;CNBD1;OLFM1;FRMD6;BIN1;SIDT1;TSNARE1;LMX1B;MZF1;ZFPM1;DNMT1;BRI3;ANKRD11;EFNA5;PRKCZ;LPP;ALDH3B2;INPP5A;ZNF704;PRDM16;CDH22;MBP;HIVEP3;SNX8;TBC1D16;KLHL29;UBE2H;PTPRN2;SMUR…
ChEA_2022	Transcription	Melanoma;Cancer;DNA Repair;MITF	MITF 21258399 ChIP-Seq MELANOMA Human	486/4614	1.29184e-14	1.08658e-12	0	0	1.56889	50.1733	IPO13;POP5;CYFIP1;RPL3;TRIO;OSGEPL1;PWWP2B;XYLT1;SLC4A2;MYLK;ZFYVE28;SCAMP4;DPYSL4;ZMIZ1;AKT3;LIPG;BBX;DHRS4L2;DIP2C;ZNF169;ANKS1B;CUBN;DAXX;SDS;CXADR;ACOT7;PRKCE;COL23A1;FIBCD1;PRKCA;ARMC8;SND1;DKK3;CNBD1;MYL5;FEZ1;PADI2;EXD3;TTYH3;CTBP1;NEDD4L;ZC3HAV1;PRKCZ;NCAPH;ADAMTS16;WDR70;TERT;PRDM16;RRS1;CEP72;NRBF2;ST3GAL3;CDK17;ST14;GSDMA;PMM1;LRBA;SETD1A;PPFIBP1;SNAI1;CYP1A1;FAT3;BTG4;ARHGAP8;TINAGL1;…
Rummagene_transcription_factors	Transcription	Melanocyte Stem Cell;Regeneration;Melanoma;Cancer;PRL3	PMC7435699-mmc5.xls-Gene lists-MITF ChIP MITF	293/2463	1.34791e-14	6.08358e-12	0	0	1.73388	55.376	IPO13;EHF;PATJ;XYLT1;SLC4A2;GABPB1;CAPN15;EPS8;ZFYVE28;RASSF2;DPYSL4;AKT2;RPS6KA2;AKT3;LIPG;UBAP2L;ATXN7L1;HMCN1;DIP2C;SOX6;SLC35A5;SAMD13;ANKS1B;CUBN;ACOT7;RBFOX3;FBXO2;PRKCE;NSMCE2;AFAP1;PRKCA;RNASE4;ANK1;SND1;LACTB2;KCNQ1;PAPPA;TRIM16;ALPK2;RIN2;CASZ1;CEP85L;FPR1;PCDH15;PRDM11;PRKCZ;TTBK1;ADAMTS16;C7ORF50;OTOA;WDR70;PRDM16;WBP2NL;HOXC5;PLCG2;HOXC4;TNRC18;HIVEP3;SNX8;ST3GAL3;DNAH10;PTPRN2;LRBA;…
Rummagene_kinases	Pathways	B-cell Lymphoma;Cancer;Polycomb	PMC9304422-41698 2022 295 MOESM3 ESM.xlsx-DM memoryCD8Tcells-Genes DMPK	133/882	7.35507e-14	3.75319e-11	0	0	2.2014	66.572	ERRFI1;ALDH1L1;PATJ;TRIL;CTNND2;FOXI2;RTKN2;PLOD2;OGDHL;CELSR1;GLDN;CDH8;CDH4;CDH3;DPYSL4;CDH1;GSC2;HMCN1;PITX1;HOXA6;SRRM3;SCARA3;ST6GAL2;SLC6A17;DSCAM;FBXO17;COL23A1;MAGI2;ANK1;DGKZ;CRISPLD1;LMX1A;MAP1B;ZFPM2;MAD1L1;SPTBN4;CTBP1;MTARC1;CTTNBP2;CHRNA4;NTM;EFNA5;PLA2G7;ENTREP2;NPAS2;ADAMTS16;UGT8;ZNF709;NKAIN3;TERT;GALR1;PRDM16;NKX2-1;GSE1;PCDHA2;PCDHA7;TFAP2A;FZD1;TMEM132D;TMEM132C;INSR;RANBP17;…
HDSigDB_Human_2021	Diseases/Drugs	Polycomb;Embryonic Stem Cell;PRC2;Pluripotency	Suz12 Bound Genes PMID16630818	233/1857	4.80214e-14	5.75056e-11	0	0	1.81812	55.7564	ANKLE1;MT1L;TRIL;FOXI2;ADGRA2;VSIG2;LIPG;HOXA2;GSC2;SOX6;EPHB1;HOXA6;ANKS1B;PTGDR;ST6GAL2;HLA-L;PRKCA;HLA-F;ANK1;MT1A;FNDC1;THAP7;BIN1;FEZ1;PAPPA;PADI2;HOXB3;ZFPM2;ZFPM1;CFTR;NGEF;HOXB6;KCTD16;MT1E;ASTN1;SLC22A3;CASZ1;ST20-AS1;GATA3;PRDM12;CD1D;SKA3;PRPSAP1;APH1B;NPBWR1;GALR1;PRDM16;NKX2-1;HOXC5;PLCG2;ALX4;HOXC4;TNRC18;KIAA0319L;HOXC8;HOXC6;FZD1;TSLP;DCLK2;NR2F2;FLI1;SLC6A5;CCDC88C;SIM2;HOXD9;TP7…
Rummagene_transcription_factors	Transcription	Polycystic Kidney Disease;GPRC5A	PMC9618568-41467 2022 34255 MOESM4 ESM.xlsx-TAL1-Unnamed 0 TAL1	185/1393	1.85945e-13	7.40497e-11	0	0	1.91928	56.2604	ERRFI1;GALNT11;EHF;GABPB2;DENND5B;IRS1;WBP1L;PLOD2;CELSR1;ESPN;CMIP;MYLK;CDC14B;EPS8;ZMIZ1;PALM;NRCAM;ATXN7L1;HMCN1;DIP2C;SOX6;STK32B;HMGN3;RGS6;RGS7;ANKS1B;CUBN;CASR;KDM2B;MAGI2;PRKCA;ATP11A;FAM227B;GPRIN3;TOM1L2;KIF16B;KCNQ1;PAPPA;HOXB3;PLA2R1;RIN2;KCTD16;SLC22A3;TBC1D19;TTYH3;CTTNBP2;ANKRD11;PCDH15;RHOBTB3;GATA3;IQGAP2;EFNA5;PRKCZ;LPP;NPAS2;ENTREP2;FOXO1;PALM2AKAP2;CAMSAP2;UGT8;CTIF;TMEM245;SC…
HDSigDB_Human_2021	Diseases/Drugs	Huntington’s Disease;Immune Activation;Neuron	Genes Changed In Foxp2/Olfm3-expressing Neurons Of HD Patients Vs Control PMID32681824	404/3731	1.18284e-13	7.46715e-11	0	0	1.58753	47.2539	CYFIP1;PATJ;PID1;XYLT1;EPS8;ZFYVE28;SYNGAP1;ALCAM;MPRIP;ZMIZ1;AKT3;BBX;DIP2C;SAMD13;ANKS1B;ACOT7;DAPK2;PRKCE;ARMC8;DKK3;FEZ1;MAP1B;RUFY2;NGEF;ASTN1;EXD3;CEP85L;NEDD4L;IQGAP2;PRKCZ;PRPSAP1;ADAMTS19;PRDM16;WBP2NL;PLCG2;KIAA0319L;CDK17;HACE1;LRBA;NR2F2;TMEM196;PPFIBP1;FAT3;ZNF135;ZNF253;PRKAG2;TMEM51;TMEM181;LRRC2;FARS2;RNF157;MMP28;EMB;ELOVL2;ITPKB;RNF169;PXDN;EXOC4;RARB;PPARA;LRRC3B;MGLL;EXOC2;NFI…
Rummagene_transcription_factors	Transcription	Polycystic Ovary Syndrome;Androgens;MAGEA11;Decidualisation	PMC6713698-109 2019 1809 MOESM2 ESM.xlsx-AR-PCOS-Gene List AR	236/1918	2.68452e-13	1.00968e-10	0	0	1.77591	51.4056	ERRFI1;PID1;TRIO;XYLT1;LDLRAD3;MYLK;EPS8;ZFYVE28;GOLGA3;ALCAM;BAIAP2L1;ZMIZ1;RPS6KA2;AKT3;ATXN7L1;HMCN1;DIP2C;SOX6;RNF111;AGFG1;SRRM3;CUBN;ENTPD4;PRKCE;NSMCE2;MTUS1;AFAP1;PRKCA;ARMC8;DKK3;NISCH;BIN1;PAPPA;SIK3;PADI2;ZFPM2;RIN2;GYPC;MTARC1;IQGAP2;ADAMTS16;ADAMTS19;ARSJ;PRDM16;PLCG2;PIP5K1C;ST3GAL3;NTNG1;CDK17;SRPK2;TRAP1;XRCC4;LRBA;ADHFE1;INSR;GREB1;RANBP17;DCLK2;EXT1;MSRA;PPFIBP1;PTK7;CCDC88C;FAT…
Rummagene_signatures	Crowd	SARS-CoV-2;Viral Infection	PMC7924267-media-19.xlsx-down 5-Feature Down	204/1552	2.50219e-14	1.32091e-10	0	0	1.90754	59.7423	PID1;TRIO;LDLRAD3;GLDN;ZFYVE28;ZNF609;ZMIZ2;AKT3;EPSTI1;HMCN1;BSN;SOX6;EPHB1;PTGDR;RBFOX3;PRKCE;MAPK8IP3;CRISPLD1;PPP1R3C;PAPPA;ZFPM2;RIN2;ZFPM1;NGEF;ASTN1;SPTBN4;SLC22A3;CASZ1;FPR1;PCDH15;IQGAP2;TTBK1;NKAIN3;INPP5A;GSE1;TNRC18;HIVEP3;KIAA0319L;ELANE;NTNG1;SRPK2;INSR;FLI1;EXT1;PPFIBP1;SESTD1;MYO5C;CCDC88C;FAT3;FBXL7;APOBEC3A;TP73;RYR1;PTPRS;PRKAG2;TMEM51;TMEM181;MYOM2;KIF19;CD38;PRMT8;PGGHG;SORCS…
Rummagene_signatures	Crowd	SARS-CoV-2;Viral Infection	PMC7924267-media-19.xlsx-up 6-Feature Up	253/2060	3.75493e-14	1.32148e-10	0	0	1.78179	55.0808	ERRFI1;CYFIP1;EHF;PID1;TRIO;LDLRAD3;GLDN;MYLK;EPS8;ALCAM;BAIAP2L1;ADGRA2;ZMIZ1;RPS6KA2;LIPG;HMCN1;DIP2C;SOX6;EPHB1;EPHB4;ANKS1B;RBFOX3;PRKCE;COL23A1;MTUS1;ANK1;DKK3;KCNQ1;MAP1B;PAPPA;ZFPM2;RIN2;CFTR;KCTD16;ASTN1;SLC22A3;SPTBN4;CASZ1;PCDH15;NEDD4L;PRDM11;NKAIN3;DHX32;INPP5A;ZNF704;ARSJ;PRDM16;NKX2-1;NTNG1;ST14;DNAH10;PTPRN2;INSR;RANBP17;DCLK2;NR2F2;HSPA12B;EXT1;PPFIBP1;OCLN;FAM135A;PTK7;SESTD1;MYO…
Rummagene_transcription_factors	Transcription	Cancer;Cell-in-cell Structure	PMC10011543-41419 2023 5707 MOESM4 ESM.xlsx-genes With Unique SNP-F5-Pneo-r CIC-1n H-R CIC-2n H-R CIC	129/864	3.73222e-13	1.32985e-10	0	0	2.17149	62.1408	FCGBP;ALDH1L1;ANKRD36;IRS1;ZAN;SPPL2B;PHRF1;CELSR1;CAPN15;RABGEF1;ZMIZ1;AKT2;ZNF208;FBRSL1;TNR;FAM53A;TEKT4;LZTS2;EPHB4;ANKS1B;PTGDR;MAP2K3;CCDC154;RBFOX3;LIG1;DAPK2;FBXO17;MAGI2;AFAP1;TSC2;ANK1;BIN1;FEZ1;PADI2;TEKTL1;TSNARE1;LMX1B;HOXB6;SPTBN4;EXD3;SLC26A1;CHRNA4;ANKRD11;SPATA2;IQGAP2;PRDM11;ADIPOR2;ENTREP2;TTBK1;CACNA1H;PSORS1C1;TPO;APH1B;GRK5;PRR5-ARHGAP8;KCNMB3;TNRC18;PIP5K1C;MYH10;RSPH10B2;I…
HDSigDB_Human_2021	Diseases/Drugs	Huntington’s Disease;Immune Activation;Ciliated Ependymal Cell	Genes Changed In Ciliated Ependymal Cells Of HD Patients Vs Control PMID32681824	317/2798	5.50513e-13	2.19747e-10	0	0	1.64047	46.3069	ERRFI1;CYFIP1;TRIO;TRIL;XYLT1;LDLRAD3;HS6ST1;MYLK;EPS8;GOLGA3;SYNGAP1;ALCAM;RPS19;MPRIP;ZMIZ1;AKT2;RPS6KA2;AKT3;BBX;ATXN7L1;DIP2C;SOX6;SLC12A7;RNF111;ANKS1B;CUBN;ENTPD4;FBXO2;PRKCE;METTL3;MTUS1;MAPK8IP3;SND1;CRISPLD1;MAP1B;SIK3;TRIM16;CCDC82;RIN2;KCTD16;MT1E;EXD3;CASZ1;CTBP1;NEDD4L;IQGAP2;PRKCZ;TTBK2;UGT8;C7ORF50;APH1B;INPP5A;PRDM16;DHX36;PLCG2;GSE1;TNRC18;PIP5K1C;CDK17;SRPK2;TRAP1;DNAH10;C9ORF15…
Rummagene_transcription_factors	Transcription	Cancer;Cell-in-cell Structure	PMC10011543-41419 2023 5707 MOESM4 ESM.xlsx-1434 Proliferation genes-ZNF766 ZNF766	166/1225	6.95398e-13	2.35392e-10	0	0	1.95445	54.7134	FCGBP;ALDH1L1;ANKLE1;IRS1;SPPL2B;RTKN2;XYLT2;OGDHL;PHRF1;CELSR1;ESPN;CAPN15;FADS3;RABGEF1;EFEMP2;CDH4;ZMIZ1;AKT2;EPSTI1;FBRSL1;FAM53A;MAP3K6;LZTS2;SLC12A7;EPHB4;ANKS1B;MAP2K3;DAXX;CCDC154;RBFOX3;LIG1;MAMSTR;DAPK2;FBXO17;MAGI2;AFAP1;TAP1;TSC2;ANK1;POU3F2;CCNE1;BIN1;KIF16B;DGKQ;MADD;PADI2;PGR;LMX1B;MZF1;HOXB6;CHRNA4;ANKRD11;SPATA2;SLC38A10;IQGAP2;PRDM11;ADIPOR2;TTBK1;CACNA1H;PSORS1C1;RAD51AP1;TPO;A…
HDSigDB_Human_2021	Diseases/Drugs	Immune Activation;Neuron	Genes Up-Regulated In Foxp2/Olfm3-expressing Neurons Of HD Patients Vs Control PMID32681824	217/1738	6.91257e-13	2.36509e-10	0	0	1.79734	50.3259	CYFIP1;PID1;LDLRAD3;GOLGA3;ZMIZ1;RUSC1;AKT3;CHORDC1;DIP2C;SOX6;ACOT7;DAPK2;PRKCE;MAPK8IP3;ANK1;TCERG1L;FEZ1;MAP1B;RUFY2;RIN2;ASTN1;SLC22A3;EXD3;CEP85L;PCDH15;IQGAP2;TTBK2;PRPSAP1;SGPL1;NKAIN3;ADAMTS19;ZNF704;PRDM16;PLCG2;GSE1;TNRC18;HIVEP3;SNX7;SRPK2;ZFR2;INSR;RANBP17;NR2F2;TMEM196;EXT1;PARP11;PPFIBP1;PTK7;SESTD1;FBXL7;RYR1;ZNF253;PTPRS;GRIK3;AP4E1;SLC7A14;TMEM51;LRRC2;RNF157;NCS1;KIF13B;EMB;ZYG1…
Rummagene_kinases	Pathways	Renal Cell Carcinoma;PBRM1;Cancer	PMC5001239-12864 2016 2906 MOESM1 ESM.xls-S2a Hyper Gene ID-AATK AATK	161/1175	6.40249e-13	2.85871e-10	0	0	1.97773	55.5287	MAP10;CYFIP1;FCGBP;CYBC1;CLSTN2;TUSC3;PWWP2B;CTNND2;LTN1;OGDHL;CELSR1;CLU;CMIP;ZFYVE28;HOXA10;ALCAM;MPRIP;PEG10;RPS6KA2;DIP2C;RNF111;STK32C;DAXX;CASR;RBFOX3;CTRB2;PRKCE;UBE2E1;ATP11A;MAPK8IP3;SLFN11;BIN1;KCNQ1;HOXB3;TEKTL1;TSNARE1;MAD1L1;DGKH;C17ORF99;SLC22A3;CASZ1;H6PD;LPAR3;NRF1;EFNA5;CIAO3;PRKCZ;LPP;CACNA1H;CTIF;C7ORF50;GRK5;NPBWR1;NEU1;PRDM16;EP400;ALX4;CEP72;GSE1;HIVEP3;TNRC18;RIPK1;VARS1;RT…
Rummagene_transcription_factors	Transcription	Acute Lymphoblastic Leukemia;Fusion Gene;Cancer	PMC5557398-13045 2017 515 MOESM1 ESM.xlsx-S8-DUX4 SpecDMCs-Unnamed 3 DUX4	123/826	1.64378e-12	5.29922e-10	0	0	2.1596	58.5986	IRS1;XYLT1;IFI44L;CAPN15;ZFYVE28;CDH4;DPYSL4;ADGRA2;TRIM29;FAM174B;ZMIZ1;FBRSL1;FAM53A;TRIM26;MAP3K6;DIP2C;SLC12A7;RGS6;STK32C;SRRM3;CCDC154;RBFOX3;FAM24B;PRKCE;COL23A1;LMTK3;LMTK2;ARHGAP45;ACAP3;FNDC1;TSNARE1;ZFPM1;EXD3;BRSK2;TTYH3;ANKRD11;NTM;FBXO47;PLD5;MEFV;CIAO3;PRKCZ;NCAPH;ENTREP2;INPP5A;TNRC18;PIP5K1C;ZNF423;SNX8;ELANE;VARS1;TBC1D16;KLHL29;TMEM132D;TMEM132C;OPN3;INTS1;ZFR2;WSCD2;LRBA;SEC16…
Rummagene_transcription_factors	Transcription	Acute Lymphoblastic Leukemia;Cancer;NOTCH1;HEB/TCF12	PMC8987207-DataSheet 1.xls-TF Targets Fig 2A-HEB Jurkat ChIP-seq TCF12	260/2210	2.12687e-12	6.54497e-10	0	0	1.69128	45.4555	IPO13;SLC35B2;PATJ;TRAF3IP2;SLC23A1;MYLK;ZFYVE28;GOLGA3;ZMIZ1;RPS6KA2;BBX;ATXN7L1;BSN;DIP2C;SOX6;EPHB1;SLC12A7;CUBN;ACOT7;COL23A1;NSMCE2;PRKCA;HNF1A;PRKAB1;KCNQ1;CD226;ZFPM2;RIN2;CFTR;SLC22A3;GYPC;CEP85L;ZC3HAV1;CD1D;IQGAP2;CIAO3;PRKCZ;DHX32;INPP5A;WDR70;ADAMTS19;C9;ARSJ;DHX36;PLCG2;MOV10L1;TNRC18;HIVEP3;RPL39L;XBP1;PTPRN2;TSLP;INTS1;FLI1;MSRA;PPFIBP1;PTK7;CCDC88C;ECHDC2;FAT3;CALR;TMCC1;PTPRS;TIN…
Rummagene_kinases	Pathways	Intron;Exon;Brain;Schizophrenia;Signaling	PMC7259759-pone.0233978.s007.xlsx-507 genes-AAK1 AAK1	86/505	3.89583e-12	1.54621e-09	0	0	2.50938	65.9241	DPP10;CLSTN2;CTNND2;CELF4;GRIK3;PRKAG2;LDLRAD3;SLC35F1;HTR2A;MEOX2;CELSR1;CDH8;FARS2;CDH4;ADAMTS2;ALCAM;DIP2C;SOX6;STK32B;EPHB1;PRKG1;RGS6;LIN52;RGS7;DSCAM;PRKCE;MAGI2;NSMCE2;CTDSPL;TBC1D8;PRKCA;NRG1;GFRA1;SND1;MTSS1;DNM3;TOM1L2;MAP1B;KCNQ1;EXOC4;RARB;CDH13;ZFPM2;DOCK1;ASTN1;HDAC4;CSTPP1;NLGN1;NTM;PCDH15;ARHGAP15;PRKCZ;LPP;THSD4;STOX2;PRDM16;PLCG2;SUSD4;IGFBP7;ZNF423;ZSWIM5;ST3GAL3;GRIA4;JAZF1;OP…
HDSigDB_Human_2021	Diseases/Drugs	Immune Activation;Indirect Pathway Striatopallidal Neuron	Genes Changed In iSPNs Of R6/2 Vs WT PMID32681824	131/923	9.55983e-12	2.86197e-09	0	0	2.04272	51.8309	RIPOR2;PID1;CDH8;CMIP;ZFYVE28;CDH4;ALCAM;MPRIP;PALM;BBX;TNR;BSN;EPHB1;RGS7;ANKS1B;SRRM3;RBFOX3;PRKCE;MAGI2;LMTK2;MITF;GPRIN3;KCNQ1;SIK3;NGEF;KCTD16;DGKH;SPTBN4;CTTNBP2;NTM;PCDH15;NEDD4L;IQGAP2;EFNA5;PRKCZ;LPP;FOXO1;NPAS2;DHX32;SMYD3;MYH10;PRELID3A;ST3GAL3;KLHL29;CDK17;PTPRN2;SYT1;SMURF1;WSCD2;LRBA;TMEM132B;PTCH1;RANBP17;FOXN3;ARHGAP26;BMP6;SYT7;LRP1B;EXT1;MSRA;FGF14;DAB1;CCDC88C;GNAS;FAT3;FGF12;D…
Rummagene_signatures	Crowd	H3K27;Histone Modification;Glutamatergic Neuron;GABAergic Neuron;Cerebral Cortex	PMC7668098-pnas.2011884117.sd11.xlsx-GABA Ch up-DA GREs-genename Up	242/2013	1.54727e-12	4.08403e-09	0	0	1.72819	46.9972	ERRFI1;PID1;LDLRAD3;HS6ST1;GLDN;MYLK;GOLGA3;MPRIP;TRIM29;ADGRA2;ZMIZ1;EPSTI1;BBX;SLC35A5;SRRM3;ST6GAL2;ENTPD4;DAPK2;PRKCE;ARRDC2;COL23A1;PRKCA;CNBD1;TCERG1L;BIN1;HOATZ;CYP2E1;ZFPM2;KCTD16;SPTBN4;EXD3;GYPC;CEP85L;PCDH15;NEDD4L;CD1D;PRKCZ;ADAMTS16;DHX32;ADAMTS19;GALR1;PLCG2;GSE1;SDR42E1;DNAH10;INTS1;SIAH3;SNAI3;FLI1;SLC6A5;MSRA;PARP11;PTK7;FAT3;TMCC1;SIM2;FBXL7;SLC7A14;RSF1;CLEC9A;MYOM2;FARS2;RPTOR…
Rummagene_kinases	Pathways	Bronchoalveolar Cell;Smoking;Multiple Sclerosis;Immunopathogenesis	PMC8145441-REVISED Supplementary Table 2 Light.Xlsx-E HS HNS 5mC-Gene MAP3K14	180/1408	1.16885e-11	4.17512e-09	0	0	1.82821	46.0205	ERRFI1;RIPOR2;EHF;PHLDB1;PID1;TRIO;XYLT1;LDLRAD3;CELSR1;GLDN;CMIP;CDH4;MPRIP;ZMIZ1;RPS6KA2;AKT3;RUVBL1;TNR;BSN;DIP2C;RGS6;STK32C;CUBN;CXADR;ST6GAL2;SLC6A17;KDM2B;PRKCE;COL23A1;PRKCA;ARMC8;MYT1;ANK1;DGKZ;MAPK8IP3;SND1;BIN1;SIK3;CD226;MAD1L1;ABCG1;C17ORF99;DNMT1;TTYH3;BRI3;MTARC1;CTTNBP2;ANKRD11;NTM;LPAR3;RASAL1;IQGAP2;PLA2G7;LPP;CACNA1H;CTIF;C7ORF50;DHX32;INPP5A;ALDH3B1;PRDM16;CDH22;MBP;SMYD4;HIVE…
HDSigDB_Human_2021	Diseases/Drugs	Immune Activation	Genes Changed In Foxp2/Olfm3-expressing Neurons Of R6/2 Vs WT PMID32681824	123/854	1.61147e-11	4.2883e-09	0	0	2.0736	51.5316	PID1;TRIO;CLSTN2;XYLT1;CMIP;ZFYVE28;ALCAM;RPS6KA2;BBX;TNR;NRCAM;DIP2C;EPHB1;ANKS1B;SRRM3;RBFOX3;DSCAM;PRKCE;MAGI2;LMTK2;PRKCA;MITF;DGKZ;GPRIN3;NGEF;KCTD16;ASTN1;DGKH;SLC22A3;SPTBN4;CASZ1;CTTNBP2;NTM;PCDH15;NEDD4L;LPP;NPAS2;PHF21A;NKAIN3;ZNF704;CDH22;HIVEP3;SMYD3;MYH10;PRELID3A;GRIA4;KLHL29;CDK17;PTPRN2;SYT1;WSCD2;TMEM132B;RANBP17;FOXN3;ARHGAP26;TMEM196;EXT1;PTPRE;MSRA;FGF14;DAB1;GNAS;IGSF9B;FGF12…
ChEA_2022	Transcription	Glioblastoma Multiforme;Cancer;SOX2 Binding	SOX2 21211035 ChIP-Seq LN229 Gbm	293/2673	2.3427e-10	7.38926e-09	0	0	1.56048	34.603	POP5;RPL3;TRIO;TRAF3IP2;XYLT1;LDLRAD3;SMC5;MYLK;ZNF609;ALCAM;BAIAP2L1;ZMIZ1;AKT3;CHORDC1;HMCN1;DIP2C;SOX6;SLC35A5;EPHB1;ANKS1B;CXADR;ST6GAL2;ACOT7;FBXO2;PRKCE;NSMCE2;PRKCA;TM4SF4;KCNQ1;MAP1B;PAPPA;CD226;TRIM15;ZFPM2;RIN2;ZFPM1;NGEF;KCTD16;TTYH3;GYPC;PCDH15;NEDD4L;PRDM12;IQGAP2;PRKCZ;ADAMTS16;UGT8;WDR70;ADAMTS19;ARSJ;GALR1;PRDM16;RRS1;PLCG2;CEP72;ALX4;PCDHA3;PIP5K1C;SNX7;KIAA0319L;NTNG1;FZD1;SRPK2…
ChEA_2022	Transcription	Breast Cancer;ZNF217;Eralpha;Endocrine Resistance	ZNF217 24962896 ChIP-Seq MCF-7 Human	163/1289	2.82147e-10	8.54341e-09	0	0	1.79411	39.4501	ERRFI1;EHF;TRIO;CLSTN2;TRAF3IP2;IRS1;CTNND2;RTKN2;XYLT1;PLOD2;LDLRAD3;HNMT;GABPB1;HS6ST1;GLDN;CMIP;MYLK;CDH4;ZNF609;ALCAM;FAM174B;ZMIZ1;CDH1;FBRSL1;NRCAM;ATXN7L1;HMCN1;DIP2C;SOX6;RGS6;RGS7;ANKS1B;CXADR;DSCAM;DAPK2;PRKCE;NSMCE2;KRT8;MTUS1;AFAP1;PRKCA;MITF;CNBD1;SLC9A2;FRMD6;KIF16B;SIDT1;PGR;TSNARE1;LMX1B;RIN2;MAD1L1;CFTR;CTTNBP2;ANKRD11;RHOBTB3;GATA3;VTCN1;IQGAP2;EFNA5;LPP;NPAS2;INPP5A;SCIN;WDR70;…
Rummagene_transcription_factors	Transcription	Acute Myeloid Leukemia;Cancer;CpG Island;Hypermethylation;Chemoresistance	PMC10082806-42003 2023 4756 MOESM4 ESM.xlsx-AML2 RelvsTum DMRs Anno-Annot Symbol RUNX3	139/1022	4.735e-11	1.33566e-08	0	0	1.94496	46.2384	PATJ;PWWP2B;CTNND2;SPPL2B;FOXI2;ITGA2B;LOXL3;PLOD2;CELSR3;CMIP;CDH7;GOLGA3;RPS6KA2;FBRSL1;ZNF689;DHRS4L2;DIP2C;PITX1;HOXA6;STK32C;RGS7;KDM2B;PUS1;COL23A1;AFAP1;TSC2;OLFM1;TCERG1L;KCNQ1;PAPPA;HOXB3;FSCN2;TSNARE1;ZFPM1;MAD1L1;ABCG1;DGKH;FBLN7;SPTBN4;SLC22A3;EXD3;CTTNBP2;ANKRD11;C2CD4B;AARD;C7ORF50;NKAIN3;SCIN;NPBWR1;SNX8;TBC1D16;ST3GAL3;TMEM132D;TFAP2B;TRAP1;PTPRN2;INTS1;HELT;PTCH1;RANBP17;TBCD;INH…
Rummagene_transcription_factors	Transcription	Breast Cancer;Eralpha;HSF1	PMC8709578-elife-69843-supp2.xlsx-HSF1 KO 2 E2 30min-Nearest Ensembl HSF1	273/2425	7.1313e-11	1.93116e-08	0	0	1.6055	37.5107	CYFIP1;TRIO;TRAF3IP2;ZAN;FOXI2;XYLT2;XYLT1;HS6ST1;DCAF7;GLDN;MYLK;RABGEF1;ZNF609;ZMIZ1;RPS6KA2;SMCO3;FAM53A;ATXN7L1;BSN;DIP2C;SLC12A7;SDS;RBFOX3;PRKCE;ARRDC2;COL23A1;FIBCD1;NSMCE2;KRT8;MTUS1;ARMC8;HNF1A;HLA-F;CNBD1;TCERG1L;ACOT1;TRIM16;CYP2E1;RIN2;NGEF;SPTBN4;CASZ1;CTBP1;GATA3;SKA3;ART1;UGT8;INPP5A;TERT;PLCG2;ALX4;GSE1;TNRC18;HIVEP3;RPL39L;XBP1;INSR;GREB1;SETD1A;MRPL28;NR2F2;TH;CCDC88C;SNAI1;TMCC…
Rummagene_transcription_factors	Transcription	Breast Cancer;Eralpha;HSF1	PMC8709578-elife-69843-supp2.xlsx-MIX E2 1h-Nearest Ensembl MIXL1	278/2481	7.56166e-11	1.96894e-08	0	0	1.59826	37.2481	CYFIP1;TRIO;TRAF3IP2;PWWP2B;ZAN;FOXI2;XYLT2;XYLT1;GABPB1;HS6ST1;GLDN;MYLK;EPS8;ZNF609;ZMIZ1;RPS6KA2;SAP130;FAM53A;ATXN7L1;DIP2C;SLC12A7;DAXX;SDS;ST6GAL2;RBFOX3;PRKCE;ARRDC2;COL23A1;FIBCD1;NSMCE2;KRT8;MTUS1;HNF1A;SND1;CNBD1;TCERG1L;TRIM16;CYP2E1;ZFPM2;RIN2;NGEF;SPTBN4;CASZ1;CTBP1;GATA3;PRKCZ;ART1;UGT8;NKAIN3;INPP5A;TERT;PLCG2;ALX4;GSE1;HIVEP3;SNX8;NTNG1;XBP1;INSR;GREB1;SETD1A;MRPL28;DCLK2;NR2F2;MS…
Rummagene_kinases	Pathways	NF90;HEK-293;SARS-CoV-2;Immune Response;Viral Infection	PMC8748789-41598 2021 4101 MOESM2 ESM.xlsx-Hek-293ctr Hek-293 NF90 siRNA-Supplemental Table S1 List Of Peaks From NF90 iCLIP In HEK-293 Cells Experiment Cutof Foldchenge 0 5 EPHA3	272/2412	6.50141e-11	2.11118e-08	0	0	1.60852	37.7302	CYFIP1;ANKLE1;RPL3;TRIO;SLC4A2;MYLK;ZFYVE28;GOLGA3;BAIAP2L1;RPS19;ADGRA2;ZMIZ2;ATXN7L1;HMCN1;BSN;DIP2C;NISCH;TCERG1L;KCNQ1;HOXB3;ZFPM2;TSPYL4;ASTN1;SLC22A3;SPTBN4;EXD3;NYAP1;TTYH3;PCDH15;PRDM11;C7ORF50;SGPL1;NKAIN3;DHX32;WDR70;PCDHA1;TERT;NPBWR1;PCDHA5;NKX2-1;PCDHA4;PCDHA3;TNRC18;PIP5K1C;PCDHA2;PCDHA9;PCDHA8;SNX8;KIAA0319L;PCDHA7;PCDHA6;HOXC6;FZD1;INTS1;GREB1;NR2F2;EXT1;PARP11;PPFIBP1;TH;AGO2;ITG…
ChEA_2022	Transcription	Lung Morphogenesis;TBX2;TBX4	TBX2 33478486 ChIP-Seq IMR90 Human Lung	261/2354	9.60727e-10	2.50783e-08	0	0	1.56928	32.5835	ERRFI1;ANKLE1;RPL3;TRIO;FOXI2;SLC4A2;HS6ST1;ZFYVE28;RABGEF1;MPRIP;TRIM29;ZMIZ1;SPATA22;PEG10;TOPAZ1;RPS6KA2;BBX;EPHB1;PTGDR;ST6GAL2;CTRB2;FBXO2;PRKCE;KRT8;PRKCA;ANK1;SND1;TCERG1L;KCNQ1;HOXB3;FLYWCH1;ZFPM2;ZFPM1;NGEF;KCTD16;SLC22A3;EXD3;TTYH3;ZC3HAV1;PRDM12;CD1D;PLA2G7;PRKCZ;INPP5A;ADAMTS19;NPBWR1;GALR1;HOXC5;GSE1;PRELID3A;NTNG1;DNAH10;PMM1;INTS1;GREB1;SLC6A5;TH;CYP1A1;ECHDC2;IGSF9B;SIM2;TP73;SUGP…
ChEA_2022	Transcription	Nodal;SMAD;Histone Modification;JMJD3;Endoderm;Embryonic Stem Cell	SMAD2/3 21741376 ChIP-Seq EPCs Human	187/1567	1.44684e-09	3.42268e-08	0	0	1.68372	34.2703	EHF;TRAF3IP2;TUSC3;FBXO28;XYLT1;LDLRAD3;SMC5;HS6ST1;CMIP;CDC14B;RABGEF1;ZNF609;CDH4;RASSF2;MPRIP;AKT3;BBX;ATXN7L1;DIP2C;EPHB1;EPHB4;RGS6;CUBN;GAS2L3;SDS;ST6GAL2;DSCAM;PRKCE;COL23A1;AFAP1;SHISA4;PRKCA;POU3F2;DEXI;SLFN12;TCERG1L;KIF16B;KCNQ1;ZNF557;ZFPM2;STAM2;KPNB1;ANAPC1;CCDC150;KCTD16;DGKH;METTL2B;IQCA1;FAM149B1;GYPC;CHRNA4;HHLA2;PCDH15;RHOBTB3;SPATA2;C2CD4B;RASAL1;ITPR3;GATA3;CD1D;EFNA5;IQGAP2;…
HDSigDB_Human_2021	Diseases/Drugs	Immune Activation	Genes Changed In dSPNs Of R6/2 Vs WT PMID32681824	141/1059	1.54061e-10	3.68976e-08	0	0	1.89661	42.8514	PID1;CDH8;ZFYVE28;CDH4;ALCAM;MPRIP;AKT2;PALM;BBX;TNR;BSN;RGS6;ANKS1B;SRRM3;RBFOX3;DSCAM;PRKCE;MAGI2;LMTK2;DGKZ;CDC40;GPRIN3;KCNQ1;NGEF;KCTD16;DGKH;SPTBN4;CTTNBP2;ANKRD11;NTM;PLD5;NEDD4L;IQGAP2;EFNA5;PRKCZ;LPP;FOXO1;NPAS2;CTIF;C7ORF50;DHX32;MBP;SMYD3;KIAA0319;MYH10;PRELID3A;GRIA4;ST3GAL3;KLHL29;CDK17;HACE1;PTPRN2;SYT1;SMURF1;WSCD2;LRBA;TMEM132B;PTCH1;RANBP17;FOXN3;ARHGAP26;BMP6;SYT7;EXT1;MSRA;FGF1…
Rummagene_transcription_factors	Transcription	Pioneer Transcription Factor;Chromatin Regulation;ASCL1;Neurogenesis	PMC10111863-supp Gad.350269.122 Supplemental Paun350269 FileS3.xlsx-A ASCL1-regulated DGE-geneID ASCL1	178/1432	1.56841e-10	3.93264e-08	0	0	1.76518	39.8504	ANKLE1;FAM89B;DENND5B;IRS1;DGKA;SPPL2B;ZSCAN9;PLOD2;OGDHL;CLU;CELSR3;CDH8;CMIP;MYLK;ZFYVE28;EPS8;EFEMP2;ALCAM;DPYSL4;ZMIZ1;RUSC1;PEG10;RPS6KA2;LIPG;BSN;DIP2C;EPHB1;HMGN3;EPHB4;SRRM3;CXADR;DAPK2;MYT1;ANK1;ACAP3;FRMD6;CRISPLD1;PPP1R3C;LACTB2;KIF16B;ABCG1;SPTBN4;BRSK2;NYAP1;CHRNA4;CACNA1A;NEDD4L;ZC3HAV1;NREP;IQGAP2;EFNA5;PRKCZ;TTBK1;ZFP36L1;UGT8;CTIF;DHX32;CALD1;PRDM16;CDH22;GSE1;MBP;HIVEP3;SNX7;PCD…
dbGaP	Diseases/Drugs	BMI	Body Mass Index	74/437	1.65547e-10	4.30422e-08	0	0	2.47989	55.8515	CYFIP1;ANKRD36;CTNND2;XYLT1;SLC35F1;ITGAE;GABPB1;SOBP;ABCC13;ADAMTS2;IMMP2L;KCNT1;BBX;ERC1;ATXN7L1;ANKS1B;RBFOX3;DST;VWF;COL23A1;FBXO17;SORCS1;TM4SF4;PCDHA12;PCDHA11;PCDHA10;DNM3;FRMD6;RARB;CDH13;WDFY4;STAM2;NLGN1;ATP10A;ASAP2;IQGAP2;LPP;DHX32;PCDHA1;MTHFD1L;PCDHA5;PCDHA4;PCDHA3;PCDHA2;PCDHA9;PCDHA8;PCDHA7;MAP2K5;PCDHA6;OPCML;NTNG1;SRPK2;KLHL29;SVIL;TFAP2B;SYT1;BDNF;LRBA;QPCTL;PCGF3;KCNIP4;ZNF804…
ChEA_2022	Transcription	Glioblastoma Multiforme;Cancer;STAT3;TCF4	STAT3 23295773 ChIP-Seq U87 Human	285/2637	1.94157e-09	4.32284e-08	0	0	1.52897	30.6708	POP5;PID1;TRIO;TRAF3IP2;LDLRAD3;DCAF7;GLDN;EPS8;ZNF609;ALCAM;AKT2;RPS6KA2;LIPG;BBX;ATXN7L1;DIP2C;SLC35A5;HOXA6;AGFG1;CUBN;SLC6A17;DAPK2;PRKCE;COL23A1;KRT8;MTUS1;PRKCA;ANK1;SND1;DKK3;FNDC1;BIN1;PDE12;PAPPA;ZFPM2;RIN2;CFTR;EXD3;CASZ1;PCDH15;NEDD4L;ZC3HAV1;ADAMTS16;ZNF709;OTOA;NKAIN3;RACGAP1;WDR70;ADAMTS19;KCNMB3;PLCG2;HIVEP3;SNX8;NTNG1;PTPRN2;TNFSF14;SIAH3;LRBA;SMARCA5;EXT1;MSRA;PPFIBP1;OCLN;TH;SES…
ChEA_2022	Transcription	Colon Cancer;APC;Wnt/Beta-Catenin	CTNNB1 20460455 ChIP-Seq HCT116 Human	113/824	2.11584e-09	4.57625e-08	0	0	1.94726	38.8943	EHF;TRIO;IRS1;LDLRAD3;CELSR1;LCLAT1;AKT3;NRCAM;ATXN7L1;RGS7;CUBN;DAPK2;PRKCE;NSMCE2;PRKCA;CNBD1;TOM1L2;FRMD6;ALPK2;CFTR;CTBP1;ANKRD11;CACNA1A;ARHGAP15;ZNF704;MBP;TNRC18;GRIA4;TBC1D16;UBE2H;DNAH10;PTPRN2;SYT1;OSBPL3;PTCH1;RANBP17;TBCD;NR2F2;FOXN3;TRAPPC9;ARHGAP26;ACSF2;SSH1;PTPRE;MSRA;OCLN;FAM151B;SESTD1;CPD;FAT3;SDK2;DPP10;DYSF;TMEM51;SECTM1;RSF1;CDC73;CLYBL;FARS2;HK3;CAPZB;SCRN1;SUFU;LRRFIP1;DSP…
HDSigDB_Human_2021	Diseases/Drugs	Immune Activation	Genes Down-Regulated In dSPNs Of R6/2 Vs WT PMID32681824	107/739	2.64071e-10	5.74955e-08	0	0	2.07499	45.7635	CDH8;ZFYVE28;CDH4;ALCAM;MPRIP;AKT2;PALM;BSN;ANKS1B;SRRM3;RBFOX3;PRKCE;LMTK2;DGKZ;CDC40;GPRIN3;NGEF;DGKH;KCTD16;SPTBN4;CTTNBP2;ANKRD11;NTM;PLD5;NEDD4L;IQGAP2;PRKCZ;FOXO1;NPAS2;C7ORF50;DHX32;MBP;SMYD3;KIAA0319;MYH10;PRELID3A;GRIA4;CDK17;KLHL29;HACE1;PTPRN2;SYT1;SMURF1;WSCD2;LRBA;TMEM132B;PTCH1;BMP6;SYT7;MSRA;DAB1;FGF14;CCDC88C;FAT3;IGSF9B;DPP10;RYR1;ANKRD33B;SLC35F3;ADAMTS2;KCNT1;SCRN1;MCF2L;PDE4A;…
Rummagene_transcription_factors	Transcription	Acute Lymphoblastic Leukemia;Cancer;NOTCH1;HEB/TCF12	PMC8987207-DataSheet 1.xls-TF Targets Fig 2A-HEB CCRFCEM ChIP-seq TCF12	272/2451	3.5209e-10	8.51304e-08	0	0	1.57595	34.304	CYBC1;TRAF3IP2;PWWP2B;SLC23A1;ICAM2;MYLK;ZFYVE28;GOLGA3;ZMIZ1;RPS6KA2;AKT3;ATXN7L1;BSN;DIP2C;SLC12A7;ANKS1B;PTGDR;CUBN;HNF1A;MYL5;TCERG1L;PAPPA;CD226;ZFPM2;RIN2;ZFPM1;NYAP1;TTYH3;CTBP1;CEP85L;NEDD4L;IQGAP2;CIAO3;PRKCZ;C7ORF50;DHX32;INPP5A;RACGAP1;WDR70;ARSJ;ALX4;GSE1;TNRC18;HIVEP3;KIAA0319L;NTNG1;TRAP1;DNAH10;PTPRN2;INTS1;FLI1;TMEM198;MSRA;TH;PTK7;SESTD1;CCDC88C;WDR5B;SNAI1;FAT3;CALR;TMCC1;PTPRS;…
Rummagene_transcription_factors	Transcription	Breast Cancer;Eralpha;HSF1	PMC8709578-elife-69843-supp2.xlsx-HSF1 KO 2 E2 1h-Nearest Ensembl HSF1	269/2428	5.35991e-10	1.25126e-07	0	0	1.57128	33.542	CYFIP1;TRIO;TRAF3IP2;ZAN;FOXI2;ICAM2;XYLT2;XYLT1;HS6ST1;GLDN;MYLK;RABGEF1;ZNF609;ZMIZ1;RPS6KA2;SMCO3;FAM53A;ATXN7L1;DIP2C;EPHB1;SLC12A7;SDS;RBFOX3;PRKCE;ARRDC2;COL23A1;FIBCD1;KRT8;MTUS1;PRKCA;ARMC8;HNF1A;CNBD1;KCNQ1;ACOT1;TRIM16;ZFPM2;RIN2;NGEF;SPTBN4;CASZ1;TTYH3;CTBP1;GATA3;IQGAP2;ART1;UGT8;INPP5A;TERT;PRDM16;PLCG2;ALX4;GSE1;TNRC18;HIVEP3;NTNG1;XBP1;HACE1;DNAH10;ADHFE1;GREB1;RANBP17;SETD1A;NR2F2…
Rummagene_kinases	Pathways	Colorectal Cancer;5-Fluorouracil;Chemoresistance	PMC5303736-Table 1.XLSX-Sheet7-Table S1-7 Differentially Methylated Genes In SW48 Cells Treated With 5-FU And 5-azadC Versus Untreated Control STK36	148/1147	4.97261e-10	1.48018e-07	0	0	1.82992	39.2004	ERRFI1;ACAA2;RPL3;OSGEPL1;IRS1;CTNND2;ITGA2B;ZSCAN9;WBP1L;XYLT1;DCAF7;CDH8;RPS6KA2;AKT3;CHORDC1;BBX;FBRSL1;FAM53A;HMCN1;EPHB1;SLC12A7;STK32C;RGS7;DAXX;DSCAM;UBE2E1;MTUS1;TAP1;MITF;KCTD2;ATP11A;TM4SF4;TMEM131;SLFN12;TCERG1L;ZNF319;HOXB3;ADAM8;FLYWCH1;TRIM16;ZFPM2;WDFY4;ZFPM1;ZNF311;EXD3;H6PD;NTM;FPR1;ITPR3;CD1D;PRDM11;NPAS2;PHF21A;ADAMTS16;INPP5A;MED30;NPBWR1;PRDM16;HOXC4;NRBF2;GRIA4;TFAP2A;GSDMC;…
Rummagene_kinases	Pathways	Bronchoalveolar Cell;Smoking;Multiple Sclerosis;Immunopathogenesis	PMC8145441-REVISED Supplementary Table 2 Light.Xlsx-D HS HNS BS-Gene MAP3K14	265/2388	6.33009e-10	1.73931e-07	0	0	1.57277	33.3122	EHF;ANKLE1;TRIO;ICAM2;XYLT1;LDLRAD3;ZNF609;SYNGAP1;RASSF2;MPRIP;ZMIZ1;ZMIZ2;RPS6KA2;AKT3;SKP2;SLC12A7;ANKS1B;SDS;ACOT7;DAPK2;PRKCE;ARRDC2;COL23A1;RSAD1;NSMCE2;ARMC8;SND1;DKK3;NISCH;CRISPLD1;BIN1;KCNQ1;TMEM126A;HOXB3;CD226;RIN2;ZFPM1;TSPYL4;SLC22A3;EXD3;CASZ1;TTYH3;CTBP1;IQGAP2;MEFV;PLA2G7;KLK7;ADAMTS16;INPP5A;TERT;PRDM16;WBP2NL;PLCG2;GSE1;HIVEP3;KIAA0319L;ST3GAL3;RTBDN;GSDMC;TRAP1;PTPRN2;LRBA;INS…
Rummagene_transcription_factors	Transcription	Angiogenesis;Vascular Dementia;White Matter	PMC9170821-JCMM-26-3183-s001.xlsx-Neu DAPI ERG VaD Vs NC-Gene ERG	165/1327	7.75045e-10	1.74902e-07	0	0	1.75872	36.8946	RIPOR2;GALNT11;PHLDB1;PID1;TUSC3;ANKRD36;XYLT1;LDLRAD3;CLU;IFI44L;GLDN;CDH8;CDH7;CDC14B;ARHGAP44;ALCAM;ZMIZ1;PEG10;RPS6KA2;CHORDC1;EPSTI1;TNR;NRCAM;DIP2C;STK32B;RGS6;ANKS1B;SRRM3;ST6GAL2;DSCAM;PRKCA;MYT1;ANK1;POU3F2;DKK3;GPRIN3;ACAP3;KIF16B;KCNQ1;SIDT1;ZFPM2;RIN2;WDFY4;TSPYL4;KCTD16;CTTNBP2;NTM;PCDH15;PLD5;RHOBTB3;CACNA1A;NEDD4L;EFNA5;LPP;ADIPOR2;ENTREP2;FOXO1;TTBK2;PALM2AKAP2;UGT8;NKAIN3;ADAMTS1…
Rummagene_kinases	Pathways	Cancer;CpG Island;Hypermethylation	PMC5709060-pcbi.1005840.s015.xlsx-BRAF up-Mean Of The Median Expression Levels For NRAS- And HRAS-mutated Samples Shown In The Parenthesis Respectively Was Computed BRAF	183/1514	8.13772e-10	1.95997e-07	0	0	1.7083	35.7536	CYFIP1;RIPOR2;EHF;PATJ;ACAA2;RPL3;CSE1L;DGKA;FBXO28;CLU;CELSR3;GLDN;FADS3;COMP;HOXA10;ARHGAP44;ALCAM;DPYSL4;TRIM29;RUSC1;PEG10;AKT3;PALM;EPSTI1;FBRSL1;SLC12A7;SCARA3;LIG1;PUS1;LMTK3;AFAP1;TAP1;TM4SF4;HLA-F;PCDHA11;SLC9B2;ARHGAP45;ACAP3;TCERG1L;LACTB2;PAPPA;RAB35;PADI2;PGR;ADAM8;OR5A1;RIN2;WDFY4;HOXB6;MAD1L1;CFTR;DGKH;NEDD4L;RASAL1;C2CD4B;GATA3;VTCN1;FUT2;SKA3;NCAPH;KLK7;PSORS1C1;PSORS1C2;FAM83G;S…
Rummagene_kinases	Pathways	Alzheimer's Disease;Neurogenesis	PMC4028079-12864 2013 7037 MOESM2 ESM.xlsx-GWAS-GWE-GWL analysis-GWA MASTL	197/1661	8.23054e-10	1.95997e-07	0	0	1.67596	35.0578	MAP10;TRIO;XYLT2;XYLT1;ZNF609;ALCAM;RNF114;TRIM29;LIPG;BBX;DIP2C;SOX6;RNF111;RBFOX3;KRT3;DAPK2;COL23A1;PRKCA;TCERG1L;FNDC1;LACTB2;BIN1;MAP1B;ALPK2;NGEF;KCTD16;SLC22A3;NYAP1;FPR1;PCDH15;IQGAP2;OTOA;PCDHA1;TERT;NPBWR1;WBP2NL;RRS1;PLCG2;ALX4;PCDHA4;PCDHA3;PIP5K1C;PCDHA2;SNX7;SNX8;PCDHA6;HLA-DRB5;PTPRN2;FAM135A;MYO5C;SNAI1;ITGBL1;HLA-DRB1;RYR1;ARHGAP8;PTPRS;AP4E1;PRKAG2;MYOM2;NCS1;KIF13B;CD38;TEAD4;B…
Rummagene_kinases	Pathways	Bronchoalveolar Cell;Smoking;Multiple Sclerosis;Immunopathogenesis	PMC8145441-REVISED Supplementary Table 2 Light.Xlsx-H MSS HS 5mC-Gene MAP3K14	70/420	1.04886e-09	2.34158e-07	0	0	2.42819	50.2042	RIPOR2;PRDM6;TMEM95;TMEM181;PRKAG2;PLOD3;ELFN1;CDC14B;ZFYVE28;RPTOR;RPS6KA2;PALM;TNR;ZNF169;ADAMTS9;STK32C;ANKS1B;BRD2;SRRM3;TLE2;VWF;PRKCA;MITF;CASD1;ILF2;ANK1;SORCS2;PARD3B;PCCA;FNDC1;PALLD;CDH13;CYP2E1;SRSF5;TSNARE1;DOCK1;ZNF311;MAD1L1;BRSK2;RBM47;LRP1;VWCE;NPAS2;HCAR2;SCIN;ERICH1;STAT4;USP1;EP400;SLC17A6;HIVEP3;TNRC18;HEATR4;JAZF1;TMEM132D;FARP1;PTPRN2;MPIG6B;KCNIP1;LHFPL2;TYR;ARHGAP26;SLC6A5…
RNAseq_Automatic_GEO_Signatures_Human_Down	Crowd	Cardiotoxicity;Chemotherapy;Contractility;Oxidative Stress;Stem cell	Cellular Cell-Derived Cardiomyocytes Melphalan GSE150055 2	51/250	1.65411e-10	2.3538e-07	0	0	3.09796	69.7742	ARHGAP11A;DPP10;CLSTN2;TRIL;CTNND2;DYSF;SOBP;TTC27;MYLK;ADAMTS2;PEG10;RPS6KA2;BBX;ADAMTS9;COL23A1;MAGI2;FBXO17;VPS13B;GFRA1;SORCS1;SORCS2;SPIDR;MTSS1;PARD3B;KCNQ1;EXOC4;DEPDC1;CDH13;DOCK1;MAD1L1;NREP;EFNA5;LPP;MARCH11;THSD4;CUX1;ADAMTS19;GNG7;PRDM16;SMYD3;FZD1;KCNIP4;TBCD;TRAPPC9;MSRA;MYO1E;NFIB;FAT3;ASB2;FGF12;FBXL7
RNAseq_Automatic_GEO_Signatures_Human_Down	Crowd	Rheumatoid Arthritis;CD40L;Cell Differentiation	Rnaseq Study Synovial Biopsies GSE89408 3	51/250	1.65411e-10	2.3538e-07	0	0	3.09796	69.7742	JRK;PHLDB1;PTPRS;XYLT2;PHRF1;ESPN;FADS3;MPRIP;AKT2;PALM;BSN;LZTS2;UNKL;ITGA3;TSC2;DUSP8;RGMA;ITPKB;TOM1L2;KIAA1614;ZFPM2;MGLL;LAMA5;TNXB;NFIX;ANKRD11;FUT2;CYGB;MLLT6;DNAJB2;CTIF;FGD5;MKNK2;ERBB2;GSE1;TNRC18;PCNT;ZNF423;MEF2D;KLHL29;INTS1;PTCH1;DAB2IP;SAMD4B;SNX21;PER2;TFAP4;NFIC;ECHDC2;TACC2;PLCD1
ChEA_2022	Transcription	NF-KB;SERPINA1;Asthma;Glucocorticoid Receptor;Transcription Enhancer	NFKB1 27076634 ChIP-Seq BEAS2B Human Lung Inflammation	384/3823	1.36415e-08	2.55673e-07	0	0	1.42433	25.7949	MAP10;ERRFI1;EHF;PID1;TRIO;TRAF3IP2;SLC23A1;LDLRAD3;SMC5;MYLK;EPS8;ALCAM;RASSF2;TRIM29;ZMIZ1;SPATA22;PEG10;RPS6KA2;LIPG;EPSTI1;BBX;FAM53A;DHRS4L2;HMCN1;DIP2C;SOX6;EPHB1;ANKS1B;CUBN;RBFOX3;PRKCE;ARRDC2;COL23A1;MTUS1;PRKCA;HLA-F;CDC40;DKK3;CNBD1;MT1A;PPP1R3C;BIN1;MAP1B;PAPPA;SIK3;TRIM16;ALPK2;ZFPM2;RIN2;HOXB6;KCTD16;MT1E;SLC22A3;GYPC;HHLA2;SYCP2L;FPR1;PCDH15;NEDD4L;LPAR3;GATA3;PRDM12;CD1D;PRDM11;IQ…
ChEA_2022	Transcription	Glioblastoma Multiforme;Cancer;STAT3;TCF4	TCF4 23295773 ChIP-Seq U87 Human	328/3177	1.38476e-08	2.55673e-07	0	0	1.45695	26.3637	IPO13;ERRFI1;JRK;EHF;PID1;TRIO;THUMPD3;MYLK;ZFYVE28;PCMT1;RASSF2;ZMIZ1;ZMIZ2;AKT3;EPSTI1;BBX;SOX6;EPHB1;SLC12A7;ANKS1B;PRKCE;NSMCE2;MTUS1;AFAP1;PRKCA;HLA-F;SND1;CNBD1;PSG8;KCNQ1;TRIM16;ZFPM2;ZFPM1;CFTR;TSPYL4;KCTD16;SLC22A3;EXD3;TTYH3;GYPC;PCDH15;GATA3;IQGAP2;PLA2G7;KLK7;TTBK2;ADH6;ADAMTS16;NKAIN3;DHX32;INPP5A;WDR70;ADAMTS19;ZNF704;ARSJ;PLCG2;CEP72;ALX4;KIAA0319L;ELANE;OR2A25;NTNG1;RPL39L;PTPRN2;…
Rummagene_transcription_factors	Transcription	Lung Morphogenesis;TBX2;TBX4	PMC7818749-12931 2021 1617 MOESM1 ESM.xlsx-TBX4-ENSEMBL TBX4	143/1114	1.42145e-09	3.10426e-07	0	0	1.81558	36.9862	CLSTN2;ZAN;SPPL2B;OGDHL;CELSR1;CDH8;CDH7;MPRIP;TRIM29;ZNF208;FBRSL1;FAM53A;DIP2C;EPHB1;STK32C;RGS7;MAP2K3;TLE2;FIBCD1;COL23A1;LMTK3;TSC2;ATP11A;ANK1;PCDHA11;PCDHA10;NISCH;SAP25;KCNQ1;TEKTL1;ADAM8;PGR;TSNARE1;LMX1B;WDFY4;MAD1L1;SLC22A3;BRSK2;CASZ1;TTYH3;GYPC;ANKRD11;PLD5;CACNA1A;MEFV;PRKCZ;TTBK1;CACNA1H;CTIF;C7ORF50;TPO;GALR1;CDH22;ALX4;GSE1;IGFBP7;TNRC18;KIAA0319L;PCDHA7;TBC1D16;TMEM132D;TFAP2B;T…
Rummagene_transcription_factors	Transcription	Urothelial Carcinoma;Bladder Cancer;Transitional Cell Carcinoma;Hypermethylation	PMC4063835-epi-9-760-s02.xls-MI Vs NU-SYMBOL MITF	104/733	1.48747e-09	3.14693e-07	0	0	2.0226	41.1117	ANKLE1;TRAF3IP2;THUMPD3;CDH8;SYDE1;DPYSL4;ADGRA2;GSC2;BSN;EPHB1;SLC12A7;PTGDR;COL23A1;MAGI2;DGKZ;DKK3;OLFM1;TCERG1L;LMX1A;LMX1B;ASTN1;MT1E;SLC22A3;BRSK2;GYPC;MTARC1;CACNA1A;CACNA1H;PALM2AKAP2;TERT;ADAMTS19;GALR1;NPBWR1;PRDM16;HOXC5;ALX4;IGFBP7;GRIA4;RPL39L;NTNG1;ADHFE1;TBCD;FLI1;DAB1;LIN28A;LHX1;COL9A3;HOXD9;BTG4;SYNM;SLC35F3;GRIK3;SLC6A3;SIX6;ZIC2;GPER1;CD38;SCARF2;QRFPR;PRMT8;ITGA4;ELOVL2;NRG1;…
Rummagene_transcription_factors	Transcription	Lung Morphogenesis;TBX2;TBX4	PMC7818749-12931 2021 1617 MOESM1 ESM.xlsx-TBX4-SYMBOL TBX4	144/1126	1.59753e-09	3.27735e-07	0	0	1.80793	36.6193	CLSTN2;ZAN;SPPL2B;OGDHL;CELSR1;CDH8;CDH7;MPRIP;TRIM29;ZNF208;FBRSL1;FAM53A;DIP2C;EPHB1;STK32C;RGS7;MAP2K3;TLE2;FIBCD1;COL23A1;LMTK3;TSC2;ATP11A;ANK1;PCDHA11;PCDHA10;NISCH;SAP25;KCNQ1;TEKTL1;ADAM8;PGR;TSNARE1;LMX1B;WDFY4;MAD1L1;SLC22A3;BRSK2;CASZ1;TTYH3;GYPC;ANKRD11;PLD5;CACNA1A;MEFV;PRKCZ;TTBK1;CACNA1H;CTIF;C7ORF50;TPO;NKAIN3;GALR1;CDH22;ALX4;GSE1;IGFBP7;TNRC18;KIAA0319L;PCDHA7;TBC1D16;TMEM132D;T…
Rummagene_transcription_factors	Transcription	Polycystic Kidney Disease;GPRC5A	PMC9618568-41467 2022 34255 MOESM5 ESM.xlsx-TAL2-Unnamed 0 TAL2	74/461	1.94795e-09	3.87871e-07	0	0	2.32301	46.5915	EHF;PATJ;TRIO;ARHGAP8;SLC35F3;DENND5B;DOCK8;PRKAG2;TMEM51;WBP1L;CELSR1;EPS8;AKAP12;ALCAM;BAIAP2L1;ZMIZ1;CDH1;PRKG1;ITGA3;MAGI2;PGGHG;SHROOM3;NRG1;BAZ1A;ATP11A;MAPK8IP3;MTSS1;DNM2;TGFBR2;GPRIN3;TRAF3;PALLD;PAPPA;HOXB3;FAM20A;PLA2R1;ZFPM2;CFTR;SHANK2;DGKH;NLGN1;NXN;RHOBTB3;NEDD4L;GATA3;IQGAP2;FOXO1;ENTREP2;THSD4;ZFP36L1;PALM2AKAP2;STOX2;CHSY1;CALD1;PLCG2;GSE1;HIVEP3;MYH10;TBC1D16;CDK17;FARP1;SVIL;S…
HDSigDB_Human_2021	Diseases/Drugs	Immune Activation;Endothelial Cell	Genes Up-Regulated In Endothelial Cells Of HD Patients Vs Control PMID32681824	201/1723	2.15031e-09	3.96153e-07	0	0	1.64403	32.8111	PATJ;TRIO;LDLRAD3;GABPB1;EPS8;ZFYVE28;GOLGA3;ZNF609;MPRIP;ZMIZ1;AKT2;RPS6KA2;AKT3;CHORDC1;BBX;TRIM26;DIP2C;AGFG1;PRKCE;NSMCE2;PRKCA;MAPK8IP3;SND1;NISCH;SIK3;RIN2;TTYH3;NEDD4L;ZC3HAV1;TTBK2;INPP5A;WDR70;PLCG2;GSE1;TNRC18;PIP5K1C;SRPK2;LRBA;INSR;NR2F2;MSRA;PARP11;PPFIBP1;OCLN;SESTD1;AGO2;MYO5C;FBXL7;AHCTF1;TMEM51;RSF1;RPTOR;SUFU;KIF13B;FLVCR2;NCOA2;CNOT6L;BAZ1A;ITPKB;BACE2;RNF169;EXOC4;RARB;FAM193A…
HDSigDB_Human_2021	Diseases/Drugs	Immune Activation;Mural Cell	Genes Up-Regulated In Mural Cells Of HD Patients Vs Control PMID32681824	77/492	2.94925e-09	4.9479e-07	0	0	2.25516	44.2952	DPP10;ALDH1L1;GABPB2;PTPRS;THRB;IRS1;PRKAG2;WBP1L;LDLRAD3;CLU;AFF1;CDC14B;ZNF609;CAPZB;ZMIZ1;FAM174B;TRPS1;AKT3;CHORDC1;BBX;DIP2C;RGS6;NCOA2;HSP90AA1;KSR1;MAGI2;DNMT3A;TBC1D8;PRKCA;ATP11A;DNM2;DNM3;BACE2;ACAP3;PCCA;SETBP1;SIK3;FAM20A;PPARA;RIN2;MCPH1;NLGN1;NFIX;TNXB;PRUNE2;RHOBTB3;EFNA5;LPP;PHF21A;EHBP1;ZFP36L1;DNAJB2;ABLIM1;DNAJB6;CUX1;ATOH8;PLCG2;MBP;TNRC18;ZNF423;JAM3;SRPK2;SVIL;UBE2H;INSR;PLE…
HDSigDB_Human_2021	Diseases/Drugs	Huntington’s Disease;Immune Activation;Mural Cell	Genes Changed In Mural Cells Of HD Patients Vs Control PMID32681824	125/947	3.0989e-09	4.9479e-07	0	0	1.86699	36.5786	ALDH1L1;PHLDB1;PID1;GABPB2;IRS1;WBP1L;LDLRAD3;CLU;IFI44L;CDC14B;EPS8;ZNF609;FAM174B;ZMIZ1;RPS6KA2;AKT3;ZNF208;CHORDC1;EPSTI1;BBX;DIP2C;SLC12A7;RGS6;RNF111;ANKS1B;MAGI2;PRKCA;ATP11A;DKK3;ACAP3;FRMD6;SIK3;SRSF5;RIN2;NTM;RHOBTB3;EFNA5;LPP;PHF21A;ZFP36L1;SGPL1;GRK5;CALD1;PLCG2;MBP;IGFBP7;TNRC18;RIPK1;SMYD3;ZNF423;GRIA4;SRPK2;UBE2H;SYT1;INSR;RANBP17;NR2F2;FOXN3;ARHGAP26;LRP1B;SSH1;SESTD1;GNAS;ITGBL1;R…
HDSigDB_Human_2021	Diseases/Drugs	Immune Activation;Oligodendrocyte Precursor Cell	Genes Up-Regulated In OPCs Of HD Patients Vs Control PMID32681824	68/414	3.37957e-09	5.00152e-07	0	0	2.38341	46.4896	DPP10;PTPRS;CTNND2;RNF157;ALCAM;ZMIZ1;AKT3;CHORDC1;TNR;NRCAM;ERC1;DIP2C;STK32B;CERS4;HSP90AA1;ST6GAL2;DST;DSCAM;PRKCE;MAGI2;PRKCA;SORCS2;DNM3;ACAP3;PALLD;SIK3;CDH13;FAM193A;ZFPM2;RIN2;DOCK1;MGLL;HDAC4;SPTBN4;NLGN1;NFIX;PRUNE2;RHOBTB3;CACNA1A;ASAP1;LPP;NPAS2;PHF21A;DNAJB2;ZNF704;GNG7;PLCG2;SMYD3;ZNF586;GRIA4;RFTN2;TMEM132C;KCNIP1;INSR;KCNIP4;PDE4DIP;FOXN3;PTPN13;LRP1B;PTPRE;MSRA;FGF14;FMNL2;TAOK3;…
HDSigDB_Human_2021	Diseases/Drugs	Immune Activation	Genes Down-Regulated In iSPNs Of R6/2 Vs WT PMID32681824	94/650	3.55014e-09	5.00152e-07	0	0	2.06245	40.1276	DPP10;RYR1;RIPOR2;ANKRD33B;SLC35F3;GRIK3;CDH8;ZFYVE28;CDH4;ALCAM;MPRIP;SCRN1;MCF2L;PALM;PDE4A;BSN;EPHB1;ANKS1B;RGS7;SRRM3;PRMT8;RBFOX3;PRKCE;DNMT3A;CTDSPL;TBC1D8;LMTK2;NRG1;SORCS1;SORCS2;GPRIN3;SIK3;RARB;CDH13;NGEF;MGLL;GAS7;DGKH;KCTD16;SPTBN4;NLGN1;HLF;ROCK2;CTTNBP2;NTM;NEDD4L;IQGAP2;PRKCZ;FOXO1;NPAS2;THSD4;ADD2;STOX2;ABLIM2;DHX32;OXCT1;GNG7;NNAT;SMYD3;WASF1;ZSWIM5;GABRD;MYH10;PRELID3A;OPCML;CDK…
HDSigDB_Human_2021	Diseases/Drugs	Huntington’s Disease;Immune Activation;Microglial Cell	Genes Changed In Microglial Cells Of HD Patients Vs Control PMID32681824	115/855	4.69023e-09	6.24061e-07	0	0	1.90358	36.5065	CYFIP1;FCGBP;TRIO;WBP1L;LDLRAD3;GLDN;CMIP;RASSF2;ALCAM;RPS19;ZMIZ1;AKT3;BBX;RNF111;DSCAM;PRKCE;MAGI2;PRKCA;MITF;ACAP3;BIN1;KIF16B;SIK3;PADI2;WDFY4;MAD1L1;TTYH3;CTTNBP2;ANKRD11;CUL1;NEDD4L;IQGAP2;ARHGAP15;LPP;PHF21A;ZFP36L1;SCIN;PLCG2;GSE1;MBP;HIVEP3;TNRC18;TBC1D16;SRPK2;SMURF1;OSBPL3;INSR;FOXN3;ARHGAP26;FLI1;LRCH1;DPP10;USP36;HSP90AB1;THRB;DOCK8;ITGB2;PRKAG2;TMEM51;TMEM181;SLC2A5;AFF1;FCGR3A;IMMP…
HDSigDB_Human_2021	Diseases/Drugs	Immune Activation;Microglial Cell	Genes Up-Regulated In Microglial Cells Of HD Patients Vs Control PMID32681824	72/453	4.96013e-09	6.25237e-07	0	0	2.2935	43.8559	DPP10;USP36;TRIO;HSP90AB1;THRB;PRKAG2;TMEM181;TMEM51;WBP1L;LDLRAD3;CMIP;AFF1;IMMP2L;ALCAM;RASSF2;ZMIZ1;SUFU;TRPS1;AKT3;BBX;PDE4A;ERC1;LRRFIP1;CERS4;HSP90AA1;DST;PRKCE;MAGI2;MITF;TNFRSF1B;SORCS2;SPIDR;DNM2;ITPKB;DNM3;ACAP3;KIF16B;DNAJC5;SIK3;PADI2;CHI3L1;FAM193A;DOCK1;MAD1L1;SDCCAG8;RBM47;TTYH3;SLC43A2;CTTNBP2;ANKRD11;NEDD4L;IQGAP2;ARHGAP15;LPP;PHF21A;DNAJB2;DNAJB6;CUX1;PLCG2;GSE1;MBP;TNRC18;TBC1D…
ChEA_2022	Transcription	Alveolar Rhabdomyosarcoma;Cancer;PAX3	PAX3-FKHR 20663909 ChIP-Seq RHABDOMYOSARCOMA Human	118/918	3.93206e-08	6.76493e-07	0	0	1.80437	30.7672	ERRFI1;PID1;TRIO;IRS1;LDLRAD3;CDH8;CDH7;CDH4;ALCAM;CDH3;ZMIZ1;HMCN1;SOX6;STK32B;ST6GAL2;AMY1A;PRKCE;MAGI2;PRKCA;KCTD2;TMEM131;CNBD1;TCERG1L;MAP1B;RUFY2;ZFPM2;TBC1D19;BAGE;PCDH15;PLD5;NEDD4L;PRDM12;VTCN1;ARHGAP15;EFNA5;FOXO1;ADAMTS16;INPP5A;SCIN;WDR70;ZNF704;GALR1;TNRC18;MAP2K5;TMEM132D;XRCC4;TBCD;NR2F2;ARHGAP26;SYT7;LRP1B;LRCH1;DAB1;CPD;ITGBL1;SP8;FBXL7;FGFR2;DPP10;DOCK8;PRKAG2;SLC35F1;MEOX2;IMMP…
ChEA_2022	Transcription	NF-KB;SERPINA1;Asthma;Glucocorticoid Receptor;Transcription Enhancer	NR3C1 27076634 ChIP-Seq BEAS2B Human Lung Inflammation	317/3084	4.14824e-08	6.97827e-07	0	0	1.44455	24.5544	MAP10;ERRFI1;CYFIP1;EHF;PID1;TRIO;TRAF3IP2;XYLT1;LDLRAD3;HS6ST1;MYLK;EPS8;ALCAM;TRIM29;ZMIZ1;RPS6KA2;EPSTI1;BBX;ATXN7L1;DIP2C;SOX6;CUBN;DAPK2;PRKCE;ARRDC2;FIBCD1;NSMCE2;KRT8;MT1A;PPP1R3C;LACTB2;BIN1;MAP1B;ALPK2;RIN2;TSPYL4;MT1E;SLC22A3;EXD3;CASZ1;GYPC;SYCP2L;NEDD4L;GATA3;PRDM11;IQGAP2;ADAMTS16;SGPL1;NPBWR1;ZNF704;ARSJ;GSE1;HIVEP3;ST3GAL3;SRPK2;ST14;TNFSF14;LRBA;GREB1;RANBP17;DCLK2;NR2F2;EXT1;SMU1…
GWAS_Catalog_2023	Diseases/Drugs	Anhydroglucitol	1,5-Anhydroglucitol (1,5-AG) Levels In Elite Athletes	12/17	2.08291e-10	7.50055e-07	0	0	28.5814	637.139	PCDHA1;PCDHA5;PCDHA4;PCDHA3;PCDHA2;PCDHA12;PCDHA9;PCDHA11;PCDHA8;PCDHA10;PCDHA7;PCDHA6
HDSigDB_Human_2021	Diseases/Drugs	Huntington’s Disease;Immune Activation;Endothelial Cell	Genes Changed In Endothelial Cells Of HD Patients Vs Control PMID32681824	257/2357	6.55845e-09	7.85375e-07	0	0	1.53469	28.9175	VPS29;PATJ;RPL3;TRIO;LDLRAD3;GABPB1;EPS8;ZFYVE28;GOLGA3;ZNF609;BAIAP2L1;RPS19;MPRIP;ZMIZ1;AKT2;RPS6KA2;AKT3;CHORDC1;EPSTI1;BBX;TRIM26;DIP2C;AGFG1;PRKCE;NSMCE2;PRKCA;HLA-F;MAPK8IP3;SND1;DKK3;NISCH;SIK3;RIN2;MT1E;TTYH3;NEDD4L;ZC3HAV1;TTBK2;INPP5A;WDR70;PLCG2;GSE1;TNRC18;PIP5K1C;SRPK2;LRBA;INSR;RANBP17;SMARCA5;DCLK2;NR2F2;MSRA;PARP11;PPFIBP1;OCLN;SESTD1;AGO2;MYO5C;CALR;TMCC1;HLA-DRB1;FBXL7;AHCTF1;SL…
Rummagene_transcription_factors	Transcription	Lung Adenocarcinoma;Cancer;PRDM16;Epithelial-to-Mesenchymal Transition	PMC6347838-13046 2019 1042 MOESM3 ESM.xls-PRDM16 Group Peak anno-Gene PRDM16	140/1102	4.22968e-09	8.18142e-07	0	0	1.79125	34.5374	ERRFI1;FCGBP;TMEM167A;DENND5B;XYLT1;HS6ST1;ZFYVE28;CDH4;TRIM29;RPS6KA2;RUVBL1;FBRSL1;ATXN7L1;RGS7;ANKS1B;AGFG1;WASHC3;SDS;RBFOX3;FIBCD1;ANK1;ARHGAP45;THAP4;FNDC1;KCNQ1;MAP1B;ZNF557;FSCN2;TSNARE1;ZFPM2;ZFPM1;SLC22A3;BRSK2;GYPC;CHRNA4;PLD5;GATA3;PRKCZ;KLK7;ART1;CTIF;MED30;GALR1;TTC21B;PRDM16;GSE1;HIVEP3;SMYD3;TMEM132D;GSDMC;TMEM132C;DNAH10;PTPRN2;SYT1;ZFR2;WSCD2;CAV1;TMEM132B;ESRRB;SLC33A1;INHBB;TR…
Rummagene_signatures	Crowd	Cancer;Bivalent Chromatin	PMC5120258-srep37393-s5.xlsx-All-UP Up	77/473	4.71583e-10	8.29828e-07	0	0	2.36585	50.8065	PRDM6;CELF4;CHD5;ESPN;CLYBL;COMP;ZIC2;SOX6;PITX1;SRRM3;PRMT8;ELOVL2;INSRR;RTN4RL2;PROX1;SYNGR3;GFRA2;POU3F2;RGMA;TOX2;MT1A;FNDC1;HOXB3;RBM20;ARHGEF1;LMX1B;HOXB6;CASZ1;LRP1;IDUA;TROAP;CRYBA2;C2CD4B;PRDM12;GATA3;EHBP1;PTHLH;NPBWR1;GALR1;PRDM16;NTF3;HOXC5;NKX2-1;KISS1R;MSX1;HOXC8;ATOH1;HOXC6;TBX1;KCNJ4;RTBDN;TFAP2A;BDNF;F12;GABRA4;TMEM132B;SYT15;INHBB;ZIC5;ARID3C;VAX2;FLI1;SYT7;TBX2;GRIN1;SMUG1;TBX1…
GWAS_Catalog_2023	Diseases/Drugs	BMI;Visceral Adipose	Visceral Adipose Tissue Adjusted For BMI	17/37	4.73861e-10	8.53186e-07	0	0	10.1471	217.86	DNAH10;PCDHA12;PCDHA11;PCDHA10;ADAMTS2;PCDHA1;PCDHA5;SIK3;PCDHA4;PCDHA3;PCDHA2;PCDHA9;PCDHA8;PCDHA7;MICA;PCDHA6;TP73
Rummagene_kinases	Pathways	Huntington’s Disease;Transcriptional Dysregulation	PMC8554124-DataSheet2.XLSX-32-MAP4K4 MAP4K4	115/854	4.38433e-09	9.21225e-07	0	0	1.90627	36.6865	CYFIP1;FCGBP;TRIO;WBP1L;LDLRAD3;GLDN;CMIP;RASSF2;ALCAM;RPS19;ZMIZ1;AKT3;BBX;RNF111;DSCAM;PRKCE;MAGI2;PRKCA;MITF;ACAP3;BIN1;KIF16B;SIK3;PADI2;WDFY4;MAD1L1;TTYH3;CTTNBP2;ANKRD11;CUL1;NEDD4L;IQGAP2;ARHGAP15;LPP;PHF21A;ZFP36L1;SCIN;PLCG2;GSE1;MBP;HIVEP3;TNRC18;TBC1D16;SRPK2;SMURF1;OSBPL3;INSR;FOXN3;ARHGAP26;FLI1;LRCH1;DPP10;USP36;HSP90AB1;THRB;DOCK8;ITGB2;PRKAG2;TMEM51;TMEM181;SLC2A5;AFF1;FCGR3A;IMMP…
Rummagene_signatures	Crowd	Cancer;JAK-STAT	PMC5709060-pcbi.1005840.s015.xlsx-BRAF up-Mean Of The Median Expression Levels For NRAS- And HRAS-mutated Samples Shown In The Parenthesis Respectively Was Computed Up	183/1514	8.13772e-10	1.2274e-06	0	0	1.7083	35.7536	CYFIP1;RIPOR2;EHF;PATJ;ACAA2;RPL3;CSE1L;DGKA;FBXO28;CLU;CELSR3;GLDN;FADS3;COMP;HOXA10;ARHGAP44;ALCAM;DPYSL4;TRIM29;RUSC1;PEG10;AKT3;PALM;EPSTI1;FBRSL1;SLC12A7;SCARA3;LIG1;PUS1;LMTK3;AFAP1;TAP1;TM4SF4;HLA-F;PCDHA11;SLC9B2;ARHGAP45;ACAP3;TCERG1L;LACTB2;PAPPA;RAB35;PADI2;PGR;ADAM8;OR5A1;RIN2;WDFY4;HOXB6;MAD1L1;CFTR;DGKH;NEDD4L;RASAL1;C2CD4B;GATA3;VTCN1;FUT2;SKA3;NCAPH;KLK7;PSORS1C1;PSORS1C2;FAM83G;S…
Rummagene_transcription_factors	Transcription	Capicua Transcriptional Repressor;Neurodevelopment;Oligodendroglioma	PMC9305137-PATH-256-297-s005.xlsx-CIC Associated DE Genes IDH1-R-Unnamed 1 CIC	120/910	6.89804e-09	1.29721e-06	0	0	1.86181	34.9873	ERRFI1;CLSTN2;IRS1;CTNND2;ITGA2B;LOXL3;CELSR1;IFI44L;CDH8;MYLK;CDC14B;ARHGAP44;PEG10;HMCN1;PITX1;HMGN3;EPHB4;RGS7;ANKS1B;CUBN;SCARA3;DAPK2;SKIDA1;FIBCD1;MAGI2;PRKCA;MITF;FOXP4;ANK1;POU3F2;TMEM131;DKK3;CRISPLD1;CARD19;ZNF319;PAPPA;ADAM8;ALPK2;CASZ1;CTTNBP2;PCDH15;NEDD4L;LPAR3;NREP;IQGAP2;PHF21A;ADAMTS16;CALD1;ALDH3B1;GSE1;NTNG1;KLHL29;FZD1;TMEM132D;SYT1;PTCH1;DCLK2;HPS5;TRAPPC9;ARHGAP26;LRP1B;ACSF…
HDSigDB_Human_2021	Diseases/Drugs	Immune Activation	Genes Down-Regulated In Foxp2/Olfm3-expressing Neurons Of R6/2 Vs WT PMID32681824	87/600	1.21054e-08	1.31784e-06	0	0	2.06399	37.6257	DPP10;RYR1;TRIO;ANKRD33B;PTPRS;CLSTN2;SLC35F3;CELF4;XYLT1;SLC35F1;ZFYVE28;ALCAM;RPS6KA2;PDE4A;NRCAM;LRRFIP1;DIP2C;EPHB1;ANKS1B;SRRM3;RBFOX3;PRKCE;PLEKHG5;DNMT3A;TBC1D8;LMTK2;NRG1;SORCS1;DGKZ;SORCS2;GPRIN3;RARB;CDH13;RBM20;NGEF;MGLL;GAS7;DGKH;KCTD16;SLC22A3;SPTBN4;RGS17;CASZ1;HLF;CTTNBP2;NTM;PCDH15;NEDD4L;NPAS2;THSD4;ADD2;STOX2;ABLIM2;OXCT1;GNG7;NNAT;CDH22;MEF2D;ZSWIM5;MYH10;PRELID3A;OPCML;CDK17;K…
HDSigDB_Human_2021	Diseases/Drugs	Myelin;Neurodevelopment;Neural progenitor;Oligodendrocyte;Pericyte	Genes Down-Regulated In Brain And Spinal Cord Derived OPCs From P7 Vs E13.5 Mice PMID30078729	235/2132	1.32572e-08	1.38048e-06	0	0	1.54667	28.0547	PATJ;ANKLE1;TRAF3IP2;ZAN;MYLK;BAIAP2L1;ADGRA2;PEG10;LIPG;ATXN7L1;DHRS4L2;HMCN1;SKP2;EPHB1;SLC12A7;HOXA6;EPHB4;CUBN;RBFOX3;SLC6A17;COL23A1;MTUS1;AFAP1;TCERG1L;CRISPLD1;PAPPA;HOXB3;TRIM16;ZFPM2;HOXB6;MEG3;CASZ1;NYAP1;GYPC;C12ORF60;NEDD4L;PRDM12;CD1D;PRDM11;ADAMTS16;OTOA;TERT;ADAMTS19;PRDM16;NKX2-1;HOXC5;ALX4;PCDHA4;GSE1;HOXC4;PCDHA2;HOXC8;HOXC6;NTNG1;FZD1;GSTM1;GREB1;NR2F2;HSPA12B;FLI1;TH;PTK7;SNAI…
ChEA_2022	Transcription	Neuroblastoma;Cancer;MYCN	HAND2 30127528 ChIP-Seq KELLY Human Brain Neuroblastoma	340/3383	1.22387e-07	1.85294e-06	0	0	1.41011	22.4434	TRIO;TRAF3IP2;PWWP2B;TRIL;ICAM2;LDLRAD3;SLC4A2;GABPB1;DCAF7;MYLK;ZNF609;ALCAM;MPRIP;TRIM29;ADGRA2;ZMIZ1;RUSC1;PEG10;ZMIZ2;RPS6KA2;ATXN7L1;DIP2C;SKP2;SRRM3;CUBN;ACOT7;RBFOX3;PRKCE;KRT8;MTUS1;TM4SF4;ANK1;CRISPLD1;PPP1R3C;BIN1;KCNQ1;SIK3;TRIM16;ALPK2;SPTBN4;NYAP1;TTYH3;CEP85L;PCDH15;SGPL1;TERT;ZNF704;GALR1;WBP2NL;MOV10L1;GSE1;HOXC4;TNRC18;HIVEP3;SNX7;ELANE;HOXC6;RTBDN;SRPK2;HACE1;SIAH3;LRBA;SLC33A1;…
HDSigDB_Human_2021	Diseases/Drugs	Immune Activation;Interneuron	Genes Up-Regulated In Pvalb/Th-expressing Interneurons Of HD Patients Vs Control PMID32681824	94/672	1.89503e-08	1.89108e-06	0	0	1.98151	35.2341	PID1;TRIO;HSP90AB1;THRB;CTNND2;CELF4;GRIK3;XYLT1;SLC35F1;CMIP;CDH7;ALCAM;AKT2;SUFU;BBX;TNR;PDE4A;SOX6;ADAMTS6;PRKG1;RGS6;NCOA2;HSP90AA1;ACOT7;KSR1;KDM2B;MAGI2;CTDSPL;AFAP1;SHROOM3;PRKCA;DUSP8;SND1;ITPKB;DNM3;ACAP3;TOX3;TOX2;SETBP1;DNAJC5;EXOC4;RARB;CDH13;ZFPM2;ASTN1;KCTD16;HDAC4;NTM;RHOBTB3;CACNA1A;ASAP2;EFNA5;LPP;PHF21A;ADD2;DNAJB2;GRK5;ZNF704;PLCG2;TNRC18;SMYD3;PAK5;JAZF1;OPCML;TMEM132D;FARP1;T…
ARCHS4_Tissues	Cell Types	Spinal Cord	SPINAL CORD	249/2316	4.16322e-08	2.24814e-06	0	0	1.50447	25.5676	TRIL;HS6ST1;SYNGAP1;DPYSL4;ADGRA2;PEG10;HOXA2;HMCN1;BSN;DIP2C;SAMD13;EPHB1;HOXA6;SRRM3;SLC6A17;FBXO2;MTUS1;ANK1;DKK3;CRISPLD1;FNDC1;FEZ1;MAP1B;HOXB3;NGEF;TSPYL4;HOXB6;KCTD16;ASTN1;SLC22A3;SPTBN4;NYAP1;PCDH15;PRDM12;PRDM11;TTBK1;NKAIN3;PCDHA1;ZNF704;HOXC5;ALX4;HOXC4;PCDHA3;PCDHA2;PCDHA8;HOXC8;PCDHA7;PCDHA6;HOXC6;DNAH10;PTPRN2;SIAH3;GREB1;DCLK2;NR2F2;HSPA12B;TMEM196;TMEM198;SLC6A5;TH;SESTD1;FAT3;FX…
ARCHS4_Tissues	Cell Types	Spinal Cord	SPINAL CORD (BULK)	249/2316	4.16322e-08	2.24814e-06	0	0	1.50447	25.5676	TRIL;HS6ST1;SYNGAP1;DPYSL4;ADGRA2;PEG10;HOXA2;HMCN1;BSN;DIP2C;SAMD13;EPHB1;HOXA6;SRRM3;SLC6A17;FBXO2;MTUS1;ANK1;DKK3;CRISPLD1;FNDC1;FEZ1;MAP1B;HOXB3;NGEF;TSPYL4;HOXB6;KCTD16;ASTN1;SLC22A3;SPTBN4;NYAP1;PCDH15;PRDM12;PRDM11;TTBK1;NKAIN3;PCDHA1;ZNF704;HOXC5;ALX4;HOXC4;PCDHA3;PCDHA2;PCDHA8;HOXC8;PCDHA7;PCDHA6;HOXC6;DNAH10;PTPRN2;SIAH3;GREB1;DCLK2;NR2F2;HSPA12B;TMEM196;TMEM198;SLC6A5;TH;SESTD1;FAT3;FX…
ARCHS4_Tissues	Cell Types	Brain	BRAIN (BULK)	248/2316	6.31777e-08	2.2744e-06	0	0	1.49647	24.8075	TRIL;GLDN;ZFYVE28;SYNGAP1;DPYSL4;PEG10;BSN;EPHB1;ANKS1B;SRRM3;RBFOX3;SLC6A17;FBXO2;PRKCE;MTUS1;MAPK8IP3;ANK1;DKK3;TCERG1L;PPP1R3C;BIN1;FEZ1;PADI2;CYP2E1;ZFPM2;NGEF;TSPYL4;KCTD16;ASTN1;SPTBN4;NYAP1;PRDM12;PRKCZ;TTBK1;KLK7;UGT8;INPP5A;PCDHA1;PCDHA5;PCDHA3;PIP5K1C;PCDHA2;PCDHA8;PCDHA7;ST3GAL3;PCDHA6;PTPRN2;SIAH3;DCLK2;TMEM196;TMEM198;SLC6A5;FXYD6;PCDHB4;COL9A3;IGSF9B;FBXL7;TP73;GPR27;RYR1;ACHE;SYNM;…
Rummagene_transcription_factors	Transcription	Polycystic Kidney Disease;GPRC5A	PMC9618568-41467 2022 34255 MOESM5 ESM.xlsx-TAL1-Unnamed 0 TAL1	119/910	1.29632e-08	2.37192e-06	0	0	1.84258	33.4634	ERRFI1;PATJ;EHF;PHLDB1;TRIO;CLSTN2;CLU;CMIP;MYLK;EPS8;ALCAM;AKT3;HMCN1;DIP2C;STK32B;ANKS1B;MAP2K3;CASR;MAGI2;AFAP1;PRKCA;FAM227B;GPRIN3;PAPPA;HOXB3;ALPK2;PLA2R1;ZFPM2;DGKH;ANKRD11;RHOBTB3;NEDD4L;ITPR3;GATA3;IQGAP2;EFNA5;LPP;ENTREP2;PALM2AKAP2;ZFP36L1;UGT8;CALD1;PLCG2;GSE1;IGFBP7;KLHL29;CDK17;TFAP2B;LRBA;OSBPL3;INSR;RANBP17;FOXN3;SSH1;EXT1;MSRA;PPFIBP1;OCLN;FAM135A;FGF14;SESTD1;MYO5C;SIM2;FBXL7;FG…
Rummagene_transcription_factors	Transcription	Acute Myeloid Leukemia;Cancer;H3K27;Super-Enhancer	PMC9288051-13046 2022 2428 MOESM4 ESM.xlsx-Super Enhancers In AML2-OVERLAP GENES RUNX3	64/393	1.37109e-08	2.44271e-06	0	0	2.35502	42.6378	RIPOR2;TRIO;DOCK8;CMIP;RPTOR;ALCAM;ZMIZ1;NCK2;TK2;ATXN7L1;LRRFIP1;MAP2K3;TGIF1;CNOT6L;SKIDA1;DNMT3A;RHBDF2;AFAP1;BAZ1A;VPS37B;SORCS2;SPIDR;MTSS1;TGFBR2;ITPKB;PTP4A1;RASA3;DAD1;DPEP2;GAS7;HDAC4;VAC14;EXD3;ANKRD11;HDC;WBP4;ZC3HAV1;CXXC5;FAM117A;ZFP36L1;INPP5A;GSE1;MBP;E2F3;TNRC18;HIVEP3;PIP5K1C;CD58;MEF2D;ST3GAL3;XBP1;OSBPL3;SGTA;FOXN3;LHFPL2;ACSF3;VMP1;CLCN7;PTPRE;LRCH1;ATG16L2;AGO2;CCDC88C;RAMP1
Jensen_DISEASES	Ontologies	Kidney Cancer	Kidney cancer	280/2584	2.15631e-09	2.4625e-06	0	0	1.53201	30.571	IPO13;CYFIP1;TRIO;SMC5;MYLK;ZNF609;RPS6KA2;SAP130;UBAP2L;HMCN1;BSN;DIP2C;SOX6;EPHB1;EPHB4;ANKS1B;AGFG1;CUBN;ST6GAL2;AFAP1;ARMC8;ANK1;SND1;NISCH;CNBD1;FNDC1;MAP1B;PAPPA;ALPK2;ZFPM2;CFTR;NGEF;ASTN1;SPTBN4;CASZ1;DHX8;CEP85L;PCDH15;NEDD4L;IQGAP2;ADAMTS16;UGT8;PCDHA1;PRDM16;DHX36;PCDHA5;PLCG2;MOV10L1;PCDHA4;PCDHA3;TNRC18;HIVEP3;PCDHA2;PCDHA9;PCDHA8;KIAA0319L;PCDHA7;PCDHA6;NTNG1;DNAH10;LRBA;GREB1;SETD1…
Rummagene_transcription_factors	Transcription	Bipolar Disorder;Major Depressive Disorder;FANCI	PMC4721115-13148 2016 171 MOESM1 ESM.xlsx-SOM Table 7-Gene Symbol GRHL3	23/78	1.46778e-08	2.54792e-06	0	0	5.00213	90.223	BRSK2;TNXB;PTPRN2;KRT3;SIAH3;RFPL3;PCGF3;SORD;TBCD;HTR2A;TRAPPC9;LRRC2;RGMA;RPTOR;ZFYVE28;RPS6KA2;UBD;CDH13;TRIM15;HIVEP3;RADIL;STK32C;HLA-DRB1
ARCHS4_Tissues	Cell Types	Neuron	MOTOR NEURON	247/2316	9.53801e-08	2.57526e-06	0	0	1.48849	24.0621	KHDC3L;LDLRAD3;HS6ST1;SYNGAP1;DPYSL4;RUSC1;PEG10;HOXA2;BSN;DIP2C;EPHB1;HOXA6;SRRM3;ACOT7;FIBCD1;AFAP1;DKK3;CRISPLD1;FEZ1;MAP1B;PAPPA;HOXB3;NGEF;TSPYL4;HOXB6;KCTD16;ASTN1;SPTBN4;NYAP1;TTYH3;SYCP2L;PCDH15;PRDM12;TTBK1;ADAMTS16;ZNF709;NKAIN3;PCDHA1;ZNF704;HOXC5;HOXC4;PCDHA3;PCDHA2;PCDHA8;HOXC8;PCDHA7;PCDHA6;HOXC6;DNAH10;SIAH3;GREB1;DCLK2;NR2F2;TMEM196;TMEM198;SLC6A5;TH;SESTD1;CYP1A1;FAT3;FXYD6;PCDHB…
Rummagene_kinases	Pathways	Neurodevelopment;Gliogenesis;SAHH;NCOR2;Therapeutics;Brain Injury;Myelin	PMC8564895-jciinsight-6-132335-s029.xlsx-Vec sPIF DM CpGs-Unnamed 6 DMPK	118/901	1.374e-08	2.72662e-06	0	0	1.84532	33.4058	TRIL;CTNND2;SLC4A2;PHRF1;CELSR1;CAPN15;CDH3;ZMIZ2;EPSTI1;ZNF689;SRRM3;ST6GAL2;SLC6A17;PRKCE;FIBCD1;FBXO17;COL23A1;AFAP1;ANK1;MAPK8IP3;SND1;OLFM1;KIAA1614;FNDC1;TRIM15;PGR;SLC22A3;DNMT1;BAGE;CHRNA4;LPAR3;RASAL1;ITPR3;MEFV;CIAO3;TTBK1;PHF21A;APH1A;TPO;NKAIN3;TERT;HOXC5;PLCG2;MBP;FZD1;TMEM132D;TFAP2B;DNAH10;TMEM132E;ZFR2;SMURF1;GREB1;NR2F2;HSPA12B;SYT7;FGF14;LIN28A;TH;LHX1;ITGBL1;SP8;COL9A3;RADIL;FG…
Rummagene_transcription_factors	Transcription	Ewing Sarcoma;Cancer;Polycomb;Chromatin Remodeling	PMC7608835-aba3058 Table S3.xlsx-162 H2Aub-RING1B yesFLI1-Genes Containing RING1B EWSR1-FLI1 H2Aub Peaks FLI1	32/140	2.49588e-08	4.22427e-06	0	0	3.55478	62.2301	H6PD;IRS1;CUL1;MEOX2;THSD4;ARHGAP44;ADAMTS16;CDH4;INPP5A;RPS6KA2;ATOH8;GSE1;SOX6;PRKG1;ANKS1B;JAZF1;DSP;TFAP2B;PTPRN2;GALNT2;DAB2IP;GFRA1;NRG1;SMAD6;SGPP2;TOX3;DAB1;FGF14;BIN1;CCDC88C;SIDT1;FGF12
Rummagene_transcription_factors	Transcription	Breast Cancer;Eralpha;HSF1	PMC8709578-elife-69843-supp2.xlsx-HSF1 KO 2 Ctr-Nearest Ensembl HSF1	229/2085	2.84955e-08	4.70524e-06	0	0	1.53734	26.7089	JRK;CYBC1;TRIO;ZAN;FOXI2;ICAM2;XYLT2;XYLT1;LDLRAD3;HS6ST1;DCAF7;GLDN;MYLK;SYNGAP1;RUSC1;FAM53A;ATXN7L1;DIP2C;SLC12A7;ANKS1B;SDS;RBFOX3;PRKCE;COL23A1;FIBCD1;KRT8;RNASE4;ARMC8;HNF1A;CNBD1;TCERG1L;KCNQ1;PAPPA;CYP2E1;ZFPM2;RIN2;NGEF;EXD3;CASZ1;GYPC;GATA3;IQGAP2;ADH6;ART1;INPP5A;TERT;ZNF704;PLCG2;GSE1;TNRC18;KIAA0319L;NTNG1;RPL39L;XBP1;GREB1;RANBP17;SETD1A;SLC33A1;MRPL28;NR2F2;ZBTB9;AGO2;SNAI1;FBXL7;R…
Rummagene_signatures	Crowd	Triple‐negative Breast Cancer	PMC10352603-CTM2-13-e1335-s004.xlsx-Gene UP-GSE107764 Up	130/999	3.60379e-09	4.75611e-06	0	0	1.83816	35.7362	TRIO;LTN1;GABPB1;CDC14B;EPS8;MAEA;MPRIP;EPSTI1;BBX;DIP2C;SLC35A5;TCP11;SKIDA1;MTUS1;LMTK2;MITF;CASD1;FOXP4;POU3F2;TMEM131;SLC9B2;BIN1;KCNQ1;SIDT1;LMX1B;SELENOT;CCDC82;MAD1L1;DGKH;FBLN7;CTBP1;ANKRD11;CACNA1A;ZC3HAV1;IQGAP2;NCAPH;NPAS2;CACNA1H;TTBK2;C7ORF50;TPO;INPP5A;PCDHA1;ALDH3B1;PRDM16;HOXC4;PRELID3A;MAP2K5;SRPK2;GSDMA;PTPRN2;LRBA;PTCH1;SETD1A;TBCD;HPS5;SMAD6;BMP6;FAM135A;FAM151B;CPD;ZCCHC4;TP7…
RNAseq_Automatic_GEO_Signatures_Human_Down	Crowd	Heart Failure;Myosin;MYH7b;Cardiomyocyte	Myosin 7B Lncmyh7B Heart GSE157217 1	48/250	4.64185e-09	4.95402e-06	0	0	2.86626	54.9982	PATJ;DNMT1;CLSTN2;ELN;CTNND2;ASAP1;MYOM2;THSD4;EHBP1;GOLGA3;ABLIM1;CUX1;AKT3;DHX36;SMYD3;ERC1;MYH10;RGS6;MAP2K5;PRKG1;ST3GAL3;JAZF1;FARP1;ARFGEF2;HACE1;INTS1;INSR;KCNIP4;PLEKHA5;VPS13B;PDE4DIP;PRKCA;TRAPPC9;ARHGAP26;MPP6;PARD3B;FRAS1;PCCA;NFIB;MAP1B;EXOC4;ECHDC2;CDH13;FAT3;FGF12;TAF3;FBXL7;SDK2
Rummagene_kinases	Pathways	Fetal Alcohol Spectrum Disorder;Hypermethylation	PMC4926300-13072 2016 74 MOESM3 ESM.xlsx-DM Genes-HGNC Symbol DMPK	61/374	2.81997e-08	5.30154e-06	0	0	2.35673	40.9693	SYNM;XYLT1;SLC6A3;CELSR3;UCN3;SLC22A18;TRIM26;MEN1;BRD2;SCARA3;CTDSPL;KCNAB2;ANK1;RGMA;RASA3;PALLD;B3GNT3;TEKTL1;CDH13;SRSF5;MAD1L1;KCTD16;SHANK1;FBLN7;CASZ1;RBM47;TTYH3;NFIX;LRP1;CACNA1A;ATP10A;NREP;CPN1;MRM3;INPP5A;NKAIN3;CUX1;CALD1;GNG7;KISS1R;HIVEP3;MEF2D;TBC1D16;PTPRN2;WSCD2;GLYCTK;TXNRD1;GREB1;ESRRB;PCDHB14;ATP2B2;TRAPPC9;PCDHB11;ARHGAP31;FAM135A;PCDHB16;SNAI1;HLA-DPB1;SP8;RADIL;IGSF9B
HDSigDB_Human_2021	Diseases/Drugs	Immune Activation	Genes Changed In Sst/Npy-expressing Interneurons Of R6/2 Vs WT PMID32681824	81/564	5.91446e-08	5.65303e-06	0	0	2.03612	33.8877	RIPOR2;PTPRS;THRB;CLSTN2;TRAF3IP2;TUSC3;CTNND2;CMIP;ZNF609;ZMIZ1;CHORDC1;BBX;NRCAM;ERC1;ATXN7L1;SOX6;USP47;ST6GAL2;DST;PRKCE;MAGI2;CTDSPL;LMTK3;VPS13B;SORCS1;DNM2;DNM3;TOX3;FNDC1;SETBP1;BIN1;KCNQ1;EXOC4;SIK3;RARB;CDH13;SRSF5;FAM193A;GAS7;SDCCAG8;HDAC4;SPTBN4;RGS17;NLGN1;NTM;PCDH15;EFNA5;PHF21A;EHBP1;CYGB;CST3;OXCT1;TTC21B;NPY;NNAT;TNRC18;GRIA4;TMEM132D;NTNG1;KLHL29;TMEM132C;PTPRN2;LRBA;TMEM132B;K…
Rummagene_transcription_factors	Transcription	Breast Cancer;Eralpha;HSF1	PMC8709578-elife-69843-supp2.xlsx-MIX Ctr-Nearest Ensembl MIXL1	161/1358	3.55796e-08	5.73509e-06	0	0	1.65778	28.4334	JRK;PATJ;CYBC1;TRIO;ZAN;CTNND2;SPPL2B;FOXI2;XYLT2;XYLT1;CELSR1;HS6ST1;GLDN;COMP;CDH4;MAEA;FBRSL1;FAM53A;NRCAM;GARIN6;ATXN7L1;HMCN1;DIP2C;SLC12A7;TCP11;SDS;USP6;KDM2B;SKIDA1;PUS1;FIBCD1;NSMCE2;COL23A1;LMTK3;KRT8;ATP11A;HNF1A;ARMC8;DGKZ;CNBD1;OLFM1;TCERG1L;CCNE1;RUFY2;CYP2E1;FSCN2;SRSF5;TSNARE1;LMX1B;RIN2;NGEF;ABCG1;CASZ1;CHRNA4;CACNA1A;ITPR3;GATA3;IQGAP2;PRKCZ;ZFP36L1;ART1;TPO;INPP5A;TERT;PLCG2;GS…
Rummagene_transcription_factors	Transcription	Angiogenesis;Vascular Dementia;White Matter	PMC9170821-JCMM-26-3183-s001.xlsx-Endo DAPI ERG VaDadj Vs NC-Gene ERG	121/947	3.68023e-08	5.79422e-06	0	0	1.79309	30.6936	CYFIP1;FCGBP;TRIO;XYLT1;PLOD2;LDLRAD3;CLU;IFI44L;GLDN;CMIP;CDC14B;ZNF609;ALCAM;RPS6KA2;CHORDC1;EPSTI1;TRIM26;RNF111;ANKS1B;AGFG1;DSCAM;MITF;ATP11A;SND1;BIN1;KIF16B;KCNQ1;PADI2;ZFPM2;RIN2;WDFY4;ABCG1;NTM;CACNA1A;NEDD4L;ZC3HAV1;ARHGAP15;NPAS2;ZFP36L1;INPP5A;SCIN;GRK5;WDR70;CALD1;PLCG2;MBP;HIVEP3;IGFBP7;TNRC18;PTPRN2;SMURF1;TRAPPC9;BMP6;PPFIBP1;FAM135A;DAB1;P4HA2;SESTD1;MAFF;GNAS;TMCC1;DPP10;RYR1;AH…
ChEA_2022	Transcription	Prostate Cancer;Runx2	RUNX2 22187159 ChIP-Seq PCA Human	279/2722	4.38234e-07	6.0317e-06	0	0	1.42617	20.8798	SLC35B2;EHF;TRIO;PWWP2B;TRIL;THUMPD3;HS6ST1;MYLK;ZFYVE28;ZNF609;ALCAM;FAM53A;ATXN7L1;DIP2C;SOX6;SAMD13;EPHB1;SLC12A7;ANKS1B;SDS;SLC6A17;FBXO2;PRKCE;MTUS1;AFAP1;AARSD1;TCERG1L;CRISPLD1;SIK3;ZFPM2;RIN2;NGEF;TSPYL4;ASTN1;SLC22A3;CASZ1;GYPC;HHLA2;GATA3;CD1D;PRDM11;IQGAP2;UGT8;INPP5A;NPBWR1;ZNF704;ARSJ;GALR1;CEP72;TNRC18;NRBF2;SNX7;NTNG1;FZD1;SRPK2;TRAP1;HACE1;DNAH10;PTPRN2;TNFSF14;LRBA;INSR;RANBP17;D…
Rummagene_transcription_factors	Transcription	Glioblastoma;Cancer;Cancer Stem Cell;Cell Migration;Chromatin Structure	PMC6167382-41467 2018 6258 MOESM4 ESM.xlsx-TEAD-associated GSC-Specific UP-Nearest Ensembl GSC	254/2371	4.05332e-08	6.23658e-06	0	0	1.49958	25.5246	TRIO;TRAF3IP2;TRIL;XYLT1;THUMPD3;LDLRAD3;SMC5;HS6ST1;RABGEF1;BAIAP2L1;RASSF2;MPRIP;TRIM29;PEG10;RPS6KA2;ATXN7L1;BSN;EPHB1;CUBN;ST6GAL2;ENTPD4;PRKCE;COL23A1;MTUS1;AFAP1;SND1;DKK3;RIN2;CASZ1;TTYH3;ZC3HAV1;IQGAP2;C7ORF50;ZNF704;DHX36;TNRC18;HIVEP3;NRBF2;SNX7;ELANE;SRPK2;XBP1;HACE1;XRCC4;INSR;DCLK2;SMU1;MSRA;PARP11;PPFIBP1;FAM135A;SESTD1;MYO5C;FAT3;SIM2;ACHE;SYNM;ARHGAP8;ELN;GRIK3;AP4E1;PRKAG2;TMEM18…
HDSigDB_Human_2021	Diseases/Drugs	Immune Activation	Genes Changed In Chat-expressing Interneurons Of R6/2 Vs WT PMID32681824	140/1153	7.23567e-08	6.32632e-06	0	0	1.69611	27.8868	POP5;VPS29;PID1;CLSTN2;TMEM167A;DENND5B;LDLRAD3;CDH8;ZFYVE28;ZNF609;ALCAM;ZMIZ1;AKT3;SAP130;BBX;NRCAM;BSN;DIP2C;HMGN3;RGS6;RGS7;ANKS1B;ST6GAL2;ACOT7;RBFOX3;DSCAM;MAGI2;UBE2E1;SHISA4;PRKCA;MITF;ILF2;TMEM131;GPRIN3;FEZ1;MAP1B;SIK3;SRSF5;ZFPM2;KCTD16;SPTBN4;CTTNBP2;PCDH15;SPATA2;CACNA1A;NEDD4L;NREP;NRF1;EFNA5;LPP;NPAS2;PHF21A;CAMSAP2;CTIF;INPP5A;GRK5;ZNF704;HIVEP3;KLHL29;SRPK2;ACBD5;HACE1;TMEM132E;S…
ARCHS4_Tissues	Cell Types	Superior Frontal Gyrus	SUPERIOR FRONTAL GYRUS	244/2316	3.18162e-07	6.8723e-06	0	0	1.46467	21.9125	IPO13;TRIL;HS6ST1;GLDN;ZFYVE28;SYNGAP1;DPYSL4;BSN;SRRM3;ACOT7;RBFOX3;SLC6A17;FBXO2;PRKCE;COL23A1;FIBCD1;MAPK8IP3;DKK3;TCERG1L;PPP1R3C;BIN1;FEZ1;PADI2;CYP2E1;NGEF;KCTD16;ASTN1;SPTBN4;NYAP1;PCDH15;PRDM12;PRKCZ;TTBK1;KLK7;PCDHA1;NPBWR1;PCDHA3;PIP5K1C;PCDHA2;PCDHA8;PCDHA7;ST3GAL3;PCDHA6;RTBDN;PTPRN2;ZFR2;DCLK2;HSPA12B;TMEM196;TMEM198;TH;FXYD6;PCDHB4;COL9A3;IGSF9B;FBXL7;GPR27;RYR1;ACHE;SYNM;SLC35F3;GR…
Rummagene_transcription_factors	Transcription	Breast Cancer;Eralpha;HSF1	PMC8709578-elife-69843-supp2.xlsx-MIX Ctr-Gene Name MIXL1	172/1480	4.70639e-08	7.08049e-06	0	0	1.62308	27.3842	JRK;PATJ;CYBC1;TRIO;ZAN;CTNND2;SPPL2B;FOXI2;XYLT2;XYLT1;CELSR1;HS6ST1;GLDN;COMP;CDH4;MAEA;FBRSL1;FAM53A;NRCAM;GARIN6;ATXN7L1;HMCN1;DIP2C;SLC12A7;TCP11;SDS;USP6;KDM2B;SKIDA1;PUS1;FIBCD1;NSMCE2;COL23A1;LMTK3;KRT8;ATP11A;HNF1A;ARMC8;DGKZ;CNBD1;OLFM1;KIAA1614;TCERG1L;CCNE1;RUFY2;CYP2E1;FSCN2;SRSF5;TSNARE1;LMX1B;RIN2;NGEF;ABCG1;CASZ1;BAGE;CHRNA4;CACNA1A;ITPR3;GATA3;IQGAP2;AARD;PRKCZ;ZFP36L1;ART1;TPO;I…
HDSigDB_Human_2021	Diseases/Drugs	Immune Activation	Genes Down-Regulated In Pvalb/Th-expressing Interneurons Of R6/2 Vs WT PMID32681824	65/422	9.2638e-08	7.65062e-06	0	0	2.20229	35.6651	DPP10;TRIO;PTPRS;THRB;CLSTN2;CELF4;XYLT1;LDLRAD3;SOBP;PPP1CC;ZMIZ1;TRPS1;ME3;NRCAM;SKP2;SOX6;TLE2;RBFOX3;PRKCE;COL23A1;AFAP1;PRKCA;SORCS1;PROX1;ANK1;OLFM1;FNDC1;SETBP1;TMEM126A;CDH13;MGLL;GAS7;KCTD16;CTTNBP2;PCDH15;PLD5;CACNA1A;ASAP1;EFNA5;THSD4;ABLIM2;OXCT1;CDH22;HIVEP3;GABRD;GRIA4;OPCML;TMEM132D;KLHL29;FARP1;TMEM132C;PTPRN2;KCNIP1;OSBPL3;KCNIP4;PDE4DIP;ATP2B2;FOXN3;GRIN1;SH3RF3;MYO1E;MSRA;DAB1;…
Rummagene_signatures	Crowd	SARS-CoV-2;Viral Infection	PMC7924267-media-9.xlsx-Pericyte Up-Feature Up	177/1495	7.6014e-09	8.91728e-06	0	0	1.66261	31.0824	PHLDB1;PID1;TRIO;CLSTN2;IRS1;PRDM6;XYLT1;LDLRAD3;LCLAT1;MYLK;CDC14B;FADS3;EPS8;ARHGAP44;SYDE1;EFEMP2;SYNGAP1;MPRIP;ADGRA2;RUSC1;RPS6KA2;AKT3;ZNF208;PALM;BBX;NRCAM;ATXN7L1;DIP2C;SOX6;RGS6;TLE2;TPM2;FBXO17;MAGI2;AFAP1;PRKCA;AARSD1;ANK1;PCDHA11;TMEM131;PCDHA10;DKK3;FRMD6;MT1A;FEZ1;MAP1B;PAPPA;HOXB3;PGR;CYP2E1;PLA2R1;ZFPM2;HOXB6;DGKH;TBC1D19;CTTNBP2;LPAR3;PRDM11;ARHGAP15;LPP;CACNA1H;PALM2AKAP2;CAMSAP…
Rummagene_transcription_factors	Transcription	Ependymoma;Cancer	PMC6718408-41467 2019 11884 MOESM6 ESM.xlsx-TAD Genes ST-EPN-RELA-Unnamed 4 RELA	84/593	6.24721e-08	9.13883e-06	0	0	2.00484	33.2574	PID1;PTPRS;PWWP2B;ELN;CHD5;CLU;ELFN1;SLC6A3;CMIP;TTC27;ADAMTS2;MAEA;DPYSL4;ZMIZ1;ADGRA2;GPER1;MCF2L;SAP130;COA8;BSN;UNKL;SLC12A7;SCARA3;ACOT7;SDS;CISH;IQCE;AFAP1;TSC2;GFRA1;ATP11A;KCNAB2;MAPK8IP3;SORCS2;MTSS1;ARHGAP45;OLFM1;WRAP73;DGKQ;TSNARE1;ZFPM1;DOCK1;MGLL;MAD1L1;ASTN1;HDAC4;BRSK2;CASZ1;UBIAD1;TTYH3;CTBP1;IDUA;NXN;ANKRD11;JAKMIP3;CACNA1H;PTHLH;C7ORF50;FAM83G;INPP5A;CHSY1;CDH22;ZNF423;TBC1D16;…
Rummagene_transcription_factors	Transcription	Angiogenesis;Vascular Dementia;White Matter	PMC9170821-JCMM-26-3183-s001.xlsx-Neu DAPI ERG VaDadj Vs NC-Gene ERG	118/926	6.34454e-08	9.13883e-06	0	0	1.78569	29.5945	ALDH1L1;PHLDB1;PID1;XYLT1;LDLRAD3;CLU;IFI44L;CDH8;CMIP;CDC14B;ALCAM;ZMIZ1;PEG10;CHORDC1;TNR;NRCAM;DIP2C;SOX6;STK32B;RNF111;TLE2;ST6GAL2;DSCAM;PRKCA;MITF;MYT1;DKK3;ACAP3;KCNQ1;MAP1B;PADI2;ZFPM2;RIN2;TSPYL4;NTM;PCDH15;PLD5;RHOBTB3;CACNA1A;NEDD4L;EFNA5;ARHGAP15;ADIPOR2;UGT8;NKAIN3;ZNF423;KIAA0319;GRIA4;NTNG1;TMEM132D;SRPK2;TMEM132C;SYT1;SMURF1;OSBPL3;PTCH1;ARHGAP26;TMEM196;FLI1;ARHGAP31;GNAS;IGSF9B;…
Rummagene_transcription_factors	Transcription	Breast Cancer;Eralpha;HSF1	PMC8709578-elife-69843-supp2.xlsx-HSF1 KO 2 Ctr-Gene Name HSF1	244/2273	6.6977e-08	9.44654e-06	0	0	1.49964	24.7724	JRK;CYBC1;TRIO;ZAN;FOXI2;ICAM2;XYLT2;XYLT1;LDLRAD3;HS6ST1;DCAF7;GLDN;MYLK;SYNGAP1;RUSC1;FAM53A;ATXN7L1;DIP2C;SLC12A7;ANKS1B;SDS;RBFOX3;PRKCE;COL23A1;FIBCD1;KRT8;RNASE4;ARMC8;HNF1A;CNBD1;TCERG1L;KCNQ1;PAPPA;HOXB3;CYP2E1;ZFPM2;RIN2;NGEF;EXD3;CASZ1;GYPC;GATA3;IQGAP2;AARD;ADH6;ART1;INPP5A;TERT;NPBWR1;ZNF704;GALR1;PLCG2;GSE1;TNRC18;KIAA0319L;NTNG1;FZD1;RPL39L;XBP1;SIAH3;GREB1;RANBP17;SETD1A;SLC33A1;MR…
Rummagene_transcription_factors	Transcription	Endometrial Stromal Sarcoma;Cancer;Ossifying Fibromyxoid Tumor;H3K27;Polycomb;PRC2	PMC9296003-supp Gad.348982.121 Supplementary Table S1.xlsx-PeakCallEPC1-PHF1 H3K27me3 k562-ENSEMBL PHF1	84/595	7.25971e-08	9.8606e-06	0	0	1.99677	32.8236	TRIO;TRAF3IP2;CELF4;GRIK3;CHD6;PRKAG2;CHD5;TBC1D3C;ESPN;CELSR1;HS6ST1;SLC6A3;CMIP;CDH4;ADAMTS2;MAEA;BAIAP2L1;KCNT1;DPYSL4;RPS6KA2;MCF2L;TEKT4;DIP2C;SOX6;STK32C;GALNT9;PTGDR;PRMT8;RBFOX3;SLC6A17;FIBCD1;ARHGEF16;PROX1;PCDHA12;GFRA2;PCDHA11;MTSS1;OLFM1;LMX1A;PXDN;SIDT1;TSNARE1;LMX1B;DOCK1;EXOC2;SHANK2;ASTN1;HDAC4;CASZ1;TNXB;CHRNA4;NTM;OR9Q1;ATP10A;PRKCZ;JAKMIP3;STOX2;TPO;ABLIM2;DNAJB6;MTHFD1L;PRR5-A…
Rummagene_transcription_factors	Transcription	Cancer;Cell-in-cell Structure	PMC10011543-41419 2023 5707 MOESM4 ESM.xlsx-genes With Unique SNP-F5-Thygro-r CIC-1n H-R CIC-2n H-R CIC	145/1205	7.28257e-08	9.8606e-06	0	0	1.68018	27.6141	CYFIP1;FCGBP;EHF;ANKLE1;NUP188;ITGA2B;SLC4A2;CELSR1;DCAF7;ZFYVE28;MAEA;ZMIZ1;RPS6KA2;FAM53A;DIP2C;TCP11;MAP2K3;USP6;LIG1;DSCAM;COL23A1;TAP1;ACAP3;FNDC1;BIN1;DGKQ;MADD;SIK3;PADI2;FLYWCH1;WDFY4;CCDC150;ISCU;ABCG1;SPTBN4;EXD3;CUL7;H6PD;MTARC1;CHRNA4;PCDH15;CACNA1A;ITPR3;NTPCR;MEFV;PRKCZ;CACNA1H;PSORS1C1;TPO;DPH1;PRDM16;CDH22;EP400;ALX4;GSE1;MBP;HIVEP3;PCDHA3;IGFBP7;TNRC18;VARS2;KLHL29;HLA-DRB5;DNAH1…
ChEA_2022	Transcription	Hematopoiesis;KDM2B;Cancer	KDM2B 26808549 Chip-Seq K562 Human	184/1673	7.33166e-07	9.91083e-06	0	0	1.5223	21.5038	IPO13;ERRFI1;DENND5B;ITGA2B;LOXL3;LDLRAD3;SLC4A2;ESPN;HS6ST1;CMIP;COMP;ZFYVE28;NPPB;TRIM29;ZMIZ1;AKT3;PALM;FBRSL1;FAM53A;MAP3K6;PHLDA2;PITX1;SLC12A7;STK32C;RGS7;MEN1;KDM2B;FBXO2;FIBCD1;LMTK3;PRKCA;PRKAB1;POU3F2;DGKZ;SLC9A2;ACAP3;CCNE1;THAP7;FEZ1;ZNF319;FLYWCH1;LMX1B;WDFY4;ZFPM1;ABCG1;DGKH;CASZ1;SLC26A1;H6PD;GYPC;CHRNA4;ITPR3;ZC3HAV1;NRF1;PRDM12;PRDM11;PRKCZ;CACNA1H;FOXO1;CDH22;EP400;ALX4;TNRC18;R…
HDSigDB_Human_2021	Diseases/Drugs	Immune Activation	Genes Changed In Foxp2/Olfm3-expressing Neurons Of zQ175DN Vs WT PMID32681824	89/651	1.3068e-07	1.00961e-05	0	0	1.92469	30.5073	DPP10;RYR1;RIPOR2;PID1;TRIO;ANKRD33B;PTPRS;THRB;SLC7A14;SLC35F1;SOBP;CDH8;ZFYVE28;ALCAM;TNR;PDE4A;ME3;NRCAM;DIP2C;BSN;RGS7;RBFOX3;KDM2B;MAGI2;TBC1D8;LMTK2;NRG1;SORCS1;DGKZ;SORCS2;GPRIN3;PCCA;EXOC4;SIK3;RBM20;SRSF5;NGEF;MGLL;SHANK2;DGKH;KCTD16;SLC22A3;NLGN1;TTYH3;ROCK2;CTTNBP2;ANKRD11;NTM;TULP4;PCDH15;NEDD4L;NPAS2;CST3;STOX2;ABLIM1;CUX1;OXCT1;GNG7;NNAT;HIVEP3;WASF1;PAK5;GRIA4;CDK17;PTPRN2;KCNIP1;W…
Rummagene_transcription_factors	Transcription	Endometrial Stromal Sarcoma;Cancer;Ossifying Fibromyxoid Tumor;H3K27;Polycomb;PRC2	PMC9296003-supp Gad.348982.121 Supplementary Table S1.xlsx-PeakCallEPC1-PHF1 H3K27me3 k562-SYMBOL PHF1	84/596	7.82267e-08	1.03842e-05	0	0	1.99276	32.6088	TRIO;TRAF3IP2;CELF4;GRIK3;CHD6;PRKAG2;CHD5;TBC1D3C;ESPN;CELSR1;HS6ST1;SLC6A3;CMIP;CDH4;ADAMTS2;MAEA;BAIAP2L1;KCNT1;DPYSL4;RPS6KA2;MCF2L;TEKT4;DIP2C;SOX6;STK32C;GALNT9;PTGDR;PRMT8;RBFOX3;SLC6A17;FIBCD1;ARHGEF16;PROX1;PCDHA12;GFRA2;PCDHA11;MTSS1;OLFM1;LMX1A;PXDN;SIDT1;TSNARE1;LMX1B;DOCK1;EXOC2;SHANK2;ASTN1;HDAC4;CASZ1;TNXB;CHRNA4;NTM;OR9Q1;ATP10A;PRKCZ;JAKMIP3;STOX2;TPO;ABLIM2;DNAJB6;MTHFD1L;PRR5-A…
ChEA_2022	Transcription	Breast Cancer;RUNX1	RUNX1 27514584 Chip-Seq MCF-7 Human	174/1568	8.62609e-07	1.14561e-05	0	0	1.53513	21.4355	ALDH1L1;EHF;PHLDB1;PWWP2B;SPPL2B;TRIL;DGKA;LDLRAD3;TBC1D3C;OGDHL;HNMT;HS6ST1;GLDN;CDH8;CMIP;EPS8;COMP;ZNF609;MPRIP;FAM174B;CDH1;ZMIZ2;PABPC4L;FBRSL1;FAM53A;HMCN1;LZTS2;PHLDA2;EPHB4;RGS7;CXADR;CISH;DAPK2;PUS1;SPINK5;FIBCD1;AKR1E2;KRT8;PRKCA;TM4SF4;DGKZ;OLFM1;BIN1;RAB35;ACOT1;FLYWCH1;TSNARE1;CYP2E1;LMX1B;RIN2;EXD3;CASZ1;ANKRD11;FBXO47;VTCN1;EFNA5;IQGAP2;ZFP36L1;APH1A;ALDH3B2;INPP5A;TERT;ALDH3B1;CDH…
Rummagene_kinases	Pathways	Cancer;CpG Island;Somatic Structural Variant;Histone Modification	PMC6792267-13059 2019 1818 MOESM7 ESM.xlsx-top CGI Probe DM Method fdr5-Unnamed 1 DMPK	86/613	6.73929e-08	1.16212e-05	0	0	1.98316	32.7474	RYR1;TRIO;HSP90AB1;PTPRS;DSCC1;THUMPD3;LDLRAD3;SLC6A3;MYLK;IRF2BPL;RPTOR;RABGEF1;KIAA1549;SCRN1;ZNF689;TRIM26;DIP2C;LZTS2;UNKL;SLC12A7;STK32C;HELLS;CCT2;CISH;ARHGEF17;MAGI2;SSU72;AFAP1;ADAM10;ILF2;NISCH;PSMA5;ACAP3;RASA3;CRY2;TEKTL1;ZNF557;EEF1E1;ZFPM1;EXOC2;MAD1L1;SHANK2;ZNF232;HDAC4;TOR4A;BRSK2;ANKRD11;TROAP;SLC38A10;CACNA1A;PRKCZ;JAKMIP3;CACNA1H;ZBTB40;C7ORF50;INPP5A;CUX1;RAB40C;WBP2NL;CEP72;G…
Rummagene_kinases	Pathways	Thyroid Neoplasm;Cancer;BRAF;Hypermethylation;Hypomethylation	PMC9441509-ceo-2022-00206-suppl5.xlsx-Sheet1-Suppelmental Table 5 Validation Of The Inverse Correlation Patterns Of 924 Genes In Nthy V600E Cells And TCGA PTC Tissue With BRAF Mutation BRAF	94/690	6.83215e-08	1.16212e-05	0	0	1.91973	31.6737	GALNT11;PHLDB1;EIF4E3;DYSF;AP4E1;HAPLN3;FADS3;SGCE;NPPB;LIAT1;PANX2;NANP;CHAF1B;EFEMP2;ADAMTS2;DPYSL4;SCRN1;PEG10;CLDN23;PALM;LZTS2;SCARF2;SLC37A3;EPHB4;BOK;RGS7;DSP;SCARA3;SUN1;RFC4;NSUN5;ELOVL2;TPM2;FBXO2;ARHGEF16;MTUS1;NRG1;GFRA1;ARK2N;SPIDR;PSMA5;BACE2;PPP1R3C;BIN1;SAP25;CCDC74B;PALLD;MAP1B;FLYWCH2;ALDOA;GPRC5C;ABCG1;PAOX;IQCA1;CASZ1;GYPC;BRI3;PRUNE2;ABHD8;CXXC5;PRKCZ;STOX2;C7ORF50;DNAJB6;CUX…
Rummagene_kinases	Pathways	Colorectal Cancer	PMC5355058-oncotarget-08-12820-s003.xlsx-Exclusive DM genes-N1 X ADE DMPK	114/888	7.21908e-08	1.17212e-05	0	0	1.79943	29.5897	CHPF;TRIL;DGKA;LTN1;TMEM95;ESPN;ZFYVE28;FGF6;PPP1CC;PALM;FAM53A;TRIM26;DIP2C;TCP11;STK32C;MEN1;AGFG1;CCDC154;USP5;MAMSTR;LMTK3;PRKCA;MYT1;KIF16B;MAP1B;DGKQ;CYP2E1;FSCN2;MZF1;HOXB6;MAD1L1;CDCA3;MTARC1;ANKRD11;RASAL1;CD1D;AARD;MEFV;PRKCZ;TTBK1;CTIF;ALDH3B2;TPO;WBP2NL;EP400;GSE1;SMYD3;NRBF2;MYH10;SRPK2;UBE2H;WSCD2;LRBA;ESRRB;ASPSCR1;ADAP1;HSPA12B;ACSF3;LRCH1;LIN28A;TH;ITGBL1;PCDHB4;RGL2;FLT1;PTPRS;H…
Rummagene_signatures	Crowd	Alveolar Rhabdomyosarcoma;Cancer;PAX3;Histone Lysine Demethylase	PMC7811140-mmc2.xlsx-H3K36me3 Up P 0 05-Gene Up	106/783	1.36437e-08	1.30955e-05	0	0	1.9128	34.6407	RIPOR2;PID1;TRIO;TRAF3IP2;TUSC3;LDLRAD3;FGF6;ZNF609;BAIAP2L1;PEG10;FBRSL1;NRCAM;STK32B;CUBN;PRKCE;FIBCD1;PRKCA;TMEM131;DKK3;KIAA1614;BIN1;KCNQ1;PAPPA;LMX1B;MZF1;RIN2;MAD1L1;CASZ1;EFNA5;ENTREP2;PHF21A;ZFP36L1;PALM2AKAP2;ARSJ;ALX4;HIVEP3;SMYD3;TBC1D16;KLHL29;SRPK2;UBE2H;SYT1;BDNF;OSBPL3;FANCC;FOXN3;PARP11;P4HA2;SNAI1;PLEKHM2;ARHGAP8;ANKRD33B;QPRT;SNAP23;DYSF;PRKAG2;ADM;MYPN;RPTOR;KIAA1549;MIS18BP1;…
Rummagene_transcription_factors	Transcription	Acute Lymphoblastic Leukemia;Fusion Gene;Cancer	PMC5557398-13045 2017 515 MOESM1 ESM.xlsx-S9-ZNF384 SpecDMCs-Unnamed 3 ZNF384	120/956	1.12013e-07	1.45833e-05	0	0	1.75478	28.0847	CHPF;CLSTN2;IRS1;CTNND2;LOXL3;XYLT1;CELSR1;ESPN;CELSR3;SCAMP4;ZNF609;SYNGAP1;RASSF2;HOXA2;DIP2C;LZTS2;RGS6;PTGDR;GAS2L3;RBFOX3;PRKCE;COL23A1;MAGI2;LMTK3;KRT8;PRKCA;TM4SF4;POU3F2;TMEM131;FNDC1;HOXB3;TRIM15;LMX1B;MT1E;IQCA1;CD1D;PRDM11;EFNA5;TTBK1;PLD2;GRK5;ALX4;KIAA0319L;MYH10;TBC1D16;RTBDN;KLHL29;TMEM132E;ZFR2;CAV1;TMEM132B;INHBB;HSPA12B;SYT7;ZBTB9;EXT1;ARHGAP31;LIN28A;CYP1A1;ECHDC2;COL9A3;HOXD9;…
ChEA_2022	Transcription	Ovarian Cancer;Cell Binding;SMAD4	SMAD4 21799915 ChIP-Seq A2780 Human	227/2167	1.36229e-06	1.74789e-05	0	0	1.44836	19.5621	PID1;TRAF3IP2;FOXI2;XYLT1;LDLRAD3;PCMT1;ZNF609;ALCAM;RPS6KA2;SAP130;HMCN1;BSN;SOX6;SLC35A5;EPHB1;EPHB4;ANKS1B;CUBN;SLC6A17;COL23A1;NSMCE2;AFAP1;PRKCA;TM4SF4;CNBD1;TCERG1L;CRISPLD1;FNDC1;MAP1B;SIK3;RIN2;KCTD16;ASTN1;SLC22A3;CASZ1;GYPC;PCDH15;C2CD4B;ZC3HAV1;PRDM11;SKA3;TTBK2;ADAMTS16;NKAIN3;WDR70;PCDHA1;NPBWR1;C9;RRS1;KCNMB3;PLCG2;HIVEP3;KIAA0319L;ST3GAL3;PTPRN2;LRBA;RANBP17;TYR;EXT1;MSRA;PARP11;FA…
Rummagene_kinases	Pathways	B-cell Lymphoma;Cancer;Polycomb	PMC9304422-41698 2022 295 MOESM3 ESM.xlsx-DM naturalkillers-Genes DMPK	18/56	1.25018e-07	1.89871e-05	0	0	5.65288	89.8514	RYR1;HCN4;TFAP2A;LRP1;NXN;EYA4;TMEM51;PRKAG2;SECTM1;HEYL;KIF26A;PALM;PRDM16;CDH13;GSE1;TSNARE1;LRRC8E;FBXL7
Rummagene_kinases	Pathways	Colorectal Cancer	PMC5355058-oncotarget-08-12820-s003.xlsx-DM Genes Network analysis-N1xN2 DMPK	16/45	1.27573e-07	1.89871e-05	0	0	6.57888	104.437	TNXB;TTYH3;PHF1;B3GALT4;TBCD;HAUS5;SMAD6;WDR46;JAKMIP3;ART1;VMP1;ZBTB9;HOXC5;HOXC4;ZFPM1;HOXC6
Rummagene_signatures	Crowd	Schizophrenia;Hypomethylation	PMC9710780-pone.0278155.s001.xlsx-Down-reg DEG-L56CCa Down	73/478	2.1657e-08	1.90546e-05	0	0	2.18612	38.5804	GALNT11;ANKRD33B;PTPRS;DENND5B;LDLRAD3;SOBP;LCLAT1;FARS2;ZFYVE28;ZNF609;AKT2;SUFU;PALM;BSN;STK32C;RGS7;CERS4;PRMT8;SLC6A17;DNMT3A;NSMCE2;CTDSPL;PRKCA;GFRA1;ATP11A;ARK2N;FAM227B;ITPKB;TOM1L2;ARK2C;SETBP1;KCNQ1;FLYWCH1;MGLL;SHANK2;DGKH;HDAC4;SPTBN4;BRSK2;NXN;TULP4;PLD5;PRKCZ;PALM2AKAP2;ADD2;ABLIM2;CUX1;MTHFD1L;RAB40C;ERICH1;GNG7;SUSD4;VPS54;TNRC18;ZSWIM5;AAMDC;OPCML;PTPRN2;ZFR2;SMURF1;TMEM132B;PCGF…
Rummagene_transcription_factors	Transcription	Angiogenesis;Vascular Dementia;White Matter	PMC9170821-JCMM-26-3183-s001.xlsx-Astro DAPI ERG VaDadj Vs NC-Gene ERG	147/1242	1.63224e-07	2.08496e-05	0	0	1.64792	25.7539	CYFIP1;ALDH1L1;TRIO;TRAF3IP2;TUSC3;CTNND2;PLOD2;CMIP;MYLK;EEF1B2;CDH4;SYNGAP1;RPS19;CHORDC1;BBX;TNR;NRCAM;SOX6;SLC12A7;EPHB1;RGS7;ST6GAL2;DSCAM;MAGI2;PRKCA;ATP11A;POU3F2;DKK3;GPRIN3;FRMD6;CRISPLD1;FEZ1;PAPPA;SIDT1;PADI2;ZFPM2;WDFY4;KCTD16;MT1E;ASTN1;IQCA1;CTTNBP2;ANKRD11;NTM;PCDH15;RHOBTB3;NEDD4L;ZC3HAV1;IQGAP2;ARHGAP15;NPAS2;ENTREP2;PHF21A;ZFP36L1;NKAIN3;ZNF704;PLCG2;MBP;IGFBP7;ZNF423;SNX7;NTNG1…
ChEA_2022	Transcription	Endometrial Carcinoma;Cancer;Tamoxifen;H3K27;Eralpha;FOXA1	ERA 27197147 Chip-Seq ENDOMETRIOID-ADENOCARCINOMA Human	102/822	1.74852e-06	2.16989e-05	0	0	1.72176	22.825	ERRFI1;FCGBP;EHF;IRS1;OGDHL;HNMT;CELSR1;HS6ST1;KLHL31;ZFYVE28;ALCAM;ZMIZ1;RPS6KA2;ATXN7L1;TEKT5;HMCN1;TCP11;ST6GAL2;CISH;PRKCE;COL23A1;MTUS1;ADAM10;MITF;ATP11A;PRKAB1;PGR;UBIAD1;CASZ1;CTBP1;CD1D;ZFP36L1;PRDM16;PLCG2;ALX4;MBP;PIP5K1C;SMYD3;KIAA0319L;TFAP2A;GSDMC;XBP1;OSBPL3;GREB1;ARHGAP26;EXT1;SMU1;PARP11;FGF14;TH;SESTD1;MAFF;CCDC88C;ITGBL1;FGF12;FBXL7;SDK2;FGFR2;ACHE;FLT1;ELFN1;TRIM6;CA5A;C1QTNF6…
Rummagene_kinases	Pathways	Pluripotent Stem Cells;CpG Island;MLH1;Cardiomyocyte;Thymic Epithelial Cell	PMC10261899-mmc3.xlsx-Table S2D-TEC DMRs-Unnamed 30 TEC	72/492	1.53507e-07	2.19331e-05	0	0	2.07604	32.572	TINAGL1;EIF4E3;TRIL;PRDM6;PRKAG2;HNMT;CLU;CXCL5;KLHL31;AKAP12;EFEMP2;RUSC1;MCF2L;EPSTI1;ME3;HOXA6;PITX1;TCP11;ANKS1B;BRD2;LAG3;ACOT7;ARRDC2;USP44;FBXO17;SHISA4;HNF1A;FOXP4;UPK3A;ARHGAP45;SLFN12;H2AJ;TOX2;TNFRSF25;ALPK2;EGFL8;HOXB6;ZNF311;SHANK2;TOR4A;TNXB;GYPC;SLC43A2;CEP85L;FBXO47;USH1C;NEDD4L;VTCN1;VWCE;ACVR1B;ZFP36L1;CUX1;NTF3;NNAT;KCNMB3;IGF2BP1;HOXC4;IGFBP7;MSX1;VARS2;JAZF1;DNAH10;PTPRN2;MOG…
Rummagene_signatures	Crowd	Cancer;Myc;Replication;DNA damage	PMC5550886-cddis2017345x5.xlsx-Myc Bound Up 48Hrs-Gene Symbol Up	169/1438	2.89285e-08	2.20523e-05	0	0	1.64397	28.5367	ALDH1L1;EHF;CLSTN2;TRIL;RTKN2;WBP1L;XYLT1;HNMT;IFI44L;EFEMP2;ADGRA2;RPS6KA2;PALM;PABPC4L;HMCN1;DIP2C;SOX6;SLC12A7;STK32B;WASHC3;TLE2;SPINK5;SHISA4;RNASE4;PRKCA;PCDHA12;PCDHA11;PCDHA10;DKK3;GPRIN3;TOM1L2;CRISPLD1;MAP1B;HOXB3;PLA2R1;STAM2;HOXB6;TSPYL4;ABCG1;KCTD16;IQCA1;SPTBN4;TBC1D19;CUL7;H6PD;NTM;PLD5;CACNA1A;PLA2G7;LPP;PHF21A;PSORS1C1;ADAMTS16;ZNF709;APH1B;PCDHA1;ALDH3B1;HOXC5;PCDHA5;MOV10L1;HOX…
Rummagene_signatures	Crowd	Esophageal Squamous Cell Carcinoma;Cancer;Radioresistance;Sall2	PMC5370508-jcav08p0646s2.xls-UP-UCSC REFGENE NAME Up	151/1253	3.47231e-08	2.20523e-05	0	0	1.6861	28.9602	OSGEPL1;DGKA;FOXI2;WBP1L;ZFYVE28;COMP;DPYSL4;ZMIZ1;RPS6KA2;FBRSL1;GSC2;HMCN1;DIP2C;SLC12A7;EPHB4;STK32C;ANKS1B;SRRM3;RBFOX3;FBXO2;PRKCE;MAGI2;TAP1;HNF1A;MYL5;FRMD6;FNDC1;LACTB2;PDE12;KCNQ1;MAP1B;TSNARE1;ZFPM2;ZFPM1;STAM2;IQCA1;SLC22A3;BRSK2;SLC26A1;CDCA3;SYCP2L;CHRNA4;FPR1;ABHD8;C2CD4B;IQGAP2;ARHGAP15;TTBK1;HCAR2;UGT8;INPP5A;GRK5;ADAMTS19;ARSJ;NLRP2;KIAA0319L;MYH10;RTBDN;TMEM132C;HELT;BDNF;ZFR2;S…
Rummagene_signatures	Crowd	Esophageal Squamous Cell Carcinoma;Cancer;Radioresistance;Sall2	PMC5370508-jcav08p0646s2.xls-UP-UCSC REFGENE NAME 1 Up	151/1253	3.47231e-08	2.20523e-05	0	0	1.6861	28.9602	OSGEPL1;DGKA;FOXI2;WBP1L;ZFYVE28;COMP;DPYSL4;ZMIZ1;RPS6KA2;FBRSL1;GSC2;HMCN1;DIP2C;SLC12A7;EPHB4;STK32C;ANKS1B;SRRM3;RBFOX3;FBXO2;PRKCE;MAGI2;TAP1;HNF1A;MYL5;FRMD6;FNDC1;LACTB2;PDE12;KCNQ1;MAP1B;TSNARE1;ZFPM2;ZFPM1;STAM2;IQCA1;SLC22A3;BRSK2;SLC26A1;CDCA3;SYCP2L;CHRNA4;FPR1;ABHD8;C2CD4B;IQGAP2;ARHGAP15;TTBK1;HCAR2;UGT8;INPP5A;GRK5;ADAMTS19;ARSJ;NLRP2;KIAA0319L;MYH10;RTBDN;TMEM132C;HELT;BDNF;ZFR2;S…
Rummagene_signatures	Crowd	Type 2 Diabetes;Inflammation;Peripheral Blood Mononuclear Cell	PMC5067504-srep35228-s2.xls-genes Down-Regulated In T2D-Gene Name Down	139/1130	3.67624e-08	2.20523e-05	0	0	1.72233	29.4843	ALDH1L1;CHPF;IRS1;PWWP2B;XYLT2;PLOD3;SLC4A2;CELSR1;HS6ST1;CAPN15;ZFYVE28;SCAMP4;CDH4;SYNGAP1;MPRIP;AKT2;ZMIZ2;FAM53A;NRCAM;LZTS2;SLC12A7;EPHB4;MEN1;CCDC154;RBFOX3;FBXO2;TPM2;PUS1;FOXP4;MAPK8IP3;DEXI;MYL5;ACAP3;TOM1L2;THAP7;BIN1;KCNQ1;DGKQ;FLYWCH2;ADAM8;MAD1L1;ABCG1;ANAPC2;SNRPB;EXD3;CASZ1;TTYH3;SLC26A1;ITPR3;CIAO3;FBXO44;PRKCZ;C7ORF50;FAM83G;IGFBP7;TNRC18;VARS2;VARS1;KLHL29;TRAP1;PTPRN2;INTS1;SET…
Rummagene_signatures	Crowd	Type 2 Diabetes;Inflammation;Peripheral Blood Mononuclear Cell	PMC5067504-srep35228-s2.xls-genes Down-Regulated In T2D-geneID Down	138/1121	3.93972e-08	2.20523e-05	0	0	1.72344	29.3839	ALDH1L1;CHPF;IRS1;PWWP2B;XYLT2;PLOD3;SLC4A2;CELSR1;HS6ST1;CAPN15;ZFYVE28;SCAMP4;CDH4;SYNGAP1;MPRIP;AKT2;ZMIZ2;FAM53A;NRCAM;LZTS2;SLC12A7;EPHB4;MEN1;CCDC154;RBFOX3;FBXO2;TPM2;PUS1;FOXP4;MAPK8IP3;DEXI;MYL5;ACAP3;TOM1L2;THAP7;BIN1;KCNQ1;DGKQ;FLYWCH2;ADAM8;MAD1L1;ABCG1;ANAPC2;SNRPB;EXD3;CASZ1;TTYH3;SLC26A1;ITPR3;CIAO3;FBXO44;PRKCZ;C7ORF50;FAM83G;IGFBP7;TNRC18;VARS2;VARS1;KLHL29;TRAP1;PTPRN2;INTS1;SET…
Rummagene_signatures	Crowd	Glioblastoma;Cancer;Cancer Stem Cell;Cell Migration;Chromatin Structure;TEAD1	PMC6167382-41467 2018 6258 MOESM4 ESM.xlsx-TEAD-associated GSC-Specific UP-Nearest Ensembl Up	254/2371	4.05332e-08	2.20523e-05	0	0	1.49958	25.5246	TRIO;TRAF3IP2;TRIL;XYLT1;THUMPD3;LDLRAD3;SMC5;HS6ST1;RABGEF1;BAIAP2L1;RASSF2;MPRIP;TRIM29;PEG10;RPS6KA2;ATXN7L1;BSN;EPHB1;CUBN;ST6GAL2;ENTPD4;PRKCE;COL23A1;MTUS1;AFAP1;SND1;DKK3;RIN2;CASZ1;TTYH3;ZC3HAV1;IQGAP2;C7ORF50;ZNF704;DHX36;TNRC18;HIVEP3;NRBF2;SNX7;ELANE;SRPK2;XBP1;HACE1;XRCC4;INSR;DCLK2;SMU1;MSRA;PARP11;PPFIBP1;FAM135A;SESTD1;MYO5C;FAT3;SIM2;ACHE;SYNM;ARHGAP8;ELN;GRIK3;AP4E1;PRKAG2;TMEM18…
Rummagene_signatures	Crowd	Obesity;Gut Microbiota;Adipose Tissue;16S rRNA;Bacteroidetes;Firmicutes	PMC6616130-Table 5.xlsx-Up Hypermethilated-Only VAT Up	115/889	4.17736e-08	2.20523e-05	0	0	1.81647	30.8636	PHLDB1;CYBC1;KHDC3L;PRDM6;NCMAP;HS6ST1;CMIP;ZFYVE28;CDH4;ZMIZ1;AKT2;FBRSL1;FAM53A;TRIM26;NRCAM;SLC12A7;CUBN;CASR;RBFOX3;KDM2B;FNDC1;TCERG1L;SAP25;KIF16B;KCNQ1;SIK3;CD226;WDFY4;CCDC150;MAD1L1;DGKH;EXD3;CUL7;NYAP1;BAGE;ANKRD11;FBXO47;CUL1;PRDM12;PRDM11;CIAO3;NPAS2;PALM2AKAP2;ZNF709;DPH1;ALDH3B1;NEU1;ALX4;GSE1;HIVEP3;RIPK1;HOXC8;DNAH10;TNFRSF9;SEC16A;TBCD;TRAPPC9;ADAP1;ARHGAP26;LRP1B;PPFIBP1;OCLN;IN…
Rummagene_signatures	Crowd	Obesity;Gut Microbiota;Adipose Tissue;16S rRNA;Bacteroidetes;Firmicutes	PMC6616130-Table 5.xlsx-Down Hypomethilated-Only VAT Down	115/889	4.17736e-08	2.20523e-05	0	0	1.81647	30.8636	PHLDB1;CYBC1;KHDC3L;PRDM6;NCMAP;HS6ST1;CMIP;ZFYVE28;CDH4;ZMIZ1;AKT2;FBRSL1;FAM53A;TRIM26;NRCAM;SLC12A7;CUBN;CASR;RBFOX3;KDM2B;FNDC1;TCERG1L;SAP25;KIF16B;KCNQ1;SIK3;CD226;WDFY4;CCDC150;MAD1L1;DGKH;EXD3;CUL7;NYAP1;BAGE;ANKRD11;FBXO47;CUL1;PRDM12;PRDM11;CIAO3;NPAS2;PALM2AKAP2;ZNF709;DPH1;ALDH3B1;NEU1;ALX4;GSE1;HIVEP3;RIPK1;HOXC8;DNAH10;TNFRSF9;SEC16A;TBCD;TRAPPC9;ADAP1;ARHGAP26;LRP1B;PPFIBP1;OCLN;IN…
ChEA_2022	Transcription	Hematopoiesis;Megakaryocyte	GATA1 21571218 ChIP-Seq MEGAKARYOCYTES Human	223/2132	1.91296e-06	2.33567e-05	0	0	1.44433	19.0173	ERRFI1;OSGEPL1;PWWP2B;XYLT1;LDLRAD3;DCAF7;ZFYVE28;RASSF2;ZMIZ1;RPS6KA2;FAM53A;SLC12A7;PTGDR;COL23A1;FIBCD1;NSMCE2;PRKCA;RNASE4;ARMC8;HNF1A;PRKAB1;ANK1;SND1;DKK3;FNDC1;BIN1;KCNQ1;PAPPA;HOXB3;ZFPM2;RIN2;ZFPM1;TSPYL4;KCTD16;CDCA3;GYPC;C2CD4B;PRDM11;IQGAP2;DHX32;INPP5A;RACGAP1;WDR70;C9;ZNF704;PRDM16;PLCG2;MOV10L1;HIVEP3;PIP5K1C;SNX8;PTPRN2;INSR;FLI1;ZBTB9;SMU1;PARP11;FAM135A;PTK7;FAT3;TMCC1;ZNF253;TI…
HDSigDB_Human_2021	Diseases/Drugs	Immune Activation	Genes Changed In Pvalb/Th-expressing Interneurons Of R6/2 Vs WT PMID32681824	105/824	3.46396e-07	2.51399e-05	0	0	1.77863	26.4583	TRIO;CLSTN2;XYLT1;LDLRAD3;PPP1CC;ZMIZ1;BBX;TNR;NRCAM;SKP2;SOX6;RGS6;RGS7;TLE2;RBFOX3;DSCAM;PRKCE;COL23A1;MAGI2;AFAP1;PRKCA;ANK1;OLFM1;FNDC1;TMEM126A;SIK3;ZFPM2;KCTD16;TBC1D19;CTTNBP2;NTM;PCDH15;PLD5;CACNA1A;NRF1;EFNA5;PHF21A;GRK5;DHX36;PRDM16;CDH22;HIVEP3;SMYD3;GRIA4;NTNG1;KLHL29;TMEM132D;TMEM132C;PTPRN2;OSBPL3;RANBP17;FOXN3;ARHGAP26;LRP1B;EXT1;MSRA;FGF14;DAB1;GNAS;DPP10;PTPRS;THRB;CELF4;CHD6;SOB…
HDSigDB_Human_2021	Diseases/Drugs	Huntington’s Disease;Brain;Caudate Nucleus;Cerebellum;Prefrontal Association Cortex;Motor Cortex	Genes Down-Regulated In HD Grade 3 Markers In Human Caudate Nucleus (HG-U133B) GSE3790	78/561	3.9774e-07	2.80173e-05	0	0	1.95674	28.8374	GPR27;ANKRD33B;SLC35F3;TUSC3;PWWP2B;CELF4;PRKAG2;SLC35F1;CDH8;RNF157;SYNGAP1;NCS1;DGCR5;EPHB1;STK32C;ANKS1B;SRRM3;PRMT8;RBFOX3;PRKCE;LMTK2;GFRA1;SORCS1;PCDHA12;PCDHA11;PCDHA10;ACAP3;DNAJC5;RBM20;MICU3;NGEF;SHANK2;DGKH;MEG3;SPTBN4;BRSK2;AMER3;TTYH3;NEDD4L;ZBTB45;EFNA5;FBXO44;ADD2;ABLIM2;PCDHA1;RAB40C;GNG7;PCDHA5;KISS1R;SUSD4;PCDHA4;ZNF503;PCDHA3;PCDHA2;PCDHA9;PCDHA8;GABRD;PCDHA7;PCDHA6;TBC1D16;TME…
Rummagene_transcription_factors	Transcription	Prostate Cancer;TMPRSS2-ERG	PMC8260656-41467 2021 24380 MOESM4 ESM.xlsx-ERG EZH2-ATTENUATED ERG	81/583	2.45436e-07	3.07704e-05	0	0	1.95698	29.7857	CLSTN2;TRAF3IP2;IRS1;SLC2A5;MYLK;CDC14B;EPS8;SGCE;BAIAP2L1;FAM174B;PEG10;RPS6KA2;SUFU;EPSTI1;FBRSL1;DIP2C;EPHB1;PRKG1;SRRM3;RBFOX3;DSCAM;USP42;MAGI2;UBE2E1;TBC1D8;AFAP1;TBC1D9;ARK2N;SORCS2;RGMA;NISCH;PSMA5;THAP4;ACAP3;OLFM1;KIAA1614;PALLD;KCNQ1;SIK3;RARB;FAM193A;RIN2;DOCK1;MCPH1;SLC22A3;RBM47;NFIX;FPR1;RHOBTB3;LPP;THSD4;STOX2;INPP5A;MED30;CUX1;GALR1;NPY;GNG7;PRDM16;CDH22;ATOH8;ERBB2;KIAA0319;MAP2…
Rummagene_kinases	Pathways	Pancreatic Ductal Adenocarcinoma;Intron Retention;Cancer	PMC7733475-41525 2020 159 MOESM9 ESM.xlsx-IR1 All mutations-Supplementary Data 8 Mutations And CNAs Associated With IR Clusters INSR	197/1786	2.28711e-07	3.14214e-05	0	0	1.53275	23.437	VPS29;XYLT1;GLDN;MYLK;ZFYVE28;GOLGA3;SYNGAP1;RASSF2;RNF114;ADGRA2;ZMIZ2;HMCN1;EPHB1;SLC12A7;ANKS1B;CUBN;ENTPD4;COL23A1;FIBCD1;PRKCA;ANK1;TCERG1L;FNDC1;SIK3;ALPK2;ZFPM2;ASTN1;DHX8;FPR1;PCDH15;LPAR3;GATA3;ZC3HAV1;PRDM12;PRDM11;MEFV;TTBK1;NCAPH;ADAMTS16;ZNF709;RACGAP1;TERT;ADAMTS19;C9;GALR1;PRDM16;CEP72;ALX4;PCDHA4;TNRC18;PCDHA2;PCDHA7;DNAH10;PTPRN2;INTS1;SIAH3;LRBA;INSR;GREB1;SETD1A;TYR;TMEM198;CRN…
Rummagene_transcription_factors	Transcription	Schizophrenia;MIR137	PMC8283158-mmc2.xlsx-TCF4 ChIP-symbol TCF4	120/971	2.58877e-07	3.18654e-05	0	0	1.72239	26.1233	MAP10;PHLDB1;CLSTN2;XYLT1;HS6ST1;CDH8;CDH7;NPPB;ALCAM;TRIM29;LIPG;PABPC4L;NRCAM;ST6GAL2;FOXP4;KIAA1614;FNDC1;CRISPLD1;BIN1;KIF16B;MAP1B;LMX1B;RIN2;KCTD16;UBIAD1;GYPC;NTM;PLD5;ITPR3;GATA3;NTPCR;FOXO1;PRPSAP1;RAD51AP1;CALD1;ZNF704;GSE1;IGFBP7;NRBF2;MYH10;PRELID3A;GRIA4;KLHL29;FZD1;TMEM132C;HACE1;TMEM132E;ZFR2;SIAH3;PTCH1;ESRRB;SMAD6;ACSF3;LRP1B;PPFIBP1;FAT3;FBXL7;SDK2;FGFR2;ELN;SLC7A14;CHD6;HTR2A;T…
RNAseq_Automatic_GEO_Signatures_Human_Down	Crowd	Cardiomyocite;Cardiotoxicity;Stem Cell;Oxidative Stress;Melphalan	Cellular Cell-Derived Cardiomyocytes Melphalan GSE150055 1	46/250	3.77356e-08	3.22186e-05	0	0	2.71601	46.4238	ARHGAP11A;CLSTN2;HSPB7;DYSF;NREP;EFNA5;SOBP;LPP;THSD4;ADAMTS2;INPP5A;CDH3;CUX1;ADAMTS19;PEG10;RPS6KA2;ZNF704;AKT3;IGFBP7;ADAMTS9;ADAMTS6;FZD1;LRBA;TNNC1;MAGI2;TBCD;VPS13B;PRKCA;SORCS1;TRAPPC9;ARHGAP26;SPIDR;SND1;MTSS1;GPRIN3;MYO1E;FRAS1;PALLD;KCNQ1;EXOC4;DEPDC1;FXYD6;ASB2;FGF12;DOCK1;FBXL7
ChEA_2022	Transcription	Hematopoiesis;Megakaryocyte	SCL 21571218 ChIP-Seq MEGAKARYOCYTES Human	163/1478	2.8586e-06	3.27873e-05	0	0	1.51948	19.3965	ALDH1L1;ANKLE1;CLSTN2;PRDM6;CTNND2;ICAM2;LDLRAD3;HNMT;CELSR1;HS6ST1;CMIP;MYLK;ZFYVE28;SCAMP4;FGF6;ZNF609;RASSF2;ZMIZ1;RPS6KA2;EPSTI1;FAM53A;ATXN7L1;MAP3K6;DIP2C;PITX1;SLC12A7;STK32B;RGS6;STK32C;PTGDR;MAP2K3;CUBN;SCARA3;NGDN;NSMCE2;LMTK2;AFAP1;RNASE4;MITF;PRKAB1;ANK1;MAPK8IP3;OLFM1;TOM1L2;BIN1;PDE12;KCNQ1;DGKQ;PAPPA;DPEP2;CD226;TSNARE1;ZFPM2;NGEF;ABCG1;GYPC;CTTNBP2;NRF1;CD1D;IQGAP2;ARHGAP15;FOXO1;…
Rummagene_signatures	Crowd	SARS-CoV-2;Viral Infection	PMC7924267-media-19.xlsx-up 2-Feature Up	145/1204	6.91828e-08	3.34501e-05	0	0	1.68186	27.728	VPS29;RIPOR2;TRIO;ICAM2;XYLT1;LCLAT1;IFI44L;CAPN15;CMIP;CDH4;AKT3;EPSTI1;ATXN7L1;SLC12A7;HMGN3;FADS1;PTGDR;MAP2K3;RBFOX3;KDM2B;PRKCE;ADAM10;TAP1;HLA-F;DGKZ;LZTFL1;BIN1;DGKQ;MADD;SIDT1;DPEP2;HOXB3;CD226;ADAM8;ZFPM1;EXD3;TBC1D19;CTBP1;RHOBTB3;IQGAP2;EFNA5;LPP;ADIPOR2;PHF21A;DHX32;INPP5A;GRK5;PRR5-ARHGAP8;WDR70;PLCG2;NLRP2;GSE1;MBP;HIVEP3;IGFBP7;TNRC18;PIP5K1C;SMYD3;CDK17;SRPK2;ACBD5;ADHFE1;PTCH1;AS…
Rummagene_signatures	Crowd	Hemangioblastoma;Cancer;Lipid Metabolism	PMC7809491-41598 2020 80263 MOESM3 ESM.xlsx-dn Cystic Vs Solid-Unnamed 1 Down	136/1111	6.97008e-08	3.34501e-05	0	0	1.71077	28.192	ERRFI1;ALDH1L1;PATJ;XYLT1;OGDHL;CELSR3;IFI44L;CAPN15;CDH7;ZFYVE28;NPPB;ARHGAP44;CDH3;DPYSL4;AKT2;PEG10;TNR;ZNF689;NRCAM;BSN;EPHB1;SRRM3;TLE2;ST6GAL2;RBFOX3;SLC6A17;FBXO2;PRKCE;LMTK3;LMTK2;SHISA4;KCTD2;MYT1;ANK1;MAPK8IP3;NISCH;ACAP3;BIN1;CARD19;DGKQ;MADD;SIDT1;FLYWCH1;ZFPM2;TSPYL4;ASTN1;SPTBN4;BRSK2;NYAP1;NTM;CACNA1A;NREP;FBXO44;TTBK1;ZNF704;CDH22;TBC1D16;NTNG1;HACE1;TMEM132E;SYT1;BDNF;WSCD2;PTCH1…
Rummagene_signatures	Crowd	Long Non-Coding RNA;Aging;Immune System	PMC6961210-mmc4.xlsx-Adrenal DOWN-Gene Symbol Down	92/673	8.03778e-08	3.68969e-05	0	0	1.92638	31.4704	CHPF;PWWP2B;LOXL3;LDLRAD3;ETFB;SOBP;HS6ST1;MYLK;SGSH;CDH4;ZMIZ1;ADGRA2;MCF2L;MMP28;HOXA2;FBRSL1;TK2;MAP3K6;SLC12A7;PRKG1;CERS4;TLE2;NPY5R;DAPK2;SKIDA1;CTRB2;RSAD1;PGGHG;TBC1D8;VPS37D;TSC2;SHROOM3;GFRA1;VPS37B;MTSS1;BACE2;H2AJ;JMJD7-PLA2G4B;KCNQ1;HOXB3;TSNARE1;ACOX3;PLA2R1;EGFL8;DOCK1;ZNF311;CASZ1;H6PD;NXN;CRYBA2;PRDM11;NPAS2;THSD4;PLD2;INS;CLN3;FGD5;PRSS50;ZNF704;GNG7;ATOH8;TNRC18;STAP2;ZNF862;AA…
ARCHS4_Tissues	Cell Types	Breast	BREAST (BULK TISSUE)	239/2316	2.13496e-06	3.84292e-05	0	0	1.42535	18.6109	EHF;PWWP2B;TRIL;FOXI2;LDLRAD3;SLC4A2;HS6ST1;CAPN15;MYLK;ZFYVE28;TRIM29;ADGRA2;VSIG2;ZMIZ2;HOXA2;HMCN1;DIP2C;SLC12A7;HOXA6;EPHB4;FBXO2;KRT8;MTUS1;MAPK8IP3;FNDC1;KCNQ1;PADI2;HOXB3;ZFPM1;SLC22A3;EXD3;CASZ1;NYAP1;C2CD4B;GATA3;PRDM11;KLK7;ZNF704;HOXC5;ALX4;PCDHA3;TNRC18;HIVEP3;PIP5K1C;SNX8;HOXC8;PCDHA6;HOXC6;FZD1;ST14;INTS1;SETD1A;NR2F2;HSPA12B;TMEM198;PTK7;ITGBL1;PCDHB4;COL9A3;RGL2;HOXD9;FBXL7;TP73;R…
Rummagene_kinases	Pathways	Smoking;Multiple Sclerosis;Bronchoalveolar Cell;Immunopathogenesis	PMC8145441-REVISED Supplementary Table 2 Light.Xlsx-F HS HNS 5hmC-Gene MAP3K14	82/595	2.91718e-07	3.85932e-05	0	0	1.93879	29.1738	CYFIP1;PHLDB1;TRIO;XYLT2;XYLT1;PRKAG2;CHD5;WDR46;MYOM2;SLC6A3;CMIP;HOXA10;HK3;CDH4;SYNGAP1;MAEA;MPRIP;MIS18BP1;RPS6KA2;MCF2L;NCK2;KIF13B;USP47;SDS;VWF;COL23A1;PRKCA;KCNAB2;PRKAB1;SORCS2;UPK3A;SPIDR;SND1;DNM3;TOX2;RASA3;SETBP1;PALLD;TSNARE1;PLA2R1;KPTN;NGEF;MAD1L1;SHANK2;GAS7;HDAC4;C17ORF99;SLC22A3;RBM47;TNXB;NXN;CACNA1A;ASAP2;ARHGAP15;PALM2AKAP2;CTIF;GNG7;MBP;HIVEP3;TNRC18;MYH10;MICB;TBC1D16;FARP…
Rummagene_signatures	Crowd	Autism Spectrum Disorder;Shank2;Prefrontal Cortex;Aging	PMC8226033-Table 8.XLSX-BP-Up-Unnamed 12 Up	35/170	9.34917e-08	4.11285e-05	0	0	3.11196	50.3683	NLGN1;PTPRS;CLSTN2;PCDH15;CELSR1;EFNA5;CDH8;CELSR3;CDH7;CDH4;ALCAM;CDH22;PCDHA5;PCDHA4;PCDHA3;MBP;EMB;PCDHA7;MAP2K5;PCDHA6;NTNG1;CXADR;DSCAM;PCDHB14;PCDHA11;PCDHA10;TGFBR2;CLDN10;DAB1;PCDHB16;CDH13;FAT3;IGSF9B;SDK2;NECTIN1
Rummagene_transcription_factors	Transcription	Bipolar Disorder;Major Depressive Disorder;FANCI	PMC4721115-13148 2016 171 MOESM1 ESM.xlsx-SOM Table 8-Gene Symbol GRHL3	21/78	3.42564e-07	4.14135e-05	0	0	4.4007	65.5124	BRSK2;TNXB;MOG;GALNT2;SIAH3;RFPL3;PCGF3;SORD;TBCD;TRAPPC9;LRRC2;RGMA;ZFYVE28;STOX2;RPS6KA2;UBD;CDH13;HIVEP3;RADIL;STK32C;MUC21
Rummagene_signatures	Crowd	Haematopoietic Stem Cell;Myelopoiesis;Homeobox Transcription Factor;Acute Myeloid Leukemia;Cancer	PMC6078963-41467 2018 5311 MOESM5 ESM.xlsx-48h OE UP Vs ATAC-mgi Database Human Gene Up	214/1952	1.01584e-07	4.21105e-05	0	0	1.52787	24.6024	IPO13;PATJ;PID1;TRIO;XYLT2;XYLT1;GLDN;MYLK;GOLGA3;ADGRA2;HMCN1;SLC12A7;CUBN;CXADR;DAPK2;KRT8;AFAP1;PRKCA;MAPK8IP3;ANK1;FEZ1;PADI2;HOXB3;CFTR;NGEF;CASZ1;DHX8;PRDM12;TTBK1;UGT8;OTOA;TERT;ARSJ;ALX4;HOXC4;KIAA0319L;SRPK2;ST14;HACE1;DNAH10;INTS1;INSR;GREB1;TMEM198;EXT1;OCLN;AGO2;CCDC88C;ITGBL1;FAT3;IGSF9B;TP73;GPR19;ACHE;SYNM;PTPRS;SLC35F3;SLC7A14;SLC35F1;MYOM2;TUBA1A;KIF19;C1QTNF6;MMP28;KIF13B;NCOA2;…
Rummagene_signatures	Crowd	Long Non-Coding RNA;Aging;Immune System	PMC6961210-mmc4.xlsx-Adrenal DOWN-Ensembl Gene ID Down	91/667	1.03701e-07	4.21105e-05	0	0	1.92121	30.8965	CHPF;PWWP2B;LOXL3;LDLRAD3;ETFB;SOBP;HS6ST1;MYLK;SGSH;CDH4;ZMIZ1;ADGRA2;MCF2L;HOXA2;FBRSL1;TK2;DHRS4L2;MAP3K6;SLC12A7;PRKG1;CERS4;TLE2;NPY5R;DAPK2;SKIDA1;CTRB2;PLA2G4B;RSAD1;PGGHG;TBC1D8;VPS37D;TSC2;SHROOM3;GFRA1;VPS37B;MTSS1;BACE2;H2AJ;KCNQ1;HOXB3;TSNARE1;ACOX3;PLA2R1;EGFL8;DOCK1;ZNF311;CASZ1;H6PD;NXN;CRYBA2;PRDM11;NPAS2;THSD4;PLD2;INS;CLN3;FGD5;ZNF704;GNG7;ATOH8;TNRC18;STAP2;ZNF862;AAMDC;TBC1D16…
Rummagene_transcription_factors	Transcription	Lymphomagenesis;BCL6;Germinal Center	PMC3526356-supp Jem.20121387 JEM 20121387 sm.pdf-36-PAX6 PAX6	16/48	3.55356e-07	4.22063e-05	0	0	5.96114	88.5238	PCDHA12;PCDHA11;PCDHA10;PER2;PCDHA1;PCCA;PDE12;PEG10;PCDHA5;PCDHA4;PCDHA3;PCDHA2;PCDHA9;PCDHA8;PCDHA7;PCDHA6
ChEA_2022	Transcription	Eralpha;Breast Cancer;Antibody	ESR1 30970003 ChIP-Seq MCF-7 Human BreastCancer	105/868	3.93936e-06	4.45089e-05	0	0	1.6719	20.8059	EHF;PATJ;TRAF3IP2;WBP1L;CELSR1;HS6ST1;MYLK;EPS8;TRIM29;FAM174B;CDH1;RPS6KA2;PALM;PABPC4L;HMCN1;PITX1;FADS1;EPHB4;USP5;MTUS1;DGKZ;DKK3;SLC9A2;DPEP2;RIN2;KPNB1;SPTBN4;SLC26A1;RHOBTB3;NREP;PALM2AKAP2;SGPL1;INPP5A;SCIN;TBXA2R;ALDH3B1;HOXC4;MBP;HIVEP3;KIAA0319L;MAP2K5;TBC1D16;HOXC6;UBE2H;PTPRN2;GREB1;TBCD;DCLK2;FANCC;PTPRE;TH;AGO2;CCDC88C;RADIL;TMCC1;SDK2;PTPRS;TINAGL1;ITGB2;TUBA1A;KCNT1;C1QTNF6;MCF2L…
HDSigDB_Human_2021	Diseases/Drugs	Huntington’s Disease;Immune Activation;Astrocyte	Genes Up-Regulated In Astrocytes Of HD Patients Vs Control PMID32681824	94/725	6.70842e-07	4.45716e-05	0	0	1.80969	25.7243	DPP10;RYR1;SYNM;HSP90AB1;PTPRS;THRB;ELN;XYLT1;PRKAG2;SMC5;PLOD2;HS6ST1;ZMIZ1;RPS6KA2;SUFU;CHORDC1;NCS1;TNR;DIP2C;RGS6;PLEKHG3;CERS4;HSP90AA1;PRKCE;FBXO2;DNMT3A;PLA2G4C;MTUS1;TBC1D8;PRKCA;SND1;RGMA;DNM2;ITPKB;BACE2;ACAP3;MAP1B;DNAJC5;PADI2;FAM193A;CHMP6;RIN2;DOCK1;MAD1L1;HDAC4;NLGN1;NFIX;TNXB;MYRF;ANKRD11;PRUNE2;NEDD4L;CXXC5;ADIPOR2;LPP;NPAS2;JAKMIP3;ZFP36L1;PRPSAP1;DNAJB2;UGT8;ABLIM1;DNAJB6;CUX1;…
HDSigDB_Human_2021	Diseases/Drugs	Immune Activation;Interneuron	Genes Changed In Sst/Npy-expressing Interneurons Of zQ175DN Vs WT PMID32681824	102/806	7.07191e-07	4.45716e-05	0	0	1.76249	24.9603	CYFIP1;GALNT11;RIPOR2;CLSTN2;DENND5B;ARHGAP44;ZMIZ1;RPS6KA2;AKT3;FBRSL1;TNR;RGS7;RBFOX3;DSCAM;AMY1A;AMY1B;MAGI2;AMY1C;LMTK3;SSU72;AFAP1;TSC2;ANK1;SELENOT;KCTD16;ASTN1;NTM;NRF1;NKAIN3;GRK5;EP400;ST3GAL3;NTNG1;KLHL29;UBE2H;ACBD5;SIAH3;LRBA;GFPT1;RANBP17;FOXN3;TRAPPC9;ARHGAP26;LRP1B;EXT1;PARP11;FXYD6;TMCC1;FGF12;DPP10;AHCTF1;THRB;SLC35F3;PHF1;CELF4;CHD6;PRKAG2;SLC35F1;SGCE;SENP7;SCRN1;NCK2;PDE4A;ME3…
Rummagene_kinases	Pathways	Glioma;Cancer;PRKCG;Cerebrospinal Fluid;Tumorigenesis	PMC7294636-13062 2020 264 MOESM1 ESM.xls-Table S3-Table S3 PRKCG-like Genes And Their Annotations PRKCG	76/541	3.71262e-07	4.73625e-05	0	0	1.97968	29.3119	HSP90AB1;EIF4E3;FLT1;THRB;PWWP2B;CHD5;OGDHL;HTR2A;MYOM2;CDH8;CELSR3;PANX2;GRM2;MPRIP;SCRN1;RPS6KA2;MCF2L;RASGEF1C;PALM;ME3;STK32C;ANKS1B;RGS7;SRRM3;ST6GAL2;DAPK2;ARRDC2;FBXO2;SHISA4;KCNAB2;FOXP4;SYNGR3;ANK1;GFRA2;DNM3;TOX2;BIN1;FEZ1;MAP1B;DNAJC5;SIK3;LRRC3B;SHANK2;DGKH;SHANK1;SPTBN4;BRSK2;HLF;ANKRD11;RASAL1;PRKCZ;JAKMIP3;EPCAM;OXCT1;CDH22;MEF2D;PAK5;GRIA4;OPCML;CDK17;SRPK2;MPP2;PTPRN2;NPM2;SYT1;G…
Rummagene_transcription_factors	Transcription	Cancer;YAP1;MAMLD1;TFE3;SS18;TEAD;Ependymoma;Angiosarcoma;Verteporfin	PMC7397849-supp Gad.338681.120 Supplemental Table S3.xlsx-S3K Peaks wtYAP1 TEAD4-Unnamed 11 TEAD4	109/868	4.27724e-07	4.90795e-05	0	0	1.74994	25.6626	PATJ;TRIO;FBXO28;ZSCAN9;LDLRAD3;HNMT;CELSR1;CLU;HS6ST1;CMIP;MYLK;CDH7;CDH4;CDH1;ATXN7L1;HMCN1;CUBN;ENTPD4;SKIDA1;AFAP1;TM4SF4;POU3F2;SND1;DKK3;SLFN12;TOM1L2;FRMD6;MAP1B;CD226;CFTR;TTYH3;GYPC;CTBP1;NTM;PLD5;NEDD4L;EFNA5;LPP;ART1;APH1B;INPP5A;GRK5;ALDH3B1;HIVEP3;KIAA0319L;MAP2K5;ST3GAL3;HLA-DRB5;XRCC4;SYT1;SIAH3;PTCH1;INHBB;FANCC;FOXN3;TRAPPC9;ARHGAP26;SSH1;DAB1;MAFF;SIM2;SYNM;ANKRD33B;THRB;ITGB2;S…
Rummagene_transcription_factors	Transcription	Cancer;YAP1;MAMLD1;TFE3;SS18;TEAD;Ependymoma;Angiosarcoma;Verteporfin	PMC7397849-supp Gad.338681.120 Supplemental Table S3.xlsx-S3K Peaks wtYAP1 TEAD4-Unnamed 14 TEAD4	109/868	4.27724e-07	4.90795e-05	0	0	1.74994	25.6626	PATJ;TRIO;FBXO28;ZSCAN9;LDLRAD3;HNMT;CELSR1;CLU;HS6ST1;CMIP;MYLK;CDH7;CDH4;CDH1;ATXN7L1;HMCN1;CUBN;ENTPD4;SKIDA1;AFAP1;TM4SF4;POU3F2;SND1;DKK3;SLFN12;TOM1L2;FRMD6;MAP1B;CD226;CFTR;TTYH3;GYPC;CTBP1;NTM;PLD5;NEDD4L;EFNA5;LPP;ART1;APH1B;INPP5A;GRK5;ALDH3B1;HIVEP3;KIAA0319L;MAP2K5;ST3GAL3;HLA-DRB5;XRCC4;SYT1;SIAH3;PTCH1;INHBB;FANCC;FOXN3;TRAPPC9;ARHGAP26;SSH1;DAB1;MAFF;SIM2;SYNM;ANKRD33B;THRB;ITGB2;S…
Rummagene_transcription_factors	Transcription	Endocrine System;Metabolic Disease;Adipocyte;Visceral Adipose;Subcutaneous Adipose;BMI	PMC6606599-41598 2019 45777 MOESM14 ESM.xlsx-SAVA DE Genes Promoter DMRs-Unnamed 22 TBXT	61/404	4.6219e-07	5.21504e-05	0	0	2.14704	31.3195	ALDH1L1;ELN;XYLT1;TMEM181;PLOD2;SOBP;MYLK;CDC14B;FADS3;HOXA10;RASSF2;MCF2L;SIX2;HOXA2;DIP2C;PARP4;DST;ITGA3;SHROOM3;ARMC8;KCNAB2;PROX1;DGKZ;ARHGAP45;TGFBR2;CRY2;PLA2R1;HOXB6;MGLL;GAS7;LAMA5;COL15A1;NFIX;LRP1;ROCK2;NXN;PRCD;ADAM22;SLC38A10;ATP10A;GATA3;LPP;EHBP1;CYGB;HCAR2;CTIF;ATOH8;BPNT2;ZNF423;HOXC8;HOXC6;TBC1D16;FARP2;NTNG1;TRAP1;DAB2IP;ANXA2R;INHBB;NR2F2;PTPRE;TBX15
dbGaP	Diseases/Drugs	Blood Pressure	Blood Pressure	66/454	6.39924e-07	5.54601e-05	0	0	2.05536	29.3133	DPP10;ALDH1L1;SLC35F3;CTNND2;TMEM181;PRKAG2;SLC35F1;SLC6A3;RNF157;RPTOR;KIAA1549;TNR;ERC1;ADAMTS9;PRKG1;CUBN;PRMT8;CXADR;DSCAM;CTDSPL;SORCS1;PCDHA12;PCDHA11;PCDHA10;TGFBR2;MAP1B;EXOC4;CDH13;RBM20;ALPK2;TSNARE1;CFTR;SHANK2;CASZ1;PRCD;IQGAP2;THSD4;PCDHA1;HECTD4;PCDHA5;PCDHA4;PCDHA3;PCDHA2;PCDHA9;PCNT;PCDHA8;PCDHA7;PCDHA6;SLC25A24;JAZF1;MICB;OPCML;TMEM132D;VDR;KCNIP4;EYA4;ADAM33;ATP2B2;LRP1B;MYO1E;D…
Rummagene_signatures	Crowd	Autism Spectrum Disorder;Comorbidity	PMC4945013-pone.0157937.s006.xlsx-Supp tableS7 csv-S4 Table pN Value pS Value And dN dS Ratio Used In This Study Down	114/900	1.46933e-07	5.69772e-05	0	0	1.77075	27.8597	PATJ;TRIO;CDH8;CMIP;EPS8;SYNGAP1;RPS6KA2;NRCAM;LZTS2;PITX1;RGS7;DSCAM;KRT8;TSC2;PCDHA12;PCDHA11;SND1;PCDHA10;MT1A;BIN1;DYDC2;DYDC1;LMX1B;ASTN1;CTTNBP2;CHRNA4;ANKRD11;PCDH15;PLD5;SLC38A10;ARHGAP15;FOXO1;NPAS2;CACNA1H;ADH6;CAMSAP2;TPO;PCDHA1;CDH22;PCDHA5;EP400;PCDHA4;MBP;PCDHA3;PCDHA2;PCDHA9;KIAA0319L;PCDHA7;PCDHA6;NTNG1;UBE2H;GSTM1;BDNF;ESRRB;DCLK2;TRAPPC9;EXT1;DAB1;TH;CDK5;GNAS;CYP1A1;DPP10;FLT1;…
Rummagene_signatures	Crowd	Endothelial Cell;Endothelial Dysfunction;LIM Kinase 2;RhoA;VEGF;Nuclear division;Cell Proliferation;Cell Motility;Cell Adhesion	PMC9238636-JAH3-11-e025119-s002.xlsx-Supplemental Data Set 1-Table S1 Differentially Expressed Genes In RhoA DN T19N -Overexpressing Vs RhoA CA Q63L -Overexpressing HUVEC Down	166/1442	1.55262e-07	5.69772e-05	0	0	1.60182	25.1135	TRIO;TUSC3;TRIL;CELSR1;CLU;CMIP;MYLK;FADS3;EPS8;ALCAM;ADGRA2;FAM174B;PEG10;LIPG;EPSTI1;PABPC4L;HOXA2;TNR;NRCAM;DHRS4L2;SAMD13;HOXA6;HMGN3;EPHB4;RGS7;SCARA3;TLE2;SPINK5;MTUS1;KRT8;TAP1;HLA-F;ANK1;DKK3;FRMD6;PPP1R3C;CRISPLD1;BIN1;PAPPA;DPEP2;WDFY4;NGEF;ANAPC1;CCDC150;ABCG1;MT1E;KCTD16;IQCA1;CASZ1;H6PD;CDCA3;TROAP;NTM;C12ORF60;NEDD4L;C2CD4B;GATA3;SKA3;EFNA5;NCAPH;FOXO1;RAD51AP1;INPP5A;RACGAP1;CALD1;…
Rummagene_signatures	Crowd	Cancer;Bivalent Chromatin;Histone Modification;Hypermethylation;Tumorigenesis	PMC5120258-srep37393-s5.xlsx-Transcriptional regulation-UP Up	30/136	1.56501e-07	5.69772e-05	0	0	3.39142	53.1442	CASZ1;PRDM6;CHD5;PRDM12;GATA3;PRDM16;HOXC5;NKX2-1;MSX1;SOX6;PITX1;HOXC8;ATOH1;HOXC6;TFAP2A;TBX1;PROX1;ARID3C;POU3F2;VAX2;FLI1;TBX2;TBX15;TOX2;LHX1;HOXB3;LMX1B;SIM2;HOXB6;TP73
ChEA_2022	Transcription	Sarcoma;Cancer;Desmoplastic Small Round Cell Tumor;Androgen Receptor;WT1;Prostate Cancer	AR 35650195 ChIP-Seq DSRCT Human Mesenchymal Sarcoma	109/916	5.46693e-06	5.89101e-05	0	0	1.64139	19.8884	CYFIP1;FCGBP;SPPL2B;FBXO28;FOXI2;ITGA2B;CDH4;HOXA2;GSC2;HMCN1;PITX1;HOXA6;STK32B;CISH;TPM2;ARRDC2;KRT8;CASD1;ANK1;OLFM1;DPEP2;ADAM8;TSNARE1;LMX1B;EXD3;TTYH3;CHRNA4;ABHD8;IQGAP2;EFNA5;TTBK1;CACNA1H;ZFP36L1;ART1;OTOA;DHX32;RACGAP1;CDH22;MOV10L1;MBP;ZNF787;MYH10;RTBDN;SRPK2;XBP1;ACBD5;HACE1;TSLP;INHBB;TDRD6;SMAD6;ATG16L2;NACA;MYO5C;CCDC88C;RADIL;ZNF653;HOXD9;QPRT;CHD6;PRKAG2;ADM;ETFB;IRF2BPL;GRM2;ZI…
ChEA_2022	Transcription	Prostate Cancer;Androgen Receptor;FOXA1;FOXP1;Histone Modification	CTBP1 25329375 ChIP-Seq LNCAP Human	106/885	5.52526e-06	5.89101e-05	0	0	1.6528	20.009	GALNT11;PID1;CTNND2;XYLT1;SMC5;CLU;CDH8;CMIP;RABGEF1;CDH4;MPRIP;TRIM29;CHORDC1;SOX6;SLC12A7;EPHB4;RGS7;MAP2K3;DSCAM;ARRDC2;AKR1E2;AMY1C;MITF;TCERG1L;KIF16B;FEZ1;CYP2E1;ALPK2;ZFPM2;KCTD16;DHX8;GYPC;FBXO47;SPATA2;CACNA1A;OR9Q1;NEDD4L;GATA3;EFNA5;ZFP36L1;DHX32;SCIN;C9;ZNF423;GRIA4;GSDMC;TMEM132C;TMEM132B;SETD1A;NR2F2;FLI1;CDK8;OCLN;SNAI1;FAT3;FGF12;SIM2;PTPRS;CELF4;GRIK3;SLC7A14;LRRC2;MYOM2;DTWD2;EM…
Rummagene_kinases	Pathways	B-cell Lymphoma;Cancer;Polycomb;HOX	PMC9304422-41698 2022 295 MOESM3 ESM.xlsx-DM memoryCD4Tcells-Genes DMPK	33/166	5.04239e-07	5.89454e-05	0	0	2.97468	43.1335	CASZ1;GRP;ANKRD11;FOXI2;SLC7A14;SPATA2;SLC35F1;ENTREP2;FGF6;CDH3;INPP5A;ABLIM2;TERT;SIX2;GNG7;NKX2-1;HOXC4;DIP2C;JAM3;TBX1;SRRM3;TFAP2B;PTPRN2;BDNF;ARHGEF17;COL23A1;EYA4;SORCS1;ZIC4;NR2F2;ARID3C;TP73;SHANK1
Rummagene_kinases	Pathways	Dilated Cardiomyopathies;Arrhythmogenic Cardiomyopathies;Cardiomyopathies;Heart Failure;Cardiomyocyt;Endothelial Cell;Fibrosis	PMC9528698-NIHMS1835045-supplement-Supp Table 34 12.xlsx-TTN control-Gene TTN	55/351	5.10464e-07	5.89454e-05	0	0	2.2401	32.4545	ERRFI1;RIPOR2;FLT1;ELN;MEOX2;HS6ST1;AKAP12;ALCAM;RPS6KA2;MCF2L;AKT3;MMP28;ME3;VWF;DST;DAPK2;RHBDF2;CTDSPL;SHROOM3;NRG1;THAP4;PAPPA;KCNQ1;TNNT3;ZFPM2;MGLL;KCTD16;MTARC1;ATP10A;NREP;PRDM11;ADIPOR2;TPO;ABLIM1;ZNF704;HECTD4;ATOH8;SUSD4;MOV10L1;GSE1;FARP1;ANKRD30BL;TBCD;DCLK2;SYT15;INHBB;FOXN3;ARHGAP26;BLCAP;BMP6;SH3RF3;FGF14;FRAS1;FMNL2;ITGBL1
Rummagene_kinases	Pathways	B-cell Lymphoma;Cancer;Polycomb;HOX	PMC9304422-41698 2022 295 MOESM3 ESM.xlsx-DM regulatoryTcells-Genes DMPK	43/247	5.11564e-07	5.89454e-05	0	0	2.53386	36.7049	SPTBN4;GRP;CLSTN2;TRIL;NTM;SLC7A14;ADAM22;SLC6A3;CDH8;SIX2;PRDM16;ERBB2;FFAR4;FAM53A;IGFBP7;MSX1;BSN;STK32B;PCDHA7;PAK5;JAM3;RTBDN;TMEM132D;SRRM3;TFAP2B;BDNF;ARHGEF17;COL23A1;SCTR;DCLK2;GFRA1;ZIC4;ZIC5;ANK1;SGPP2;TBX2;ARL4C;MT1A;INS-IGF2;FGF14;CDH13;TRIM15;TP73
Rummagene_signatures	Crowd	Hemangioblastoma;Cancer;Lipid Metabolism	PMC7809491-41598 2020 80263 MOESM3 ESM.xlsx-dn Cystic Vs Solid-Cystic Vs Solid Down-Regulated Genes Down	136/1129	1.79076e-07	6.26957e-05	0	0	1.67803	26.069	ERRFI1;ALDH1L1;PATJ;XYLT1;OGDHL;CELSR3;IFI44L;CAPN15;CDH7;ZFYVE28;NPPB;ARHGAP44;CDH3;DPYSL4;AKT2;PEG10;TNR;ZNF689;NRCAM;BSN;EPHB1;SRRM3;TLE2;ST6GAL2;RBFOX3;SLC6A17;FBXO2;PRKCE;LMTK3;LMTK2;SHISA4;KCTD2;MYT1;ANK1;MAPK8IP3;NISCH;ACAP3;BIN1;CARD19;DGKQ;MADD;SIDT1;FLYWCH1;ZFPM2;TSPYL4;ASTN1;SPTBN4;BRSK2;NYAP1;NTM;CACNA1A;NREP;FBXO44;TTBK1;ZNF704;CDH22;TBC1D16;NTNG1;HACE1;TMEM132E;SYT1;BDNF;WSCD2;PTCH1…
Rummagene_signatures	Crowd	Trisomy 21 Retina;Retina;Chromosome Aneuploidy;Retinal Progenitor Cell;Müller Glial Cell;Immune Regulation	PMC7538860-Table 4.XLS-Supplementary Table4 2-Supplementary Table4 2 Up-regulated DEGs In Bipolar Branch Up	41/222	1.84085e-07	6.26957e-05	0	0	2.72285	42.2257	DPP10;NLGN1;RBM47;TRIO;NXN;ELN;NTM;PLD5;NEDD4L;IQGAP2;THSD4;STOX2;IMMP2L;ABLIM1;PRDM16;GSE1;IGFBP7;OPCML;FARP1;TMEM132C;SYT1;NSMCE2;RANBP17;MAGI2;KCNIP4;PLEKHA5;SHROOM3;PAX6;NRG1;PTPN13;MTSS1;BMP6;PARD3B;BACE2;FMNL2;CRISPLD1;NFIB;SIK3;RARB;RBM20;SHANK2
HDSigDB_Human_2021	Diseases/Drugs	Immune Activation;Interneuron	Genes Up-Regulated In Chat-expressing Interneurons Of zQ175DN Vs WT PMID32681824	79/585	1.08676e-06	6.30542e-05	0	0	1.8906	25.9623	RIPOR2;USP36;HSP90AB1;PPP1R11;CELF4;XYLT1;SOBP;NCMAP;CDH8;RABGEF1;PPP1CC;KIAA1549;MPRIP;ZMIZ1;MCF2L;AP3S2;BSN;RGS6;LIN52;RGS7;NCOA2;ACOT7;ST6GAL2;RBFOX3;DSCAM;DNMT3A;NSMCE2;CTDSPL;NRG1;NISCH;TOM1L2;FEZ1;CDH13;PGR;MICU3;FAM193A;ASTN1;DGKH;KCTD16;NLGN1;NYAP1;LRP1;NXN;ANKRD11;NTM;ADAM22;PCDH15;PLD5;PRKCZ;CTIF;STOX2;ABLIM1;INPP5A;POLR2A;RAB40C;OXCT1;HECTD4;MBP;TNRC18;MYH10;NTNG1;KLHL29;ARFGEF2;TMEM13…
HDSigDB_Human_2021	Diseases/Drugs	Immune Activation;Interneuron	Genes Down-Regulated In Sst/Npy-expressing Interneurons Of R6/2 Vs WT PMID32681824	41/237	1.10575e-06	6.30542e-05	0	0	2.51241	34.4576	HDAC4;SPTBN4;RIPOR2;RGS17;PTPRS;TRAF3IP2;CLSTN2;NTM;CMIP;CYGB;CST3;ZMIZ1;OXCT1;NPY;TTC21B;NNAT;TNRC18;SOX6;TMEM132D;TMEM132C;PTPRN2;PRKCE;TMEM132B;LMTK3;CTDSPL;SORCS1;SNX21;TRAPPC9;USP29;FLI1;VMP1;TOX3;FAM135A;FNDC1;BIN1;GNAS;RARB;CDH13;APBA2;FGFR2;GAS7
HDSigDB_Human_2021	Diseases/Drugs	Polycomb;Embryonic Stem Cell;PRC2;Pluripotency	Developmental Transcription Factor Genes Bound By Suz12 PMID16630818	52/333	1.15225e-06	6.41779e-05	0	0	2.22837	30.4703	BTG4;CHD5;MEOX2;HOXA10;SIX6;SIX2;HOXA2;GSC2;SOX6;HOXA6;PITX1;ANKS1B;PAX6;PROX1;FOXP4;POU3F2;LMX1A;HOXB3;PGR;LMX1B;ZFPM2;ZFPM1;HOXB6;HLF;CACNA1A;GATA3;NPAS2;MLLT6;ATOH8;HOXC5;NKX2-1;ALX4;HOXC4;MSX1;HOXC8;ATOH1;HOXC6;TBX1;TFAP2B;HELT;EYA4;FOXJ1;ZIC4;VAX2;FLI1;TBX2;TBX15;NFIC;LHX1;SP8;HOXD9;SIM2
Rummagene_kinases	Pathways	Dilated Cardiomyopathies;Arrhythmogenic Cardiomyopathies;Cardiomyopathies;Heart Failure;Cardiomyocyt;Endothelial Cell;Fibrosis	PMC9528698-NIHMS1835045-supplement-Supp Table 20 7.xlsx-TTN control-Gene TTN	100/784	6.33485e-07	7.07128e-05	0	0	1.77802	25.3759	ERRFI1;CYFIP1;TRIO;DENND5B;IRS1;CDC14B;ZFYVE28;NPPB;FAM174B;ZMIZ1;AKT3;ATXN7L1;MAP3K6;DIP2C;PRKCE;MTUS1;CRISPLD1;LMX1A;MAP1B;PLA2R1;NGEF;DGKH;TBC1D19;CTTNBP2;RHOBTB3;ITPR3;NREP;IQGAP2;CTIF;NKAIN3;INPP5A;ZNF704;GALR1;MBP;KLHL29;TMEM132C;HACE1;INSR;RANBP17;FOXN3;ARHGAP26;FLI1;BMP6;ACSF2;EXT1;PPFIBP1;ALDH6A1;ARHGAP31;FGF14;TUBGCP6;ECHDC2;RADIL;ZNF253;CHD6;PRKAG2;MEOX2;AFF1;FARS2;AKAP12;KIF13B;QRFPR;…
ChEA_2022	Transcription	Hematopoiesis;KDM2B;Cancer	KDM2B 26808549 Chip-Seq SUP-B15 Human	178/1666	6.85786e-06	7.19582e-05	0	0	1.46734	17.4468	PHLDB1;ANKLE1;FAM89B;DENND5B;PWWP2B;SPPL2B;CELSR1;HS6ST1;CMIP;ZFYVE28;SCAMP4;EFEMP2;ALCAM;RASSF2;MPRIP;ZMIZ1;AKT3;PALM;BBX;FBRSL1;MAP3K6;DIP2C;SAMD13;SLC12A7;MAP2K3;TLE2;KDM2B;PRKCE;ARRDC2;PUS1;FIBCD1;ADAM10;ATP11A;FOXP4;MAPK8IP3;ANK1;DGKZ;BIN1;FLYWCH1;WDFY4;ZFPM1;DGKH;EXD3;CASZ1;TTYH3;H6PD;NRF1;PRDM11;EFNA5;FOXO1;ZNHIT1;INPP5A;GRK5;TERT;TBXA2R;ZNF704;TNRC18;RIPK1;MBP;PIP5K1C;ZNF423;HOXC8;MYH10;T…
ChEA_2022	Transcription	Nodal;SMAD;Histone Modification;JMJD3;Endoderm;Embryonic Stem Cell	SMAD3 21741376 ChIP-Seq EPCs Human	142/1272	6.93916e-06	7.19582e-05	0	0	1.53402	18.2216	ERRFI1;EHF;FBXO28;FOXI2;LDLRAD3;SMC5;HS6ST1;CMIP;RABGEF1;CDH4;ZNF609;AKT3;EPHB1;RGS6;RGS7;CUBN;DSCAM;PRKCE;COL23A1;AFAP1;MITF;POU3F2;DEXI;TCERG1L;LMX1A;KIF16B;ZFPM2;STAM2;ANAPC1;KPNB1;CCDC150;DGKH;IQCA1;GYPC;NTM;RHOBTB3;ITPR3;RASAL1;GATA3;CD1D;EFNA5;ZFP36L1;PLCG2;IGFBP7;ZNF423;MAP2K5;ST3GAL3;CDK17;FZD1;SRPK2;GSDMC;TMEM132C;HACE1;DNAH10;TNFRSF9;TMEM132B;NR2F2;TRAPPC9;ARHGAP26;SMAD6;FLI1;LRP1B;EXT1…
RNAseq_Automatic_GEO_Signatures_Human_Down	Crowd	B-Cell Receptor;Chronic Lymphocytic Leukemia;Cancer;EC-7072;Apoptosis;Mithralog	Mithralog Ec-7072 Cytotoxic Lymphocytic GSE123777 1	45/250	1.03445e-07	7.36014e-05	0	0	2.64212	42.4964	HDAC4;VAC14;CASZ1;TSSC1;CTBP1;ANKRD11;TULP4;SLC38A10;PHRF1;PRKCZ;CMIP;FARS2;RPTOR;PCMT1;WDR70;CUX1;GRK5;CAPZB;RAB40C;GSE1;TNRC18;AP3S2;RIPK1;PIP5K1C;ZNF787;PCNT;MEF2D;UPF1;ACOT7;GALNT2;MCRS1;SGTA;FOXN3;TNFRSF1B;SND1;DNM2;THAP4;MSRA;TRAF3;NFIC;PLEKHM2;PTPN9;FAM193A;EXOC2;MAD1L1
Rummagene_transcription_factors	Transcription	Polycystic Kidney Disease;GPRC5A	PMC9618568-41467 2022 34255 MOESM6 ESM.xlsx-TAL2-Unnamed 0 TAL2	253/2440	6.84999e-07	7.60237e-05	0	0	1.43857	20.4188	ERRFI1;CYFIP1;EHF;RPL3;TRIO;SMC5;HS6ST1;EPS8;ZFYVE28;DCAF1;RABGEF1;ZNF609;BAIAP2L1;RPS19;RPS6KA2;AKT3;HMCN1;ANKS1B;AGFG1;CUBN;CXADR;PRKCE;NSMCE2;KRT8;AFAP1;PRKCA;NISCH;KCNQ1;PAPPA;HOXB3;ALPK2;ZFPM2;RIN2;CFTR;SLC22A3;PCDH15;GATA3;ZC3HAV1;IQGAP2;ADAMTS16;UGT8;ARSJ;PRDM16;PLCG2;GSE1;HIVEP3;ST3GAL3;ST14;ADHFE1;INSR;RANBP17;EXT1;MSRA;PARP11;PPFIBP1;ALDH6A1;SESTD1;AGO2;MYO5C;FAT3;TMCC1;SIM2;FBXL7;SLC35…
ChEA_2022	Transcription	Methylome;Embryonic Stem Cell;Fetal Fibroblast;Cytosine;Protein Binding;Pluripotency	KLF4 19829295 ChIP-Seq ESCs Human	171/1593	8.06765e-06	7.93144e-05	0	0	1.47334	17.2788	GALNT11;PHLDB1;FBXO28;TMEM95;EPS8;COMP;ZFYVE28;PPP1CC;PCMT1;SYDE1;SYNGAP1;RASSF2;DPYSL4;ZMIZ1;SAP130;TNR;FAM53A;TEKT5;DIP2C;SOX6;RNF111;STK32C;CCDC154;ACOT7;FBXO2;PRKCE;NGDN;KRT8;RNASE4;ATP11A;ARMC8;CASD1;MAPK8IP3;THAP4;OLFM1;TCERG1L;LMX1A;MAP1B;PAPPA;FKBP8;SIK3;ZNF557;WDFY4;ABCG1;DGKH;UBIAD1;BRSK2;DNMT1;TTYH3;CTBP1;BRI3;SYCP2L;NTM;LPAR3;C2CD4B;ITPR3;VTCN1;PRDM11;EFNA5;PRKCZ;LPP;ADIPOR2;CACNA1H;N…
Rummagene_transcription_factors	Transcription	Polycystic Kidney Disease;GPRC5A	PMC9618568-41467 2022 34255 MOESM6 ESM.xlsx-TAL1-Unnamed 0 TAL1	227/2149	7.3026e-07	7.97396e-05	0	0	1.46352	20.6794	TRIO;SMC5;HS6ST1;MYLK;EPS8;ZNF609;BAIAP2L1;AKT2;RPS6KA2;AGFG1;CUBN;CXADR;AFAP1;PRKCA;KCNQ1;PAPPA;PADI2;ZFPM2;RIN2;CFTR;KCTD16;SLC22A3;PCDH15;GATA3;ZC3HAV1;PRPSAP1;ADAMTS16;UGT8;ZNF704;ARSJ;PRDM16;HIVEP3;ST14;LRBA;ADHFE1;INSR;RANBP17;DCLK2;EXT1;MSRA;PPFIBP1;ALDH6A1;FAM135A;SESTD1;AGO2;SIM2;FBXL7;ZNF135;ARHGAP8;FASTKD2;TMEM51;LRRC2;CLYBL;SERPINA5;AKAP12;KIF13B;LIN52;PARP4;SORCS1;BAZ1A;PROX1;MTSS1;I…
ChEA_2022	Transcription	Hematopoiesis;KDM2B;Cancer	KDM2B 26808549 Chip-Seq JURKAT Human	177/1660	8.23197e-06	7.98923e-05	0	0	1.46339	17.1326	PHLDB1;IRS1;DGKA;ICAM2;ESPN;CLU;CELSR3;ZFYVE28;NPPB;ALCAM;RASSF2;RNF114;ZMIZ1;VSIG2;AKT3;ZNF208;BBX;FBRSL1;MAP3K6;LZTS2;SLC12A7;HOXA6;MAP2K3;ACOT7;ARRDC2;SSU72;ADAM10;PRKCA;RNASE4;POU3F2;ILF2;DKK3;SLFN12;SAP25;MAP1B;RAB35;RUFY2;FLYWCH1;CYP2E1;DGKH;CASZ1;H6PD;ANKRD11;GATA3;EFNA5;MEFV;FOXO1;ZFP36L1;INPP5A;NPBWR1;TNRC18;RIPK1;HIVEP3;PIP5K1C;MYH10;TBC1D16;ST3GAL3;KLHL29;CDK17;ACBD5;TNFSF14;PTCH1;ADHF…
Rummagene_kinases	Pathways	Hepatitis B Virus;Vaccine;Hepatocellular Carcinoma;RNF39;SULF2;Major Histocompatibility Complex	PMC4008305-1755-8794-7-12-S2.xlsx-DM Loci List-Genes DMPK	20/75	7.66616e-07	8.29803e-05	0	0	4.3412	61.1297	SRPK2;FARP1;CCDC154;TRIO;KDM2B;ATP11A;NTPCR;MUC5B;LCLAT1;CLYBL;THSD4;PSORS1C1;TMEM165;ERICH1;TRPS1;PRDM16;DYDC1;ATXN7L1;SMYD3;FGFR2
ChEA_2022	Transcription	Breast Cancer;Metastasis;BACH1	BACH1 22875853 ChIP-PCR HELA AND SCP4 Human	128/1127	8.77335e-06	8.30178e-05	0	0	1.56053	18.1705	JRK;ALDH1L1;EHF;CTNND2;ICAM2;PLOD3;CLU;CDH7;HOXA10;CDH4;ALCAM;CDH1;AKT2;AKT3;TRIM26;STK32B;TCP11;RGS7;MEN1;CASR;CISH;DAPK2;RNASE4;PRKCA;MITF;HLA-F;ANK1;MAPK8IP3;NISCH;OLFM1;HOXB3;TRIM15;ADAM8;CYP2E1;HOXB6;TSPYL4;CFTR;SPTBN4;CASZ1;SLC26A1;CTBP1;CD1D;PRDM12;ARHGAP15;ADH6;TPO;SGPL1;INPP5A;UBD;PRDM16;CDH22;MBP;PCDHA9;HOXC8;KIAA0319;HOXC6;SYT1;B3GALT4;FLI1;PARP11;FGF14;CPD;GNAS;CYP1A1;ITGBL1;ZNF257;FG…
Rummagene_kinases	Pathways	Alzheimer's Disease;Neurogenesis	PMC4028079-12864 2013 7037 MOESM2 ESM.xlsx-GWAS-GWE-GWL analysis-GWE-GWAS MASTL	99/778	8.04063e-07	8.44739e-05	0	0	1.77249	24.8743	XYLT1;CMIP;CDH7;RNF114;TRIM29;DIP2C;SOX6;RGS6;RNF111;RBFOX3;KRT3;MAGI2;LMTK2;MITF;KCTD2;ARHGAP45;LMX1A;LACTB2;BIN1;MADD;FKBP8;TSNARE1;NGEF;ANAPC1;KCTD16;SLC22A3;NTM;PCDH15;CUL1;SPATA2;IQGAP2;PSORS1C2;CTIF;MED30;WBP2NL;RRS1;ALX4;PCDHA3;PIP5K1C;SMYD3;PCDHA2;SNX8;GRIA4;PCDHA6;TMEM132D;PTPRN2;SYT1;CAV1;FOXN3;LRP1B;SNAI1;RADIL;SDK2;RYR1;FLT1;EIF4E3;DOCK8;CELF4;PRKAG2;ETFB;HTR2A;CDC73;ADAMTS2;RASGEF1C;…
Rummagene_transcription_factors	Transcription	Acute Myeloid Leukemia;Cancer;H3K27;Super-Enhancer	PMC9288051-13046 2022 2428 MOESM4 ESM.xlsx-Super Enhancers In AML3-CLOSEST GENE RUNX2	52/329	7.9259e-07	8.5172e-05	0	0	2.26105	31.7631	PWWP2B;HOXA10;CAPZB;ZMIZ1;NCK2;TK2;LRRFIP1;TCP11;MAP2K3;CNOT6L;CISH;KSR1;C17ORF49;SKIDA1;COL23A1;DNMT3A;BAZ1A;KCNAB2;VPS37B;TNFRSF1B;DGKZ;DAD1;CARD19;DPEP2;ADAM8;SRSF5;MGLL;METTL2B;NFIX;ZC3HAV1;CXXC5;PHF21A;FAM117A;ZFP36L1;INPP5A;CUX1;CHSY1;DNAJB6;LEPROTL1;PRDM16;MKNK2;GSE1;TNRC18;MBP;MEF2D;XBP1;INTS1;GALNT2;SNAI3;ACSF3;PTPRE;ATG16L2
Rummagene_transcription_factors	Transcription	Cancer;YAP1;MAMLD1;TFE3;SS18;TEAD;Ependymoma;Angiosarcoma;Verteporfin	PMC7397849-supp Gad.338681.120 Supplemental Table S3.xlsx-S3L Peaks 2SA-YAP1 TEAD4-Unnamed 14 TEAD4	217/2041	8.34626e-07	8.82877e-05	0	0	1.47192	20.6015	ERRFI1;EHF;PATJ;TRIO;LDLRAD3;SLC4A2;HS6ST1;MYLK;EPS8;ALCAM;RASSF2;ZMIZ1;ZMIZ2;AKT3;ATXN7L1;HMCN1;SAMD13;ANKS1B;CUBN;ENTPD4;PRKCE;FIBCD1;AFAP1;PRKCA;TM4SF4;ANK1;CDC40;SND1;DKK3;PPP1R3C;PADI2;ALPK2;CFTR;KCTD16;CEP85L;NEDD4L;GATA3;IQGAP2;PRKCZ;TTBK2;ART1;APH1B;INPP5A;ARSJ;KCNMB3;HIVEP3;SNX8;ST3GAL3;GSDMC;HLA-DRB5;XRCC4;SIAH3;DCLK2;EXT1;CRNN;PPFIBP1;ITGBL1;FAT3;TMCC1;SYNM;PRKAG2;SLC35F1;ADM;MYPN;RPTO…
Rummagene_transcription_factors	Transcription	Cell Fate;FOXA2;GATA6;Pioneer Factor;Chromatin Accessibility;Histone Modifications	PMC8202205-NIHMS1706275-supplement-Table S1.xlsx-Mesend D2 GATA6-dependent-SYMBOL GATA6	214/2009	8.7894e-07	9.05916e-05	0	0	1.47431	20.5586	JRK;PID1;ZAN;XYLT1;EPS8;SYNGAP1;TRIM29;ADGRA2;RPS6KA2;BBX;HMCN1;EPHB1;CUBN;ST6GAL2;ENTPD4;FBXO2;PRKCE;COL23A1;FIBCD1;MTUS1;PRKCA;CDC40;CNBD1;TCERG1L;FEZ1;SIK3;CD226;TRIM15;CYP2E1;ZFPM2;KCTD16;CASZ1;GYPC;HHLA2;PCDH15;GATA3;PRDM12;PRKCZ;UGT8;NKAIN3;KCNMB3;GSE1;TNRC18;HIVEP3;SNX7;FZD1;RPL39L;GSDMC;HACE1;XRCC4;ADHFE1;TYR;EXT1;CRNN;SESTD1;AGO2;CCDC88C;ITGBL1;FAT3;PTPRS;SLC35F3;GRIK3;MYOM2;AKAP12;IMMP2…
Rummagene_transcription_factors	Transcription	Cell Fate;FOXA2;GATA6;Pioneer Factor;Chromatin Accessibility;Histone Modifications	PMC8202205-NIHMS1706275-supplement-Table S1.xlsx-Mesend D2 GATA6-dependent-ENSEMBL GATA6	213/1998	8.83295e-07	9.05916e-05	0	0	1.47543	20.5669	JRK;PID1;ZAN;XYLT1;EPS8;SYNGAP1;TRIM29;ADGRA2;RPS6KA2;BBX;HMCN1;EPHB1;CUBN;ST6GAL2;ENTPD4;FBXO2;PRKCE;COL23A1;FIBCD1;MTUS1;PRKCA;CDC40;CNBD1;TCERG1L;FEZ1;SIK3;CD226;TRIM15;CYP2E1;ZFPM2;KCTD16;CASZ1;GYPC;HHLA2;PCDH15;GATA3;PRDM12;PRKCZ;UGT8;KCNMB3;GSE1;TNRC18;HIVEP3;SNX7;FZD1;RPL39L;GSDMC;HACE1;XRCC4;ADHFE1;TYR;EXT1;CRNN;SESTD1;AGO2;CCDC88C;ITGBL1;FAT3;PTPRS;SLC35F3;GRIK3;MYOM2;AKAP12;IMMP2L;LCE5A…
Rummagene_transcription_factors	Transcription	Cancer;YAP1;MAMLD1;TFE3;SS18;TEAD;Ependymoma;Angiosarcoma;Verteporfin	PMC7397849-supp Gad.338681.120 Supplemental Table S3.xlsx-S3L Peaks 2SA-YAP1 TEAD4-Unnamed 11 TEAD4	217/2043	8.96549e-07	9.05916e-05	0	0	1.47013	20.4712	ERRFI1;EHF;PATJ;TRIO;LDLRAD3;SLC4A2;HS6ST1;MYLK;EPS8;ALCAM;RASSF2;ZMIZ1;ZMIZ2;AKT3;ATXN7L1;HMCN1;SAMD13;ANKS1B;CUBN;ENTPD4;PRKCE;FIBCD1;AFAP1;PRKCA;TM4SF4;ANK1;CDC40;SND1;DKK3;PPP1R3C;PADI2;ALPK2;CFTR;KCTD16;CEP85L;NEDD4L;GATA3;IQGAP2;PRKCZ;TTBK2;ART1;APH1B;INPP5A;ARSJ;KCNMB3;HIVEP3;SNX8;ST3GAL3;GSDMC;HLA-DRB5;XRCC4;SIAH3;DCLK2;EXT1;CRNN;PPFIBP1;ITGBL1;FAT3;TMCC1;SYNM;PRKAG2;SLC35F1;ADM;MYPN;RPTO…
Rummagene_transcription_factors	Transcription	Sarcoma;Cancer;Desmoplastic Small Round Cell Tumor;Androgen Receptor;WT1;Prostate Cancer	PMC9160255-41467 2022 30710 MOESM4 ESM.xlsx-AR Specific Regulated genes-SYMBOL AR	86/651	9.26096e-07	9.08648e-05	0	0	1.84586	25.6432	MAP10;DPP10;ANKRD33B;SLC35F3;CELF4;WBP1L;SPATC1L;CELSR1;HS6ST1;CLYBL;MYLK;GRM2;CDH4;RNF114;ALCAM;KCNT1;FAM174B;SUFU;RASGEF1C;DIP2C;PITX1;ANKS1B;EDARADD;CERS4;NCOA2;RBFOX3;COL23A1;DNMT3A;SHROOM3;PAX6;ATP11A;ANK1;SORCS2;PARD3B;GPRIN3;SETBP1;BIN1;DYDC2;ACOX3;TSPYL4;ZNF311;SHANK2;KCTD16;SLC22A3;NLGN1;CASZ1;HLF;CHRNA4;NXN;HDC;PRUNE2;NEDD4L;LPAR3;NTPCR;NREP;IQGAP2;LPP;ENTREP2;THSD4;CACNA1H;MLLT6;UGT8;T…
Rummagene_transcription_factors	Transcription	Sarcoma;Cancer;Desmoplastic Small Round Cell Tumor;Androgen Receptor;WT1;Prostate Cancer	PMC9160255-41467 2022 30710 MOESM4 ESM.xlsx-AR Specific Regulated genes-SYMBOL 1 AR	86/651	9.26096e-07	9.08648e-05	0	0	1.84586	25.6432	MAP10;DPP10;ANKRD33B;SLC35F3;CELF4;WBP1L;SPATC1L;CELSR1;HS6ST1;CLYBL;MYLK;GRM2;CDH4;RNF114;ALCAM;KCNT1;FAM174B;SUFU;RASGEF1C;DIP2C;PITX1;ANKS1B;EDARADD;CERS4;NCOA2;RBFOX3;COL23A1;DNMT3A;SHROOM3;PAX6;ATP11A;ANK1;SORCS2;PARD3B;GPRIN3;SETBP1;BIN1;DYDC2;ACOX3;TSPYL4;ZNF311;SHANK2;KCTD16;SLC22A3;NLGN1;CASZ1;HLF;CHRNA4;NXN;HDC;PRUNE2;NEDD4L;LPAR3;NTPCR;NREP;IQGAP2;LPP;ENTREP2;THSD4;CACNA1H;MLLT6;UGT8;T…
Rummagene_transcription_factors	Transcription	Brain Tumor;Neurooncology;PATZ1;EWSR1;MN1;Gene Fusion;Central Nervous System;Neoplasm	PMC8500868-401 2021 2354 MOESM5 ESM.xlsx-GEP PATZ1-Gene Symbol PATZ1	79/583	9.48646e-07	9.17476e-05	0	0	1.89831	26.3262	PHLDB1;PWWP2B;ELN;GRIK3;TMEM181;CHD5;LDLRAD3;SLC35F1;CLYBL;CDH7;RNF157;FADS3;COMP;DTWD1;ADAMTS2;RASSF2;SCRN1;ZIC2;ADGRA2;SMCO3;PRKG1;TLE2;ACOT7;FIBCD1;FBXO17;SPINK5;SHISA4;PAX6;TNFRSF1B;FAM227B;ARL4C;RASA3;TNNT3;PGR;ZFPM1;ISCU;NFIX;NXN;CRMP1;CXXC5;CST7;EFNA5;PTHLH;CYGB;FAM117A;ADD2;INS;REM1;TMEM245;GALR1;PRDM16;PLCG2;KISS1R;ALX4;ZNF503;GSE1;ZNF423;SNX7;MUC6;MDH1B;DMTN;PMM1;KCNIP1;VDR;B3GAT1;ZIC5;…
Rummagene_transcription_factors	Transcription	Sarcoma;Cancer;Desmoplastic Small Round Cell Tumor;Androgen Receptor;WT1;Prostate Cancer	PMC9160255-41467 2022 30710 MOESM4 ESM.xlsx-AR Specific Regulated genes-ENSEMBL AR	86/652	9.87502e-07	9.41604e-05	0	0	1.84249	25.4782	MAP10;DPP10;ANKRD33B;SLC35F3;CELF4;WBP1L;SPATC1L;CELSR1;HS6ST1;CLYBL;MYLK;GRM2;CDH4;RNF114;ALCAM;KCNT1;FAM174B;SUFU;RASGEF1C;DIP2C;PITX1;ANKS1B;EDARADD;CERS4;NCOA2;RBFOX3;COL23A1;DNMT3A;SHROOM3;PAX6;ATP11A;ANK1;SORCS2;PARD3B;GPRIN3;SETBP1;BIN1;DYDC2;ACOX3;TSPYL4;ZNF311;SHANK2;KCTD16;SLC22A3;NLGN1;CASZ1;HLF;CHRNA4;NXN;HDC;PRUNE2;NEDD4L;LPAR3;NTPCR;NREP;IQGAP2;LPP;ENTREP2;THSD4;CACNA1H;MLLT6;UGT8;T…
Rummagene_signatures	Crowd	Intellectual Disability;Craniodigital Syndrome;CSNK2B;Wnt Signaling;Lymphoblastoid Cell Line	PMC9092267-mmc2.xlsx-Down Regulated Genes FC 2-Symbol Down	182/1629	2.96676e-07	9.78844e-05	0	0	1.55104	23.3131	GALNT11;TRIO;SLC23A1;CTNND2;LOXL3;CELSR1;ESPN;ZFYVE28;ARHGAP44;CDH4;BAIAP2L1;CDH3;TRIM29;ZMIZ1;FAM174B;CDH1;RPS6KA2;AKT3;LIPG;TEKT4;NRCAM;ATXN7L1;BSN;DIP2C;EPHB1;SLC12A7;STK32B;TCP11;EPHB4;RGS6;SRRM3;GAS2L3;CCDC154;RBFOX3;FAM24B;MTUS1;PRKCA;FOXP4;MAPK8IP3;DEXI;MYT1;ANK1;TMEM131;DKK3;GPRIN3;SLC9A2;PAPPA;PADI2;CD226;FSCN2;ALPK2;RIN2;CFTR;NGEF;DGKH;C17ORF99;IQCA1;EXD3;CTTNBP2;CEP85L;PCDH15;RASAL1;IT…
Rummagene_kinases	Pathways	Chromatin;Polycomb;Melanoma;Cancer;Metastasis;H3K27	PMC8369408-NIHMS1727018-supplement-3.xlsx-Melanocyte Bivalent BRAF-Unnamed 1 BRAF	91/702	1.02102e-06	0.000104202	0	0	1.80761	24.9355	DPP10;ZMYND15;THRB;TTC22;ITGB2;ICAM2;SLC7A14;CHD5;OGDHL;ESPN;SLC2A5;ASGR1;NKPD1;ZFYVE28;RNF157;COMP;ARHGAP44;TMEM101;KIF19;RPS6KA2;MCF2L;RASGEF1C;MMP28;QRFPR;TLE2;NPY5R;RSAD1;PGGHG;NRG1;RTN4RL2;DUSP8;TNFRSF1B;SYNGR3;ILF2;DGKZ;ANK1;SORCS2;UPK3A;GFRA4;SLC9A2;SLFN11;FNDC1;DGKQ;KCNQ1;PAPPA;FAM20A;LMX1B;PPARA;CHMP6;GPRC5C;DOCK1;NGEF;MGLL;GAS7;SPTBN4;CASZ1;SLC26A1;TNXB;IDUA;CRYBA2;PRKCZ;TTBK1;PALM2AKAP…
ChEA_2022	Transcription	Usher Syndrome;Elongation Factor;Embryogenesis;Gbx2	GBX2 23144817 ChIP-Seq PC3 Human	33/191	1.2272e-05	0.000111927	0	0	2.50058	28.2771	DPP10;NLGN1;HLF;CLSTN2;FAM149B1;PCDH15;GRIK3;XYLT1;MYLK;NKAIN3;SOCS4;PRKG1;CLASP2;OPCML;NTNG1;SRPK2;NCOA2;ANKRD30A;MAGI2;NSMCE2;DARS2;NRG1;USH2A;PARD3B;CNBD1;DNM3;DAB1;CRISPLD1;CDH13;FAT3;FGF12;CFTR;KCTD16
Rummagene_kinases	Pathways	Genotoxic Stress;DNA Damage;Apoptosis;RBM7;Chromatin;Pol II;P-TEFb;CDK9	PMC6482433-mmc2.xlsx-Table S1B-Table S1B Top 50 RNAs In F-RBM7 iCLIP Of Mock And 4-NQO Treated HEK 293 Cells Expressing F-RBM7 Related To Figure 1 EPHA3	15/46	1.13495e-06	0.000112612	0	0	5.76542	78.9225	NLGN1;TRIO;ANKRD11;PRKCA;EFNA5;SND1;EXT1;IMMP2L;CDH4;CUX1;AKT3;EXOC4;ERC1;DIP2C;PRKG1
Rummagene_transcription_factors	Transcription	Genotoxic Stress;DNA Damage;Apoptosis;RBM7;Chromatin;Pol II;P-TEFb;CDK9	PMC6293073-LSA-2018-00153 TableS1.xlsx-A KD Tr 1 3 DNAm-Unnamed 1 AR	38/213	1.24592e-06	0.000117151	0	0	2.60586	35.4283	TOR4A;HDAC4;EXD3;PWWP2B;ITGB2;ASAP1;ATP10A;AFF1;RPTOR;HOXA10;ABLIM1;INPP5A;PSTPIP2;MCF2L;EPSTI1;TNRC18;E2F3;TBC1D16;LAG3;DMTN;GALNT2;FIBCD1;TAP1;KCNAB2;ARHGAP26;ANK1;ACSF3;ITPKB;RASA3;TRAF3;KCNQ1;SIK3;RARB;CLNK;RGL2;EXOC2;ISCU;GAS7
Rummagene_signatures	Crowd	Advanced Maternal Age;Intergenerational Inheritance;Peripheral Blood;Cord Blood;SLC28A3	PMC9473489-CTM2-12-e990-s010.xlsx-five Down DEGs list-Table S9 The Lists Of Different Classes Of Overlapped AMA-related downregulated-DEGs Mentioned In Figure 5A Down	165/1452	3.90889e-07	0.000125061	0	0	1.57642	23.2598	ALDH1L1;CYBC1;CHPF;ZAN;CTNND2;FOXI2;CELSR1;MYLK;CDH7;HOXA10;TATDN3;COMP;BAIAP2L1;CDH3;ZNF208;PALM;EPSTI1;MAP3K6;BSN;PITX1;FADS1;RGS6;ANKS1B;SRRM3;TLE2;KDM2B;KRT3;FBXO2;PRKCE;ARRDC2;PUS1;FIBCD1;NSMCE2;LMTK3;OLFM1;FRMD6;FNDC1;TCERG1L;LMX1A;FEZ1;KCNQ1;TSNARE1;SELENOT;CCDC82;ASTN1;BRSK2;FAM149B1;CHRNA4;CACNA1A;C2CD4B;ADIPOR2;ENTREP2;PLD2;APH1B;INPP5A;TERT;PCDHA1;TBXA2R;NPC1L1;EP400;MOV10L1;PCDHA4;KIA…
Rummagene_signatures	Crowd	Schizophrenia;Hypomethylation	PMC9710780-pone.0278155.s001.xlsx-Down-reg DEG-In-PV Basket Down	67/458	4.18395e-07	0.000129924	0	0	2.07153	30.4242	CYFIP1;GALNT11;PTPRS;CLSTN2;SLC35F3;SPPL2B;GRIK3;PRKAG2;CHD5;LCLAT1;CDH7;CDC14B;DTWD2;ZNF609;NCK2;TNR;ATXN7L1;LRRFIP1;LIN52;CERS4;SRRM3;TLE2;PRMT8;KSR1;SLC6A17;PRKCE;DNMT3A;AFAP1;MAPK8IP3;ARK2C;TOX2;SETBP1;MICU2;SHANK2;SHANK1;FBLN7;SPTBN4;CTTNBP2;NTM;CACNA1A;LPP;ENTREP2;ABLIM2;CUX1;MTHFD1L;SUSD4;GSE1;KIAA0319L;TMEM132D;SRPK2;TMEM132C;PTPRN2;ZFR2;SMURF1;TMEM132B;OSBPL3;GREB1;FOXN3;TRAPPC9;SH3RF3;P…
RNA-Seq_Disease_Gene_and_Drug_Signatures_from_GEO	Crowd	Breast Cancer;Notch;Lapatinib	Lapatinib HCC1419 1uM-70d GSE62074 up	73/496	1.00016e-07	0.000130221	0	0	2.091	33.7026	USP36;TRIO;ARHGAP8;PTPRS;CLSTN2;IRS1;CELSR1;HS6ST1;IRF2BPL;TMEM101;KIAA1549;MPRIP;CAPZB;ZMIZ1;ZMIZ2;AKT2;MCF2L;GPER1;FBRSL1;ZNF689;UBAP2L;FAM21A;NRCAM;PITX1;DSP;CERS4;ELOVL2;MTUS1;TSC2;TBC1D9;FOXP4;MTSS1;DNM2;OLFM1;FAM234B;PALLD;CARD19;PXDN;PADI2;LMX1B;DOCK1;SHANK2;LAMA5;ANKRD11;MVP;TULP4;ASAP1;GATA3;FAM117A;POLR2A;HECTD4;EP400;GSE1;PCNT;TFAP2A;FARP1;PTPRN2;ANKRD30BL;GREB1;INHBB;FOXN3;DHRS2;VMP1;…
ChEA_2022	Transcription	Gastric Cancer;KLF5;GATA4;GATA6	KLF5 25053715 ChIP-Seq YYC3 Human	169/1591	1.66249e-05	0.000148059	0	0	1.45401	16.0009	GALNT11;EHF;PID1;PRDM6;CTNND2;CELSR1;LCLAT1;CELSR3;EFEMP2;MPRIP;CDH1;CHORDC1;BBX;FBRSL1;ZNF689;FAM53A;DHRS4L2;HMCN1;SAMD13;SLC12A7;ZNF169;TCP11;RGS6;TLE2;ACOT7;SPINK5;KRT8;LMTK3;AFAP1;RNASE4;TM4SF4;FOXP4;SLC9A2;THAP4;CNBD1;CRISPLD1;BIN1;RAB35;PGR;LMX1B;CCDC82;KPNB1;GYPC;BRI3;RASAL1;PRKCZ;LPP;PHF21A;TTBK2;ZFP36L1;PRR5-ARHGAP8;ADAMTS19;NPBWR1;PRDM16;TNRC18;PIP5K1C;MYH10;TBC1D16;GSDMC;ST14;GSDMA;SYT…
Rummagene_transcription_factors	Transcription	Breast Cancer;Estrogen Receptor;AKAP9;KMT2C	PMC7788918-13058 2020 1379 MOESM2 ESM.xlsx-S9-S9 Limma Voom Differentially Expressed Genes ESR1 Depleted Recurrences Vs Matched Primaries ESR1	149/1313	1.62263e-06	0.000150482	0	0	1.56729	20.8943	FCGBP;IRS1;TUSC3;CTNND2;CDC14B;HOXA10;BAIAP2L1;ADGRA2;ZMIZ1;CDH1;AKT2;RPS6KA2;AKT3;MAP3K6;SKP2;EPHB1;RGS7;MEN1;MAP2K3;SRRM3;DAXX;USP6;USP5;KDM2B;TSC2;PRKCA;MITF;HNF1A;DGKZ;CCNE1;BIN1;PAPPA;MADD;SIK3;FLYWCH1;ZFPM2;KPNB1;DNMT1;CEP85L;RASAL1;GATA3;LPP;FOXO1;KLK7;APH1A;TPO;INPP5A;TERT;WDR70;PRDM16;PLCG2;EP400;MAP2K5;TFAP2A;XBP1;BDNF;CAV1;PTCH1;RANBP17;SMARCA5;ASPSCR1;DCLK2;FANCC;ARHGAP26;SMAD6;FLI1;L…
HDSigDB_Human_2021	Diseases/Drugs	Immune Activation;Interneuron	Genes Up-Regulated In Sst/Npy-expressing Interneurons Of zQ175DN Vs WT PMID32681824	58/398	2.79038e-06	0.000151885	0	0	2.05569	26.2909	CYFIP1;CLSTN2;SLC35F3;CELF4;CHD6;PRKAG2;SGCE;ARHGAP44;ZMIZ1;RPS6KA2;FBRSL1;TNR;PDE4A;ME3;ADAMTS6;RGS7;MAGI2;CTDSPL;AFAP1;VPS13B;TSC2;NRG1;ANK1;SORCS2;DNM2;DNM3;RARB;CDH13;ARHGEF1;ASTN1;KCTD16;NLGN1;NTM;PRUNE2;STX18;ADAM22;SLC3A2;NRF1;NKAIN3;SUSD4;ST3GAL3;OPCML;NTNG1;KLHL29;FARP1;KCNIP4;RANBP17;ATP2B2;FOXN3;TRAPPC9;ARHGAP26;LRP1B;EXT1;PARP11;TAOK3;FGF12;UNC79;RAB3GAP1
Rummagene_signatures	Crowd	Intellectual Disability;Craniodigital Syndrome;CSNK2B;Wnt Signaling;Lymphoblastoid Cell Line	PMC9092267-mmc2.xlsx-Down Regulated Genes FC 2-EnsemblID Down	184/1664	5.11199e-07	0.000154207	0	0	1.53237	22.1987	GALNT11;TRIO;SLC23A1;CTNND2;LOXL3;CELSR1;ESPN;CELSR3;ZFYVE28;ARHGAP44;CDH4;BAIAP2L1;CDH3;TRIM29;ZMIZ1;FAM174B;CDH1;RPS6KA2;AKT3;LIPG;TEKT4;NRCAM;ATXN7L1;BSN;DIP2C;EPHB1;SLC12A7;STK32B;TCP11;EPHB4;RGS6;SRRM3;GAS2L3;CCDC154;RBFOX3;FAM24B;MTUS1;PRKCA;FOXP4;MAPK8IP3;DEXI;MYT1;ANK1;TMEM131;DKK3;GPRIN3;SLC9A2;PAPPA;PADI2;CD226;FSCN2;ALPK2;RIN2;CFTR;NGEF;DGKH;C17ORF99;IQCA1;EXD3;CTTNBP2;CEP85L;PCDH15;RA…
ChEA_2022	Transcription	Nodal;SMAD;Histone Modification;JMJD3;Endoderm;Embryonic Stem Cell	SMAD4 21741376 ChIP-Seq HESCs Human	193/1862	1.8069e-05	0.000159049	0	0	1.4187	15.4941	ERRFI1;CYFIP1;EHF;TRAF3IP2;FOXI2;XYLT2;HS6ST1;ALCAM;RASSF2;TRIM29;ZMIZ1;AKT2;RPS6KA2;EPSTI1;HOXA2;ATXN7L1;DIP2C;ANKS1B;CUBN;ST6GAL2;ENTPD4;COL23A1;MTUS1;AFAP1;PPP1R3C;PAPPA;ALPK2;ZFPM2;ZFPM1;SLC22A3;TTYH3;DHX8;NEDD4L;GATA3;IQGAP2;ADAMTS16;INPP5A;DPH1;NPBWR1;PRDM16;NKX2-1;SNX7;FZD1;GSDMC;TNFSF14;LRBA;INSR;GREB1;OCLN;FXYD6;ACHE;SYNM;SLC35F3;GRIK3;PRKAG2;TMEM51;ADM;LRRC2;CHAF1B;UCN3;CLDN23;FLVCR2;CT…
Rummagene_kinases	Pathways	Pluripotent Stem Cells;CpG Island;MLH1;Cardiomyocyte;Thymic Epithelial Cell	PMC10261899-mmc3.xlsx-Table S2D-TEC DMRs-Unnamed 13 TEC	66/467	1.74834e-06	0.000168785	0	0	1.98729	26.3452	TINAGL1;EIF4E3;TRIL;PRKAG2;HNMT;CLU;CXCL5;KLHL31;EFEMP2;RUSC1;MCF2L;EPSTI1;ME3;HOXA6;PITX1;BRD2;LAG3;ACOT7;FBXO17;SHISA4;HNF1A;FOXP4;UPK3A;ARHGAP45;SLFN12;TOX2;H2AJ;LMX1A;TNFRSF25;ALPK2;EGFL8;HOXB6;ZNF311;SHANK2;TOR4A;RBM47;GYPC;SLC43A2;CEP85L;FBXO47;USH1C;NEDD4L;VTCN1;VWCE;ZFP36L1;ALDH3B2;CUX1;NTF3;NNAT;IGF2BP1;HOXC4;IGFBP7;MSX1;VARS2;FARP1;DNAH10;PTPRN2;MOG;SIAH3;B3GALT4;ANXA2R;TRAPPC9;ACSF2;SS…
Rummagene_transcription_factors	Transcription	JUNB;Tumor Growth;Metastasis;Breast Cancer;Ovarian Cancer	PMC9733061-13059 2022 2800 MOESM5 ESM.xlsx-Table S4-Table S4 Genes Assigned To JUNB Binding Sites Each Peak Was Assigned To The Nearest TSS JUNB	168/1522	1.88126e-06	0.00017211	0	0	1.52297	20.0782	ERRFI1;PHLDB1;TRIO;IRS1;TRIL;LTN1;XYLT1;CELSR1;CLU;CMIP;ZFYVE28;CDH4;ZNF609;BAIAP2L1;ALCAM;ADGRA2;ZMIZ1;ZMIZ2;ATXN7L1;LZTS2;PHLDA2;RGS6;MAP2K3;CUBN;DAPK2;PRKCE;ARRDC2;PUS1;FIBCD1;UBE2E1;KRT8;MTUS1;PRKCA;ANK1;DKK3;LMX1A;BIN1;CARD19;SIK3;PADI2;ALPK2;TSNARE1;ZFPM2;MAD1L1;DHX8;ITPR3;C2CD4B;GATA3;IQGAP2;LPP;NPAS2;HCAR2;CTIF;C7ORF50;APH1B;INPP5A;MED30;ARSJ;CDH22;GSE1;MBP;HIVEP3;IGFBP7;SNX8;ADHFE1;CAV1;…
Rummagene_signatures	Crowd	SARS-CoV-2;Viral Infection	PMC7924267-media-20.xlsx-down 4-Feature Down	121/997	5.99804e-07	0.000175909	0	0	1.68595	24.154	RIPOR2;PATJ;PID1;TRIO;DENND5B;PRDM6;LDLRAD3;NCMAP;CMIP;RPS6KA2;AKT3;ZNF208;BBX;DIP2C;STK32B;RGS7;PTGDR;CUBN;LAG3;KDM2B;DSCAM;FBXO2;PRKCE;ARRDC2;UBE2E1;PRKCA;SLFN12;SIK3;TSNARE1;PLA2R1;ZFPM2;WDFY4;ZFPM1;UBIAD1;TTYH3;ANKRD11;NTM;PLD5;NREP;PRDM11;ARHGAP15;EFNA5;LPP;UGT8;INPP5A;ADAMTS19;PRDM16;MBP;SMYD3;TMEM132D;OSBPL3;INSR;FOXN3;TRAPPC9;ADAP1;ARHGAP26;SMAD6;PTPRE;ARHGAP31;FGF14;SESTD1;RADIL;SUGP1;ZN…
ChEA_2022	Transcription	Lung Cancer;PPARγ	PPAR 26484153 Chip-Seq NCI-H1993 Human	109/945	2.15376e-05	0.000183191	0	0	1.58185	16.9981	CYFIP1;EHF;TRIO;DENND5B;IRS1;FBXO28;RTKN2;PLOD2;OGDHL;HS6ST1;MYLK;CDH7;ZFYVE28;EPS8;CDH1;ZMIZ2;LIPG;NRCAM;ATXN7L1;SOX6;SLC12A7;AGFG1;CXADR;PRKCE;NSMCE2;KRT8;MTUS1;LMTK2;AFAP1;CASD1;DGKZ;GPRIN3;CCNE1;ZNF557;RHOBTB3;EFNA5;LPP;NPAS2;ZFP36L1;MED30;TNRC18;SMYD3;GRIA4;CDK17;GSDMC;XBP1;UBE2H;HACE1;TSLP;INTS1;SMURF1;NR2F2;TRAPPC9;ARHGAP26;SMAD6;OCLN;PTPRS;TINAGL1;ANKRD33B;THRB;ELN;MYPN;C1QTNF6;MMP28;AP3S…
Rummagene_transcription_factors	Transcription	Schizophrenia;Psychosis;Neuron;RBM12;HEK293	PMC9882185-media-4.xlsx-Neuron KD-ID AR	248/2418	2.11959e-06	0.000191328	0	0	1.41725	18.5153	PID1;TRIO;FAM89B;THUMPD3;LDLRAD3;HS6ST1;CAPN15;DCAF7;EPS8;SYNGAP1;ALCAM;DPYSL4;MPRIP;RUSC1;PEG10;ZMIZ2;RPS6KA2;AKT3;BBX;DHRS4L2;BSN;EPHB1;AFAP1;PRKCA;SND1;NISCH;MYL5;MAP1B;PAPPA;HOXB3;CYP2E1;RIN2;ASTN1;CASZ1;NYAP1;GYPC;CTBP1;CEP85L;PCDH15;NEDD4L;ZC3HAV1;PRDM11;TTBK2;UGT8;APH1B;ZNF704;GALR1;PCDHA5;GSE1;PCDHA3;SNX7;FZD1;TRAP1;DNAH10;PTPRN2;SIAH3;INSR;MRPL28;TMEM198;EXT1;AGO2;CCDC88C;FAT3;IGSF9B;RYR…
Rummagene_transcription_factors	Transcription	Schizophrenia;MIR137	PMC8283158-mmc2.xlsx-TCF4 NPC-Gene TCF4	116/973	2.48063e-06	0.000220972	0	0	1.64817	21.273	CLSTN2;DENND5B;IRS1;CTNND2;XYLT1;CELSR1;IFI44L;CMIP;MYLK;CDH4;MPRIP;PEG10;RPS6KA2;LIPG;NRCAM;DIP2C;EPHB1;FADS1;RGS6;NGDN;AFAP1;TAP1;TSC2;MYT1;MAPK8IP3;DKK3;GPRIN3;ACAP3;PAPPA;LMX1B;ASTN1;BRSK2;RHOBTB3;NEDD4L;NREP;IQGAP2;CAMSAP2;CTIF;NKAIN3;ZNF704;NEU1;PRDM16;EP400;GSE1;TFAP2B;PTPRN2;SYT1;WSCD2;LRBA;CAV1;TMEM132B;INSR;PTCH1;GREB1;TBCD;DCLK2;ACSF2;DAB1;LIN28A;CPD;MAFF;FAT3;SDK2;FGFR2;DPP10;PTPRS;AD…
HDSigDB_Human_2021	Diseases/Drugs	Huntington’s Disease;Immune Activation;Astrocyte	Genes Changed In Astrocytes Of HD Patients Vs Control PMID32681824	234/2282	4.42347e-06	0.000225409	0	0	1.41245	17.4136	VPS29;PID1;XYLT1;SMC5;HS6ST1;EPS8;ALCAM;ZMIZ1;RPS6KA2;CHORDC1;DIP2C;SOX6;EPHB1;RNF111;ANKS1B;SDS;FBXO2;PRKCE;COL23A1;MTUS1;PRKCA;ARMC8;SND1;PPP1R3C;MAP1B;SIK3;PADI2;CCDC82;RIN2;KCTD16;MT1E;ASTN1;CEP85L;NEDD4L;PRPSAP1;UGT8;SGPL1;NKAIN3;DHX32;ZNF704;ARSJ;PRDM16;DHX36;PLCG2;GSE1;TNRC18;KIAA0319L;NTNG1;ADHFE1;INSR;GREB1;DCLK2;EXT1;AGO2;MYO5C;ECHDC2;FAT3;TMCC1;FBXL7;RYR1;SYNM;AHCTF1;PTPRS;ELN;PRKAG2;S…
ChEA_2022	Transcription	Methylome;Embryonic Stem Cell;Fetal Fibroblast;Cytosine;Protein Binding;Pluripotency	OCT4 19829295 ChIP-Seq ESCs Human	167/1583	2.72924e-05	0.00022956	0	0	1.44133	15.1468	FCGBP;GALNT11;ANKLE1;DENND5B;SLC23A1;CSE1L;ZAN;TRIL;FBXO28;THUMPD3;LDLRAD3;TBC1D3C;HS6ST1;CDC14B;COMP;ZNF609;DPYSL4;ZNF689;FAM53A;DIP2C;RNF111;RGS7;SCARA3;ACOT7;KDM2B;NGDN;UBE2E1;SSU72;SHISA4;LMTK2;ARMC8;FOXP4;MAPK8IP3;DGKZ;DKK3;OLFM1;ACAP3;BIN1;PAPPA;RUFY2;FKBP8;PADI2;ALPK2;LMX1B;CFTR;SLC26A1;CHRNA4;HHLA2;FBXO47;FPR1;RHOBTB3;C2CD4B;ITPR3;NRF1;CD1D;VTCN1;PRDM11;EFNA5;IQGAP2;PRKCZ;LPP;NPAS2;SCIN;W…
ChEA_2022	Transcription	Nodal;SMAD;Histone Modification;JMJD3;Endoderm;Embryonic Stem Cell	SMAD3 21741376 ChIP-Seq ESCs Human	164/1552	2.96569e-05	0.000246706	0	0	1.44326	15.0472	VPS29;SLC35B2;ERRFI1;PHLDB1;CLSTN2;IRS1;ZAN;FBXO28;ICAM2;XYLT1;ZFYVE28;CDH4;ZNF609;RASSF2;DPYSL4;TRIM29;NRCAM;FAM53A;ATXN7L1;HMGN3;EPHB4;STK32C;SRRM3;ACOT7;DSCAM;FBXO2;COL23A1;UBE2E1;TSC2;ARMC8;PRKAB1;DEXI;DGKZ;OLFM1;KIAA1614;TCERG1L;BIN1;KIF16B;RAB35;SIDT1;SIK3;LMX1B;CFTR;ABCG1;UBIAD1;CASZ1;HHLA2;TROAP;NTM;FBXO47;PCDH15;SPATA2;CACNA1A;NEDD4L;C2CD4B;RASAL1;NRF1;PRDM12;CD1D;PRDM11;EFNA5;ARHGAP15;L…
GeneSigDB	Diseases/Drugs	Acute Myeloid Leukemia;Cancer;CEBPA;CpG Island	19168792-TableS2	66/436	1.43269e-07	0.000247855	0	0	2.15749	33.999	BTG4;VPS29;EHF;PRDM6;GRIK3;ITGAE;MEOX2;CDH8;CELSR3;SCAMP4;SIX6;CDH3;ADAMTS9;STK32C;GALNT9;DSP;ST6GAL2;AFAP1;SORCS1;GFRA1;POU3F2;DKK3;TLR1;TCERG1L;PGR;GPR123;ANAPC1;SPTBN4;CASZ1;SLC47A1;MFI2;DBX2;RHOBTB3;TULP4;EFNA5;PRKCZ;PTHLH;ERICH1;ADAMTS19;GALR1;NPBWR1;NKX2-1;MBP;ATOH1;JAM3;BDNF;ZNF804B;PCDHB14;ZIC4;NR2F2;OTOP1;LHFPL2;PTPN13;BMP6;SLC6A5;OCLN;NFIB;KIF26A;TCEA3;GNAS;PLEKHM2;TRIM36;SP8;ZNF215;HOX…
Rummagene_transcription_factors	Transcription	Skin Regeneration;Mechanical Stretch;Epidermis;Skin;Proliferative Cell;Epidermal Stem Cell;AREG;SERPINB2	PMC9195629-Table1.xlsx-Supplementary Table 1-JUN JUN	183/1698	2.92253e-06	0.000256955	0	0	1.48468	18.9194	IPO13;FCGBP;ERRFI1;TMEM167A;IRS1;DGKA;PLOD3;LDLRAD3;CELSR1;HNMT;CLU;CMIP;NPPB;ARHGAP44;RABGEF1;CDH4;ALCAM;BAIAP2L1;CDH1;VSIG2;FBRSL1;LZTS2;SLC35A5;RNF111;CISH;DAPK2;PRKCE;LMTK2;TAP1;KCTD2;ATP11A;SSMEM1;POU3F2;DKK3;SLC9A2;ACAP3;FRMD6;SAP25;KIF16B;ZNF319;MADD;TMEM126A;SIK3;ACOT1;ADAM8;WDFY4;TSPYL4;ABCG1;SPTBN4;CASZ1;CUL7;CTTNBP2;ANKRD11;PLD5;RHOBTB3;C2CD4B;RASAL1;ITPR3;GATA3;FUT2;FOXO1;PHF21A;CAMSA…
Rummagene_signatures	Crowd	SARS-CoV-2;Viral Infection	PMC7924267-media-18.xlsx-up M1-feature Up	210/1966	9.28654e-07	0.000258019	0	0	1.47795	20.5281	ERRFI1;CYFIP1;TRIO;XYLT1;LDLRAD3;HS6ST1;EPS8;ZFYVE28;ZNF609;ALCAM;RASSF2;RNF114;SAP130;EPSTI1;BBX;ATXN7L1;SLC12A7;RNF111;AGFG1;SDS;PRKCE;COL23A1;NSMCE2;PRKCA;HLA-F;SND1;NISCH;KCNQ1;SIK3;PADI2;RIN2;TTYH3;CEP85L;FPR1;NEDD4L;ZC3HAV1;IQGAP2;MEFV;PLA2G7;TTBK2;SGPL1;INPP5A;WDR70;TNRC18;HIVEP3;PIP5K1C;SNX8;GSDMC;XRCC4;FLI1;EXT1;PARP11;FAM135A;SESTD1;ZUP1;AGO2;TMCC1;APOBEC3A;RYR1;PRKAG2;TMEM51;SLC35F1;RS…
ARCHS4_Tissues	Cell Types	Astrocyte	ASTROCYTE	233/2316	1.76255e-05	0.000271937	0	0	1.37879	15.0925	SLC35B2;ERRFI1;TRIO;FAM89B;MT1L;TRIL;LDLRAD3;SLC4A2;MYLK;EPS8;DPYSL4;ADGRA2;SPATA22;PEG10;RPS6KA2;SMCO3;HOXA2;FAM53A;HMCN1;DIP2C;ACOT7;KRT3;FBXO2;FIBCD1;AFAP1;DKK3;CRISPLD1;PPP1R3C;FNDC1;FEZ1;PAPPA;HOXB3;ALPK2;KCTD16;ASTN1;SLC22A3;NYAP1;TTYH3;TTBK1;ADAMTS16;NKAIN3;INPP5A;ARSJ;PRDM16;NKX2-1;PCDHA3;PIP5K1C;PCDHA2;SNX7;PCDHA7;ST3GAL3;PCDHA6;FZD1;TSLP;DCLK2;NR2F2;TMEM198;EXT1;ZBTB9;TH;PTK7;SNAI1;ITGB…
Rummagene_transcription_factors	Transcription	Alcohol;GABRD;GABBR1;Immune Function;Neurotransmitter	PMC5575985-mp2016192x3.xlsx-ST12-Unnamed 1 KLF6	47/300	3.38754e-06	0.000283782	0	0	2.23306	28.1262	DPP10;HDAC4;UBIAD1;NFIX;EIF4E3;ANKRD33B;CHPF;IDUA;PRDM6;CD5L;DYSF;SLC38A10;SLC5A10;SOBP;FAM117A;SGCE;C7ORF50;INPP5A;MAEA;CUX1;SLC22A18;ALDH3B1;PRDM16;IGFBP7;PDE6B;MAP3K6;ANKS1B;CDK17;KSR1;ZFR2;TBCD;CTDSPL;ZIC5;HIPK1;DGKZ;SND1;EXT1;ITPKB;FAM234B;FMNL2;SETBP1;SIK3;TRIM15;CD226;MGLL;PLCD1;NECTIN1
Rummagene_transcription_factors	Transcription	Angiogenesis;Vascular Dementia;White Matter	PMC9170821-JCMM-26-3183-s001.xlsx-Astro DAPI ERG VaD Vs NC-Gene ERG	146/1298	3.3935e-06	0.000283782	0	0	1.54951	19.514	GALNT11;ALDH1L1;PHLDB1;CYBC1;PID1;TRIO;TRAF3IP2;CTNND2;XYLT1;PLOD2;LDLRAD3;CLU;IFI44L;GLDN;CMIP;MYLK;CDC14B;ZFYVE28;EPS8;CDH4;ZNF609;RPS6KA2;CHORDC1;TNR;TRIM26;NRCAM;ATXN7L1;MAP3K6;DIP2C;SCARA3;SDS;DSCAM;FBXO2;COL23A1;MAGI2;AFAP1;TAP1;PRKCA;ATP11A;POU3F2;DGKZ;OLFM1;FRMD6;KCNQ1;MAP1B;PAPPA;SIDT1;SIK3;WDFY4;IQCA1;TTYH3;CTTNBP2;NTM;IQGAP2;FOXO1;CAMSAP2;ZFP36L1;PRPSAP1;PRDM16;MBP;SMYD3;SNX7;NTNG1;TME…
Rummagene_transcription_factors	Transcription	Schizophrenia;Psychosis;Neuron;RBM12;HEK293	PMC9882185-media-4.xlsx-Neuron KD-gene Name AR	248/2433	3.39533e-06	0.000283782	0	0	1.40622	17.7087	PID1;TRIO;FAM89B;THUMPD3;LDLRAD3;HS6ST1;CAPN15;DCAF7;EPS8;SYNGAP1;ALCAM;DPYSL4;MPRIP;RUSC1;PEG10;ZMIZ2;RPS6KA2;AKT3;BBX;DHRS4L2;BSN;EPHB1;AFAP1;PRKCA;SND1;NISCH;MYL5;MAP1B;PAPPA;HOXB3;CYP2E1;RIN2;ASTN1;CASZ1;NYAP1;GYPC;CTBP1;CEP85L;PCDH15;NEDD4L;ZC3HAV1;PRDM11;TTBK2;UGT8;NKAIN3;APH1B;ZNF704;GALR1;PCDHA5;GSE1;PCDHA3;SNX7;FZD1;TRAP1;DNAH10;PTPRN2;SIAH3;INSR;MRPL28;TMEM198;EXT1;AGO2;CCDC88C;FAT3;IGS…
Rummagene_transcription_factors	Transcription	Stem Cell;Multipotency;Embryonic Stem Cell;H3K4me3;Activin;Nodal;NANOG	PMC4387713-supp Gad.255984.114 Table S5.xlsx-S5F-Up H3K27me3 DPY30 KD-Unnamed 12 AR	161/1461	3.45915e-06	0.000285591	0	0	1.51731	19.0795	PID1;FOXI2;XYLT1;ZFYVE28;BAIAP2L1;CDH3;ADGRA2;FAM174B;CDH1;FAM53A;PHLDA2;STK32B;RGS7;SRRM3;TLE2;RBFOX3;ARRDC2;FIBCD1;LMTK3;KRT8;PRKCA;AARSD1;PRKAB1;ARHGAP45;PSG8;SLFN11;FNDC1;TCERG1L;CCNE1;ZNF679;ADAM8;TSNARE1;LMX1B;SLC22A3;SPTBN4;CASZ1;BAGE;H6PD;NTM;PLD5;CACNA1A;ITPR3;RASAL1;GATA3;FUT2;PRKCZ;FOXO1;ENTREP2;FAM83G;GRK5;TERT;ADAMTS19;TBXA2R;ARSJ;CDH22;NLRP2;ALX4;GSE1;STAP2;RTBDN;TMEM132D;GSDMA;HELT…
Rare_Diseases_AutoRIF_ARCHS4_Predictions	Diseases/Drugs	Symphalangism	Symphalangism with multiple anomalies of hands and feet	39/200	8.23318e-08	0.000306686	0	0	2.91113	47.4879	PHLDB1;TRIO;TTYH3;PTPRS;NFIX;NLGN2;LRP1;IRS1;NXN;HS6ST1;CAMSAP2;CTIF;EFEMP2;ADAMTS2;MPRIP;ADGRA2;CALD1;ZNF704;PIP5K1C;SCARF2;MYH10;TBC1D16;CERS3;DSP;DST;ARHGEF17;PLEKHG5;DAB2IP;AFAP1;PTPN13;DKK3;EXT1;FRMD6;PTK7;PALLD;PXDN;DOCK1;FBXL7;NECTIN1
Rummagene_kinases	Pathways	Neurodevelopment;Gliogenesis;SAHH;NCOR2;Therapeutics;Brain Injury;Myelin	PMC8564895-jciinsight-6-132335-s029.xlsx-Vec pH19 DM CpGs-Unnamed 8 DMPK	78/592	3.277e-06	0.000308038	0	0	1.83555	23.1804	DPP10;ZMYND15;ACHE;ALDH1L1;ARHGAP8;THRB;ICAM2;PHRF1;NKPD1;SERPINA5;SIX6;RNF114;BAIAP2L1;DPYSL4;ZNF208;HOXA2;TGIF1;TLE2;ST6GAL2;NSUN5;PAX6;SORCS1;OTOS;GFRA2;POU3F2;SLC9A2;THAP4;ACAP3;OLFM1;CLDN10;DGKQ;MADD;ARHGEF1;SRSF5;FAM20A;ACOX3;PPARA;HCN4;ITIH4;SLC43A2;MTARC1;CHRNA4;CTTNBP2;SLC38A10;CACNA1A;PRDM11;NPAS2;REM1;FAM83G;ABLIM1;ABLIM2;DHX32;ERICH1;ALX4;HIVEP3;MICA;MICB;TMEM132D;NTNG1;TMEM132C;TMEM1…
Rummagene_transcription_factors	Transcription	Germ Cell;MLX;MondoA;Spermatogenesis;Apoptosis;Sperm;Epididymis;Metabolism	PMC8528285-pbio.3001085.s010.xlsx-Fig 8C-MLX 3T3 MLX	69/507	3.94297e-06	0.000317785	0	0	1.90203	23.6681	DPP10;ANKLE1;CLSTN2;SLC35F3;GRIK3;XYLT1;SLC35F1;SERPINA5;IRF2BPL;CDH4;LIPG;SOX6;STK32B;EPHB1;RGS6;ANKS1B;RGS7;ST6GAL2;DSCAM;NRG1;PROX1;PCDHA12;PCDHA11;TCERG1L;CDH13;LRRC3B;WDFY4;KCTD16;SLC43A2;NTM;PCDH15;PLD5;CACNA1A;IQGAP2;PCDHA1;ADAMTS19;PRDM16;PCDHA5;PCDHA3;PCDHA2;PCDHA9;ZNF423;PCDHA8;PCDHA7;PAK5;PCDHA6;OPCML;TMEM132D;KLHL29;TMEM132E;PTPRN2;TRPA1;SYT1;TMEM132B;RANBP17;ATP2B2;BLCAP;USH2A;USP29;…
Rummagene_transcription_factors	Transcription	Germ Cell;MLX;MondoA;Spermatogenesis;Apoptosis;Sperm;Epididymis;Metabolism	PMC8528285-pbio.3001085.s010.xlsx-Fig S8A-MLX 3T3 MLX	69/507	3.94297e-06	0.000317785	0	0	1.90203	23.6681	DPP10;ANKLE1;CLSTN2;SLC35F3;GRIK3;XYLT1;SLC35F1;SERPINA5;IRF2BPL;CDH4;LIPG;SOX6;STK32B;EPHB1;RGS6;ANKS1B;RGS7;ST6GAL2;DSCAM;NRG1;PROX1;PCDHA12;PCDHA11;TCERG1L;CDH13;LRRC3B;WDFY4;KCTD16;SLC43A2;NTM;PCDH15;PLD5;CACNA1A;IQGAP2;PCDHA1;ADAMTS19;PRDM16;PCDHA5;PCDHA3;PCDHA2;PCDHA9;ZNF423;PCDHA8;PCDHA7;PAK5;PCDHA6;OPCML;TMEM132D;KLHL29;TMEM132E;PTPRN2;TRPA1;SYT1;TMEM132B;RANBP17;ATP2B2;BLCAP;USH2A;USP29;…
Rummagene_transcription_factors	Transcription	Embryonal Rhabdomyosarcoma;Cancer;MYOD;CASZ1;Myoblast;Sarcoma;Skeletal Muscle;Tumorigenesis	PMC7021771-41467 2020 14684 MOESM8 ESM.xlsx-CASZ1 Specific peaks-Gene Name CASZ1	77/588	4.7522e-06	0.000378499	0	0	1.82173	22.3288	SYNM;TRIO;TRAF3IP2;IRS1;CTNND2;XYLT1;PHRF1;IMMP2L;ALCAM;MPRIP;FAM174B;TRPS1;CLDN23;PABPC4L;KIF13B;NRCAM;ATXN7L1;SOX6;ADAMTS6;EPHB4;RGS7;PLEKHG3;USP47;MTUS1;NBPF10;SORCS1;CASD1;PARD3B;GPRIN3;TOM1L2;FRMD6;KIF16B;PALLD;PXDN;CD226;COL15A1;ASAP1;NTPCR;LPP;PHF21A;THSD4;EHBP1;PALM2AKAP2;ADAMTS16;ART1;ABLIM1;OTOA;DHX32;INPP5A;MED30;CALD1;NTF3;ALX4;BPNT2;MBP;HIVEP3;STAP2;OPCML;FZD1;SVIL;HACE1;TRPA1;ANKRD3…
RNAseq_Automatic_GEO_Signatures_Human_Down	Crowd	Chaperone;Chemokine;Cell Death;Unfolded Protein Response;Endoplasmic Reticulum;Tumor Growth;Antitumor Immunity;Inflammation;KIRA6	A375 Dying Immunogenic Non GSE163377 1	43/250	7.1724e-07	0.000382737	0	0	2.49672	35.3233	HDAC4;ASAP2;EFNA5;LCLAT1;CMIP;FOXO1;NPAS2;ADAMTS16;RPTOR;CTIF;SENP7;ZNF609;KIAA1549;GRK5;ZMIZ1;TRPS1;HIVEP3;ATXN7L1;KIAA0319L;JAZF1;KLHL29;NCOA2;KSR1;PRKCE;INSR;EYA4;PLEKHA5;TBC1D8;AFAP1;MITF;LHFPL2;DCBLD1;PARD3B;EXT1;SH3RF3;LRCH1;KIF16B;TMCC1;FAM193A;ZFPM2;FBXL7;MAD1L1;SDCCAG8
RNAseq_Automatic_GEO_Signatures_Human_Down	Crowd	Rheumatoid Arthritis;CD40L;Synovial Tissue	Rnaseq Study Synovial Biopsies GSE89408 4	43/250	7.1724e-07	0.000382737	0	0	2.49672	35.3233	SPTBN4;JRK;EXD3;ANKRD11;PRCD;MUM1;ETFB;PHRF1;MLLT6;DNAJB2;MPRIP;AKT2;ANKRD53;GSE1;HOXC4;TNRC18;D2HGDH;PCNT;LZTS2;MEF2D;UNKL;BOK;MUC6;KLHL29;INTS1;SETD1A;SNX21;DUSP8;FOXP4;MUC5B;RGMA;NISCH;MYL5;TOM1L2;ACAP3;BIN1;CCDC9;NFIC;FLYWCH1;TSNARE1;MZF1;TAF3;ZNF696
ChEA_2022	Transcription	Transcription Factor Binding Site;Transcription Factor Regulation	ESR1 20056654 ChIP-Seq MCF-7 Human BreastCancer	96/827	5.22409e-05	0.000407695	0	0	1.58857	15.6628	ERRFI1;DENND5B;ITGB2;PRKAG2;PLOD2;TBC1D3C;NKPD1;AFF1;MYLK;SERPINA5;ZFYVE28;EPS8;TUBA1A;ZMIZ1;C1QTNF6;RPS6KA2;MCF2L;SIX2;ME3;LZTS2;UNKL;SLC37A3;GATD1;DSP;UPF1;USP6;KSR1;SLC6A17;DAPK2;ARRDC2;ARHGEF16;PLEKHG6;KRT8;MITF;POU3F2;DGKZ;UPK3A;SLC9A2;PSG8;MT1A;KCNQ1;DPEP2;CHI3L1;RBM20;ADAM8;FLYWCH1;TSNARE1;SLC29A1;ALDOA;ITIH4;SPTBN4;BRSK2;CASZ1;SPATA2;ZBTB45;COX5A;CACNA1H;PALM2AKAP2;SGPL1;PRR5-ARHGAP8;RAB4…
Rummagene_transcription_factors	Transcription	GATA6;Definitive Endoderm;Pancreatic Agenesis;Pluripotent Stem Cell	PMC6335596-mmc2.xlsx-RNA-seq Day 3 GATA6 Het-Unnamed 13 GATA6	160/1461	5.31302e-06	0.000418246	0	0	1.50557	18.2856	TRIL;CTNND2;LOXL3;HNMT;NPPB;EPS8;CDH3;PEG10;LIPG;EPSTI1;PABPC4L;NRCAM;HMCN1;ANKS1B;TLE2;DSCAM;DAPK2;SKIDA1;FIBCD1;SPINK5;MAGI2;MTUS1;MITF;CASD1;PCDHA12;DEXI;DKK3;MYL5;OLFM1;PPP1R3C;TCERG1L;LMX1A;FEZ1;KCNQ1;PAPPA;RAB35;PADI2;ACOT1;HOXB3;CD226;ALPK2;LMX1B;SELENOT;ZFPM2;NGEF;CFTR;ABCG1;FBLN7;BRSK2;CASZ1;GYPC;NTM;PLD5;CACNA1A;LPAR3;GATA3;AARD;EFNA5;FOXO1;ENTREP2;UGT8;PLCG2;NLRP2;IGFBP7;KIAA0319;PCDHA…
Rummagene_transcription_factors	Transcription	Embryonal Rhabdomyosarcoma;Cancer;MYOD;CASZ1;Myoblast;Sarcoma;Skeletal Muscle;Tumorigenesis	PMC7021771-41467 2020 14684 MOESM8 ESM.xlsx-CASZ1 Specific peaks-Nearest Ensembl CASZ1	77/590	5.38745e-06	0.00041923	0	0	1.81443	22.0116	SYNM;TRIO;TRAF3IP2;IRS1;CTNND2;XYLT1;PHRF1;IMMP2L;ALCAM;MPRIP;FAM174B;TRPS1;CLDN23;PABPC4L;KIF13B;NRCAM;ATXN7L1;SOX6;ADAMTS6;EPHB4;RGS7;PLEKHG3;USP47;MTUS1;NBPF10;SORCS1;CASD1;PARD3B;GPRIN3;TOM1L2;FRMD6;KIF16B;PALLD;PXDN;CD226;COL15A1;ASAP1;NTPCR;LPP;PHF21A;THSD4;EHBP1;PALM2AKAP2;ADAMTS16;ART1;ABLIM1;OTOA;DHX32;INPP5A;MED30;CALD1;NTF3;ALX4;BPNT2;MBP;HIVEP3;STAP2;OPCML;FZD1;SVIL;HACE1;TRPA1;ANKRD3…
Rummagene_signatures	Crowd	CCHCR1;HEK293;Centrosome;Cytoskeleton;Cell Adhesion	PMC5987482-12864 2018 4810 MOESM5 ESM.xlsx-Iso3 Up Down-Unnamed 55 Up	126/1068	1.55381e-06	0.000420645	0	0	1.63215	21.8296	ANKLE1;PWWP2B;XYLT1;LDLRAD3;IFI44L;KLHL31;CDH7;ZFYVE28;FADS3;CDH4;SYNGAP1;ADGRA2;PABPC4L;TNR;MAP3K6;BSN;EPHB1;ZNF169;RGS7;ANKS1B;CUBN;RSAD1;AFAP1;DGKZ;GPRIN3;MYL5;ACAP3;FNDC1;SAP25;BIN1;DGKQ;SIDT1;PADI2;ADAM8;PGR;HOATZ;TSNARE1;SPTBN4;BRSK2;BAGE;MTARC1;PCDH15;PLD5;LPAR3;PRDM12;IQGAP2;EFNA5;ENTREP2;CACNA1H;TTBK2;PALM2AKAP2;TERT;NPC1L1;PRDM16;RRS1;ALX4;HOXC8;MAP2K5;KLHL29;TRAP1;XBP1;GSTM1;SYT1;BDNF;…
ChEA_2022	Transcription	Prostate Cancer;Androgen Receptor;FOXA1;FOXP1;Histone Modification	AR 25329375 ChIP-Seq VCAP Human	156/1481	5.51687e-05	0.00042615	0	0	1.43522	14.0725	ERRFI1;FCGBP;JRK;EHF;PID1;TRIO;ANKRD36;IRS1;CSE1L;CTNND2;XYLT1;PLOD2;HNMT;CDH7;EPS8;PCMT1;CDH4;ZNF609;TRIM29;FAM174B;CHORDC1;PABPC4L;ATXN7L1;DHRS4L2;SOX6;EPHB1;RGS6;RNF111;CXADR;DSCAM;KDM2B;UBE2E1;PRKAB1;SND1;CDC40;LZTFL1;CNBD1;OLFM1;FRMD6;CRISPLD1;KIF16B;FEZ1;KCNQ1;MAP1B;PGR;RIN2;TSPYL4;IQCA1;CTTNBP2;NTM;FBXO47;PLD5;GATA3;EFNA5;ZFP36L1;NKAIN3;CALD1;ZNF704;DHX36;CEP72;SMYD4;GRIA4;NTNG1;KLHL29;FZD…
Rummagene_transcription_factors	Transcription	Stem Cell;Multipotency;Embryonic Stem Cell;H3K4me3;Activin;Nodal;NANOG	PMC4387713-supp Gad.255984.114 Table S5.xlsx-S5B-Up H3K4me3 DPY30 KD-Unnamed 12 AR	109/917	5.74325e-06	0.000441839	0	0	1.63927	19.7818	PID1;FAM89B;IRS1;CTNND2;XYLT1;LCLAT1;CDH8;CDC14B;EPS8;DPYSL4;AKT3;HOXA2;NRCAM;EPHB1;HOXA6;ANKS1B;SRRM3;GAS2L3;SKIDA1;MTUS1;MYT1;POU3F2;CRISPLD1;KIF16B;ALPK2;LMX1B;ZFPM2;ZNF311;UBIAD1;CUL7;CHRNA4;NTM;PCDH15;PRDM12;PRKCZ;TTBK1;ZFP36L1;ZNF709;NKAIN3;MED30;ZNF704;HOXC4;GSE1;IGFBP7;TNRC18;TFAP2A;FZD1;SRPK2;TFAP2B;TMEM132C;GSDMA;RANBP17;DCLK2;INHBB;NR2F2;BMP6;PARP11;FGF14;DAB1;FAT3;TMCC1;HOXD9;PRKAG2;H…
Rummagene_transcription_factors	Transcription	Bipolar Disorder;Major Depressive Disorder;FANCI	PMC4721115-13148 2016 171 MOESM1 ESM.xlsx-SOM Table 9-Gene Symbol GRHL3	16/58	5.96901e-06	0.000454047	0	0	4.53935	54.6036	BRSK2;TNXB;MPIG6B;MOG;GALNT2;PCGF3;SORD;TRAPPC9;ELFN1;ZFYVE28;STOX2;ERICH1;RPS6KA2;IGF2BP1;STK32C;VARS1
Rummagene_transcription_factors	Transcription	Acute Myeloid Leukemia;RUNX1/ETO;Chromatin;Histone Acetylation;Leukemic Proliferation	PMC3419980-leu201249x2.xls-RUNX1-ETO siRE ChIPSeq Peaks Ge-Gene Name RUNX1	136/1205	6.28815e-06	0.000473008	0	0	1.55194	18.5874	GALNT11;OGDHL;HNMT;HS6ST1;ZFYVE28;RASSF2;CDH3;ZMIZ2;BBX;TEKT4;ATXN7L1;PITX1;SLC12A7;RGS6;CASR;RBFOX3;DAPK2;AMY1B;ATP11A;FOXP4;MYT1;OLFM1;KIAA1614;FNDC1;TCERG1L;KCNQ1;RAB35;PGR;LMX1B;ZFPM2;MAD1L1;ABCG1;TBC1D19;BAGE;GYPC;NTM;NTPCR;IQGAP2;ARHGAP15;FBXO44;TERT;GALR1;PRDM16;CDH22;PLCG2;MBP;HIVEP3;IGFBP7;SMYD3;FZD1;GSDMC;TMEM132C;TMEM132E;PTPRN2;HELT;YJU2;DCLK2;INHBB;FANCC;FOXN3;TRAPPC9;SMAD6;SSH1;SEST…
Rummagene_transcription_factors	Transcription	Cancer;YAP1;MAMLD1;TFE3;SS18;TEAD;Ependymoma;Angiosarcoma;Verteporfin	PMC7397849-supp Gad.338681.120 Supplemental Table S3.xlsx-S3M Peaks YAP1MAMLD1 TEAD4-Unnamed 11 TEAD4	176/1642	6.4137e-06	0.000477151	0	0	1.4724	17.6056	PATJ;ACAA2;TRIO;TMEM167A;DENND5B;RTKN2;LDLRAD3;HNMT;CMIP;MYLK;CDH4;ALCAM;MAEA;MPRIP;ZMIZ1;CDH1;ZMIZ2;AKT3;TNR;NRCAM;ATXN7L1;HMCN1;STK32B;CUBN;ENTPD4;PRKCE;FIBCD1;KRT8;UBE2E1;LMTK3;ADAM10;AFAP1;ATP11A;POU3F2;ANK1;DKK3;SLFN12;TOM1L2;MT1A;FRMD6;PADI2;HOATZ;ALPK2;ANAPC1;MAD1L1;NYAP1;DHX8;NTM;PLD5;RHOBTB3;NEDD4L;GATA3;NREP;PRDM11;EFNA5;IQGAP2;LPP;ZFP36L1;PALM2AKAP2;HCAR2;CTIF;APH1B;INPP5A;SCIN;MED30;A…
Rummagene_transcription_factors	Transcription	Sex Chromosome;X Chromosome Inactivation;Aneuploidy;Turner Syndrome;Klinefelter Syndrome	PMC10274745-media-4.xlsx-S3B-Table S3 Reanalysis Of Publicly Available Data To Identify AR And ER Direct Target Genes Related To Figure 1 AR	176/1643	6.65113e-06	0.000489436	0	0	1.47131	17.5391	PATJ;RPL3;FAM89B;PWWP2B;CTNND2;PLOD2;LDLRAD3;SLC4A2;CLU;EPS8;PPP1CC;RNF114;CDH3;TRIM29;ZMIZ1;FAM174B;CDH1;RUVBL1;HMCN1;SLC12A7;FADS1;EPHB4;RGS6;STK32C;AGFG1;TLE2;DAXX;CISH;DSCAM;PUS1;KRT8;LMTK3;MTUS1;ADAM10;AFAP1;FOXP4;MAPK8IP3;DGKZ;SND1;TOM1L2;FRMD6;PPP1R3C;CARD19;PGR;TRIM16;LMX1B;RIN2;ZFPM1;KPNB1;ABCG1;DNMT1;TTYH3;H6PD;RHOBTB3;NEDD4L;GATA3;VTCN1;PRKCZ;ADIPOR2;NCAPH;ZFP36L1;ALDH3B2;SGPL1;SCIN;RA…
ChEA_2022	Transcription	FOXM1;Chromatin	FOXM1 26100407 CHIP-SEQ Hek293 Flp-In Human	164/1577	6.86434e-05	0.000514486	0	0	1.41565	13.5712	SLC35B2;ERRFI1;TRIO;TRAF3IP2;TUSC3;IRS1;TRIL;FBXO28;CELSR3;DCAF7;EPS8;NPPB;PPP1CC;ZNF609;RPS19;AKT2;AKT3;SNIP1;HMGN3;EPHB4;RGS6;RGS7;MEN1;TLE2;CXADR;USP5;LIG1;MAMSTR;FBXO17;NSMCE2;KRT8;SSU72;MTUS1;AFAP1;PRKCA;RNASE4;MITF;FOXP4;POU3F2;ILF2;ANK1;TMEM131;TOM1L2;ACAP3;FRMD6;LMX1B;PLA2R1;STAM2;ZNF311;TSPYL4;MAD1L1;BRSK2;CDCA3;CTTNBP2;FBXO47;NEDD4L;GATA3;EFNA5;ARHGAP15;ADIPOR2;TNRC18;ZNF787;TFAP2A;FZD1…
Rare_Diseases_GeneRIF_ARCHS4_Predictions	Diseases/Drugs	Smith-Magenis Syndrome	Smith-Magenis syndrome	38/200	2.41829e-07	0.000514689	0	0	2.81697	42.9167	PHLDB1;TRIO;NFIX;H6PD;CHPF;LRP1;PHRF1;RPTOR;SCAMP4;SYDE1;CTIF;EFEMP2;MPRIP;ADGRA2;ZMIZ2;AKT2;HECTD4;TNRC18;PIP5K1C;LZTS2;SCARF2;UPF1;BRD2;INTS1;SEC16A;ARHGEF17;DAB2IP;SAMD4B;TSC2;FOXP4;MAPK8IP3;DNM2;NISCH;TOM1L2;ACAP3;PTK7;NFIC;ANAPC2
Rare_Diseases_GeneRIF_ARCHS4_Predictions	Diseases/Drugs	Symphalangism	Symphalangism with multiple anomalies of hands and feet	37/200	6.88087e-07	0.000514689	0	0	2.72408	38.6529	NYAP1;PTPRS;NLGN2;IRS1;CTNND2;CACNA1A;CELSR1;HS6ST1;CAMSAP2;C15ORF59;STOX2;KIAA1549;SYNGAP1;CDH3;ZNF704;HECTD4;PALM;EP400;MYH10;WASF3;DSP;RBFOX3;SKIDA1;ARHGEF17;PLEKHG5;B3GAT1;DAB2IP;LMTK3;SAMD4B;LMTK2;SHROOM3;INHBB;TFAP4;PTK7;SDK2;FGFR2;NECTIN1
Rare_Diseases_GeneRIF_ARCHS4_Predictions	Diseases/Drugs	X-linked Periventricular Heterotopia	X-linked periventricular heterotopia	37/200	6.88087e-07	0.000514689	0	0	2.72408	38.6529	PHLDB1;TRIO;NYAP1;TTYH3;PTPRS;NFIX;NLGN2;LRP1;ANKRD11;CELSR3;CTIF;SYNGAP1;MPRIP;SCRN1;ADGRA2;ZMIZ1;ZNF704;HECTD4;TNRC18;PIP5K1C;BSN;MYH10;TBC1D16;ARHGEF17;B3GAT1;DAB2IP;AFAP1;TSC2;MAPK8IP3;DKK3;NISCH;TOM1L2;ACAP3;FMNL2;PTK7;PXDN;GNAS
Rummagene_signatures	Crowd	H3K27;Histone Modification;Glutamatergic Neuron;GABAergic Neuron;Cerebral Cortex	PMC7668098-pnas.2011884117.sd11.xlsx-GABA Hu down-DA GREs-genename Down	211/1998	1.95202e-06	0.000515236	0	0	1.4576	19.1626	POP5;ERRFI1;CYFIP1;PATJ;PID1;XYLT1;HS6ST1;CAPN15;GLDN;ZNF609;ZMIZ1;SOX6;SKP2;ST6GAL2;RBFOX3;ARRDC2;COL23A1;NSMCE2;AFAP1;MAPK8IP3;TCERG1L;LACTB2;BIN1;RUFY2;SIK3;ALPK2;ZFPM2;KCTD16;SLC22A3;CASZ1;GYPC;PCDH15;NEDD4L;PRKCZ;ADAMTS16;UGT8;RACGAP1;C9;CDK17;RPL39L;GSDMA;PTPRN2;SIAH3;SNAI3;MSRA;PPFIBP1;AGO2;FAT3;FBXL7;PTPRS;SLC35F3;GRIK3;SLC7A14;SLC35F1;CLYBL;MYOM2;FARS2;RPTOR;CHAF1B;IMMP2L;MIS18BP1;SLC22A…
ChEA_2022	Transcription	Epidermal Differentiation;TP63;Epithelia;Neonatal Foreskin Keratinocyte;TP53	TP63 22573176 ChIP-Seq HFKS Human	314/3315	6.97178e-05	0.000517416	0	0	1.29648	12.4087	IPO13;ERRFI1;GABPB2;TRIO;FAM89B;TRAF3IP2;PWWP2B;FOXI2;LDLRAD3;GABPB1;HS6ST1;MYLK;RABGEF1;TRIM29;PEG10;LIPG;BBX;GSC2;FAM53A;ATXN7L1;DIP2C;SOX6;SKP2;SRRM3;DAPK2;METTL3;KRT8;MTUS1;AFAP1;PRKCA;ARMC8;PRKAB1;SND1;NISCH;MYL5;THAP7;BIN1;FEZ1;KCNQ1;SIK3;FLYWCH2;FLYWCH1;RIN2;ZFPM1;MT1E;SLC22A3;EXD3;CASZ1;TTYH3;DHX8;CTBP1;FPR1;NEDD4L;LPAR3;PRDM11;PRKCZ;TTBK1;TTBK2;ADAMTS16;ZNHIT1;DHX32;INPP5A;RACGAP1;ZNF704…
Rummagene_signatures	Crowd	SARS-CoV-2;Viral Infection	PMC7924267-media-21.xlsx-up 5-Feature Up	234/2258	2.04059e-06	0.000517968	0	0	1.4313	18.7532	ERRFI1;PATJ;TRIO;SMC5;HS6ST1;EPS8;ZNF609;BAIAP2L1;ZMIZ2;RPS6KA2;AKT3;LIPG;CHORDC1;BBX;UBAP2L;ATXN7L1;HMCN1;DIP2C;SLC12A7;AGFG1;CUBN;CXADR;COL23A1;MTUS1;AFAP1;ARMC8;SND1;PPP1R3C;SIK3;ZFPM1;KCTD16;ASTN1;CEP85L;GATA3;TTBK2;DHX32;WDR70;ZNF704;ARSJ;PRDM16;PLCG2;GSE1;TNRC18;PIP5K1C;SNX7;NTNG1;CDK17;SRPK2;TRAP1;XBP1;HACE1;PTPRN2;LRBA;INSR;RANBP17;EXT1;MSRA;ALDH6A1;OCLN;FAM135A;SESTD1;MYO5C;SNAI1;CYP1A1;…
Rummagene_signatures	Crowd	Oocyte;Cumulus cell;Chromatin Remodeling;Cell Pluripotency;Apoptosi;Extracellular Matrix	PMC5797088-41598 2018 20727 MOESM3 ESM.xls-Coding Proteins UP In oocytes-Unnamed 1 Up	245/2383	2.06049e-06	0.000517968	0	0	1.42061	18.5994	PATJ;KHDC3L;MYLK;RNF114;SPATA22;TOPAZ1;AKT3;EPSTI1;HOXA2;SKP2;ANKS1B;SDS;RBFOX3;CTRB2;NGDN;NSMCE2;MTUS1;HNF1A;CNBD1;TCERG1L;CRISPLD1;PPP1R3C;TMEM126A;FLYWCH2;ZFPM2;OR5A1;CFTR;KCTD16;CDCA3;HHLA2;SYCP2L;PCDH15;NEDD4L;GATA3;IQGAP2;SKA3;NCAPH;UGT8;OTOA;TERT;ADAMTS19;PLCG2;ELANE;SDR42E1;ST14;DNAH10;ZFR2;SIAH3;DCLK2;SLC6A5;MSRA;TH;SESTD1;CCDC88C;ITGBL1;PPT2;TMCC1;GPR19;RSPH10B;BTG4;RYR1;SYNM;ARHGAP8;SL…
ChEA_2022	Transcription	Nodal;SMAD;Histone Modification;JMJD3;Endoderm;Embryonic Stem Cell	SMAD3 21741376 ChIP-Seq HESCs Human	110/984	7.31642e-05	0.000533243	0	0	1.52471	14.5195	ERRFI1;EHF;ACAA2;FOXI2;XYLT2;OGDHL;HS6ST1;EPS8;CDH4;CDH3;TRIM29;FAM174B;ZMIZ1;AKT2;EPSTI1;TNR;NRCAM;ATXN7L1;HMCN1;ANKS1B;CUBN;ST6GAL2;ENTPD4;COL23A1;ADAM10;AFAP1;DEXI;TCERG1L;LMX1A;MADD;ALPK2;LMX1B;UBIAD1;TTYH3;DHX8;ANKRD11;NTM;RHOBTB3;NEDD4L;GATA3;EFNA5;ADAMTS16;DPH1;NPBWR1;CDH22;STAP2;SNX7;FZD1;TMEM132D;GSDMC;WSCD2;LRBA;CAV1;TMEM132B;GREB1;TRAPPC9;ARHGAP26;SMAD6;PTPRE;DAB1;TH;LHX1;SDK2;FGFR2;SY…
HDSigDB_Human_2021	Diseases/Drugs	Polycomb;Embryonic Stem Cell;PRC2;Pluripotency	Signaling Protein Genes Bound By Suz12 PMID16630818	71/542	1.09345e-05	0.000534451	0	0	1.81914	20.7811	GPR27;FLT1;CTNND2;GRIK3;SECTM1;ADM;CELSR1;ADGRA2;VSIG2;FFAR4;CD38;PDE4A;QRFPR;SCARF2;STK32B;EPHB1;PRKG1;RGS6;PTGDR;CISH;ITGA4;INSRR;PRKCA;NRG1;HLA-F;ANK1;SORCS2;MTSS1;ITPKB;CCNE1;PGR;PPARA;GPRC5C;GRP;CACNA1A;CRMP1;CD1D;NPAS2;PTHLH;APH1B;GALR1;NPBWR1;NPY;NTF3;PLCG2;KISS1R;PAK5;FZD1;NTRK1;MPP2;TSLP;GABRA5;BDNF;GABRA4;TNFRSF9;PTCH1;SCTR;DCLK2;ANXA2R;PDE4DIP;INHBB;NR2F2;LRP1B;SLC6A5;DAB1;FGF14;GNAS;A…
Rummagene_transcription_factors	Transcription	Desmoplastic Small Round Cell Tumor;Sarcoma;Cancer;WT1	PMC7378211-41598 2020 69015 MOESM3 ESM.xlsx-EWS-WT1 Rep1 Testp-7 annotatedp-ID WT1	112/955	7.89923e-06	0.000568913	0	0	1.61458	18.9693	JRK;PID1;ACAA2;CTNND2;TBC1D3C;CELSR1;LCLAT1;ZFYVE28;CDH4;SYNGAP1;MPRIP;ZMIZ2;AKT3;TLE2;RBFOX3;SKIDA1;FIBCD1;COL23A1;ATP11A;ACAP3;BIN1;CD226;TSNARE1;ZFPM2;RIN2;ZFPM1;MAD1L1;ASTN1;IQCA1;UBIAD1;BRSK2;CUL7;H6PD;NEDD4L;IQGAP2;EFNA5;CIAO3;ENTREP2;CACNA1H;ZFP36L1;TPO;GRK5;WDR70;ZNF704;CEP72;FZD1;TMEM132E;PTPRN2;INTS1;BDNF;OSBPL3;PTCH1;DCLK2;INHBB;FANCC;TRAPPC9;LIN28A;TH;AGO2;CHMP2A;PTPRS;ANKRD33B;CCDC12…
Rummagene_kinases	Pathways	Neurodevelopment;Gliogenesis;SAHH;NCOR2;Therapeutics;Brain Injury;Myelin	PMC8564895-jciinsight-6-132335-s029.xlsx-Vec pH19 DM CpGs-Unnamed 6 DMPK	116/992	6.21803e-06	0.000569508	0	0	1.61068	19.309	ALDH1L1;PHLDB1;TRAF3IP2;TRIL;CTNND2;PLOD3;XYLT1;PHRF1;CAPN15;CMIP;COMP;GOLGA3;ZMIZ2;FBRSL1;ATXN7L1;TEKT5;BSN;PITX1;PTGDR;SRRM3;FBXO2;PRKCE;SKIDA1;AKR1E2;LMTK3;ANK1;SLC9A2;FNDC1;TCERG1L;DYDC2;TRIM15;ADAM8;CYP2E1;LMX1B;MAD1L1;CASZ1;BAGE;CACNA1A;NEDD4L;C2CD4B;PRDM11;MEFV;TTBK1;PSORS1C2;TERT;PLCG2;PIP5K1C;ZNF423;VARS2;TFAP2A;TMEM132E;INTS1;ZFR2;SNAI3;TMEM132B;YJU2;PTPRE;GNAS;ITGBL1;SP8;RADIL;SDK2;DRC…
Rummagene_transcription_factors	Transcription	Chlamydial Infection;Chlamydia Trachomatis;Induced Pluripotent Stem Cell;Type I Interferon;Interleukin 10;Pathogen	PMC5414054-ncomms15013-s11.xlsx-SupplementaryData10-Supplementary Data 10 Genes Differentially Expressed Due To Infection In IRF5- - Compared To Parent KOLF2 Cells IRF5	107/903	8.04434e-06	0.000570015	0	0	1.63231	19.1479	RIPOR2;CLSTN2;MYLK;NPPB;HOXA10;BAIAP2L1;CDH3;DPYSL4;ADGRA2;PEG10;LIPG;PALM;PABPC4L;NRCAM;HMCN1;SOX6;PITX1;SCARA3;TLE2;ST6GAL2;FIBCD1;KRT8;TAP1;MYT1;POU3F2;DKK3;OLFM1;CRISPLD1;MAP1B;PAPPA;HOXB3;PLA2R1;HOXB6;SLC22A3;BRSK2;NYAP1;CACNA1A;NREP;MEFV;PRKCZ;NCAPH;ARSJ;PRDM16;NKX2-1;ALX4;HIVEP3;ZNF423;MYH10;DCLK2;BMP6;DAB1;PTK7;ITGBL1;COL9A3;IGSF9B;HLA-DRB1;APOBEC3A;SDK2;FLT1;PTPRS;CHD5;SLC35F1;SLC2A5;EMB…
Rummagene_transcription_factors	Transcription	Desmoplastic Small Round Cell Tumor;Sarcoma;Cancer;WT1	PMC7378211-41598 2020 69015 MOESM3 ESM.xlsx-EWS-WT1 Rep1 Testp-7 annotatedp-Gene Name WT1	113/966	8.08293e-06	0.000570015	0	0	1.6101	18.8796	JRK;PID1;ACAA2;CTNND2;TBC1D3C;CELSR1;LCLAT1;ZFYVE28;CDH4;SYNGAP1;MPRIP;ZMIZ2;AKT3;TLE2;RBFOX3;SKIDA1;FIBCD1;COL23A1;ATP11A;ACAP3;BIN1;CD226;TSNARE1;ZFPM2;RIN2;ZFPM1;MAD1L1;ASTN1;IQCA1;UBIAD1;BRSK2;CUL7;BAGE;H6PD;NEDD4L;IQGAP2;EFNA5;CIAO3;ENTREP2;CACNA1H;ZFP36L1;TPO;GRK5;WDR70;ZNF704;CEP72;FZD1;TMEM132E;PTPRN2;INTS1;BDNF;OSBPL3;PTCH1;DCLK2;INHBB;FANCC;TRAPPC9;LIN28A;TH;AGO2;CHMP2A;PTPRS;ANKRD33B;C…
ChEA_2022	Transcription	CREB-binding Protein;CARM1/PRMT4;Estrogen Signaling;Chromatin;CARM1	CBP 21632823 ChIP-Seq H3396 Human	165/1593	8.01057e-05	0.000572076	0	0	1.40908	13.2907	EHF;PHLDB1;DENND5B;PWWP2B;FOXI2;RTKN2;LDLRAD3;OGDHL;PHRF1;FADS3;PPP1CC;FGF6;DPYSL4;TRIM29;ZMIZ1;CHORDC1;DIP2C;LZTS2;PHLDA2;SOX6;RGS6;STK32C;CUBN;NGDN;AKR1E2;PRKAB1;DGKZ;DKK3;TCERG1L;PPP1R3C;KCNQ1;RAB35;RUFY2;MADD;SIK3;DYDC2;PGR;DYDC1;ADAM8;CYP2E1;WDFY4;BRSK2;FAM149B1;PCDH15;OR9Q1;RASAL1;GATA3;PRDM11;ADIPOR2;FOXO1;PHF21A;ALDH3B2;SGPL1;DHX32;INPP5A;GRK5;ALX4;NRBF2;GRIA4;TMEM132D;CDK17;TMEM132C;ST14…
HDSigDB_Human_2021	Diseases/Drugs	Friedreich's Ataxia;Induced Pluripotent Stem Cell;MSH2	Genes Up-Regulated In Friedreich Ataxia iPSCs Expression Vs Mel1 P51 Cell Line GSE22651	272/2755	1.29071e-05	0.00060613	0	0	1.35715	15.2784	SLC35B2;CYFIP1;JRK;CYBC1;FAM89B;TRIL;XYLT1;SLC4A2;HS6ST1;RABGEF1;ZNF609;MPRIP;ZMIZ1;RUSC1;ZMIZ2;LIPG;EPSTI1;HOXA2;SKP2;EPHB1;EPHB4;DAXX;C17ORF49;HLA-L;COL23A1;KRT8;MTUS1;PRKCA;RNASE4;MAPK8IP3;SND1;NISCH;MYL5;TCERG1L;PPP1R3C;THAP7;BIN1;FEZ1;MAP1B;TMEM126A;ALPK2;RIN2;ZFPM1;MT1E;ASTN1;SPTBN4;CASZ1;TTYH3;GYPC;CTBP1;C12ORF60;GATA3;CD1D;PLA2G7;RACGAP1;WDR70;ZNF704;PRDM16;PLCG2;ST3GAL3;SETD1A;NR2F2;EXT1…
HDSigDB_Human_2021	Diseases/Drugs	Immune Activation;Oligodendrocyte Precursor Cell	Genes Changed In OPCs Of HD Patients Vs Control PMID32681824	94/778	1.3288e-05	0.000612015	0	0	1.6645	18.69	DPP10;PTPRS;CTNND2;XYLT1;RNF157;SGCE;SENP7;TUBA1A;ALCAM;ZMIZ1;AKT3;CHORDC1;TNR;NRCAM;ERC1;LRRFIP1;DIP2C;EPHB1;STK32B;RNF111;ANKS1B;CERS4;HSP90AA1;CXADR;ST6GAL2;DST;DSCAM;PRKCE;MAGI2;AFAP1;PRKCA;SORCS2;PARD3B;DNM3;ACAP3;PALLD;KCNQ1;SIK3;CDH13;SRSF5;FAM193A;ZFPM2;RIN2;DOCK1;MGLL;ABCG1;KCTD16;HDAC4;SPTBN4;NLGN1;NFIX;PRUNE2;RHOBTB3;CACNA1A;ASAP1;LPP;NPAS2;PHF21A;DNAJB2;CST3;ZNF704;GNG7;GALR1;PLCG2;SU…
Rummagene_transcription_factors	Transcription	Stem Cell;Multipotency;Embryonic Stem Cell;H3K4me3;Activin;Nodal;NANOG	PMC4387713-supp Gad.255984.114 Table S5.xlsx-S5E-Down H3K27me3 DPY30 KD-Unnamed 12 AR	204/1964	8.83501e-06	0.000616629	0	0	1.42578	16.5916	CYFIP1;TRIL;FOXI2;XYLT1;LDLRAD3;HS6ST1;GLDN;EPS8;RASSF2;DPYSL4;TRIM29;RPS6KA2;BSN;DIP2C;SOX6;EPHB1;ST6GAL2;DAPK2;PRKCE;HLA-F;DKK3;BIN1;FEZ1;KCNQ1;PAPPA;HOXB3;ZFPM2;RIN2;ZFPM1;KCTD16;CASZ1;PRPSAP1;ZNF709;NKAIN3;ZNF704;PRDM16;HOXC4;TNRC18;PRELID3A;FZD1;HACE1;RANBP17;DCLK2;NR2F2;TMEM196;TMEM198;SNAI1;GPR19;SYNM;TMEM181;SLC35F1;RNF157;RPTOR;PANX2;IMMP2L;KIF13B;FLVCR2;EMB;PRMT8;PARP4;GFRA1;SORCS1;PAX6…
ChEA_2022	Transcription	Acute Lymphoblastic Leukemia;WNT11;ERG;Acute Myeloid Leukemia;Cancer	ERG 21242973 ChIP-ChIP JURKAT Human	41/283	8.76079e-05	0.000619805	0	0	2.02971	18.9629	HDAC4;RBPJL;JRK;TINAGL1;IRS1;GRIK3;SMC5;PRDM12;HS6ST1;CELSR3;PCDHA1;DNAJB6;ERICH1;RUSC1;CDH1;NPBWR1;SUSD4;IGF2BP1;MSX1;MICA;PTGDR;KCNJ4;TBX1;ELOVL2;EYA4;ZNF804B;ZIC4;TBX2;ITPKB;TOM1L2;TOX2;TTLL4;BIN1;KIF26A;LHX1;TRIM36;SP8;TNFRSF25;LMX1B;GPRC5C;TP73
Rummagene_signatures	Crowd	Melanoma;Cancer;Neural Crest Cell;NR2F2;Melanocyte;Metastasis	PMC10073109-41467 2023 36967 MOESM4 ESM.xlsx-VENN-up-ChIP Up	61/425	2.57781e-06	0.000625418	0	0	2.02083	26.0052	TRIO;TMEM181;TMEM51;PLOD3;ADM;LDLRAD3;CELSR1;LCLAT1;ZFYVE28;FADS3;SCAMP4;ZMIZ2;MCF2L;FBRSL1;ERC1;ATXN7L1;MAP3K6;UNKL;DSP;PLEKHG3;BRD2;CXADR;SLC6A17;LMTK2;MAPK8IP3;TMEM131;PARD3B;ITPKB;BACE2;SLFN11;MAP1B;EXOC2;VAC14;DNMT1;TTYH3;SLC47A1;ANKRD11;NEDD4L;ASAP1;SLC3A2;EHBP1;ADD2;APH1B;CHSY1;SRPK2;TFAP2A;OPN3;SMURF1;GFPT1;PLEKHA5;TBCD;TYR;VAX2;FLI1;VMP1;CLCN7;CCDC88C;MYO5C;TRIM36;HPSE;FBXL7
Rummagene_signatures	Crowd	Oocyte;Cumulus cell;Chromatin Remodeling;Cell Pluripotency;Apoptosi;Extracellular Matrix	PMC5797088-41598 2018 20727 MOESM3 ESM.xls-Coding Proteins UP In oocytes-Supplementary Table S1 List Of The 2 421 Protein-Coding Genes Upregulated In MII Oocytes Up	244/2379	2.6064e-06	0.000625418	0	0	1.41598	18.206	PATJ;KHDC3L;MYLK;RNF114;SPATA22;TOPAZ1;AKT3;EPSTI1;HOXA2;SKP2;ANKS1B;SDS;RBFOX3;CTRB2;NGDN;NSMCE2;MTUS1;HNF1A;CNBD1;TCERG1L;CRISPLD1;PPP1R3C;TMEM126A;FLYWCH2;ZFPM2;OR5A1;CFTR;KCTD16;CDCA3;HHLA2;SYCP2L;PCDH15;NEDD4L;GATA3;IQGAP2;SKA3;NCAPH;UGT8;OTOA;TERT;ADAMTS19;PLCG2;ELANE;SDR42E1;ST14;DNAH10;ZFR2;SIAH3;DCLK2;SLC6A5;MSRA;TH;SESTD1;CCDC88C;ITGBL1;PPT2;TMCC1;GPR19;RSPH10B;BTG4;RYR1;SYNM;ARHGAP8;SL…
HDSigDB_Human_2021	Diseases/Drugs	Huntington’s Disease;Immune Activation;Indirect Pathway Striatopallidal Neuron	Genes Changed In iSPNs Of HD Patients Vs Control PMID32681824	370/3912	1.39918e-05	0.000632272	0	0	1.30778	14.6171	VPS29;PATJ;PID1;GABPB2;TRIO;SMC5;HS6ST1;ZFYVE28;SYNGAP1;ALCAM;RNF114;MPRIP;AKT2;RPS6KA2;AKT3;SAP130;DHRS4L2;BSN;DIP2C;EPHB1;RNF111;ANKS1B;PTGDR;SRRM3;CXADR;ST6GAL2;ACOT7;RBFOX3;PRKCE;NSMCE2;MTUS1;AFAP1;PRKCA;ARMC8;CDC40;DKK3;BIN1;MAP1B;SIK3;CD226;CCDC82;RIN2;CFTR;NGEF;KCTD16;SPTBN4;SYCP2L;NEDD4L;PRKCZ;C7ORF50;DHX32;INPP5A;WDR70;ADAMTS19;ZNF704;WBP2NL;DHX36;PLCG2;GSE1;HIVEP3;KIAA0319L;NTNG1;TRAP1;…
Rare_Diseases_AutoRIF_ARCHS4_Predictions	Diseases/Drugs	Megaduodenum;Megacystis	Megaduodenum and/or megacystis	37/200	6.88087e-07	0.000640781	0	0	2.72408	38.6529	SYNM;PHLDB1;CHPF;LRP1;SLC4A2;PHRF1;LPP;THSD4;MYLK;SYDE1;CTIF;EFEMP2;MPRIP;ADGRA2;CALD1;TNRC18;IGFBP7;PIP5K1C;LZTS2;MAP3K6;SCARF2;EPHB4;BOK;UPF1;SCARA3;INTS1;GALNT2;TPM2;ARHGEF17;ADAM33;DAB2IP;PODN;TOM1L2;PTK7;PALLD;NFIC;PXDN
Rare_Diseases_AutoRIF_ARCHS4_Predictions	Diseases/Drugs	Patella Hypoplasia Mental Retardation	Patella hypoplasia mental retardation	37/200	6.88087e-07	0.000640781	0	0	2.72408	38.6529	LAMA5;CUL7;SLC26A1;PRDM6;MEOX2;HS6ST1;ASGR1;CACNA1H;SERPINA5;POLR2A;ADGRA2;ZNF704;HOXC4;FBRSL1;ZNF503;TNRC18;SCARF2;EPHB4;TBC1D16;FZD1;BRD2;TLE2;INTS1;ARHGEF17;SETD1A;FBXO17;SAMD4B;NR2F2;FOXP4;ARFGAP1;TBX2;PTK7;KIF26A;NFIC;HOXB3;ECHDC2;HOXD9
Rare_Diseases_AutoRIF_ARCHS4_Predictions	Diseases/Drugs	Potter Syndrome	Potter syndrome	37/200	6.88087e-07	0.000640781	0	0	2.72408	38.6529	LAMA5;PHLDB1;CUL7;TRIO;PTPRS;H6PD;NLGN2;CHPF;LRP1;IRS1;SLC4A2;HS6ST1;CACNA1H;SERPINA5;CTIF;EFEMP2;MPRIP;ADGRA2;TNRC18;LZTS2;SCARF2;EPHB4;TBC1D16;BOK;INTS1;ARHGEF17;ARHGEF16;DAB2IP;TSC2;FOXP4;ARFGAP1;TBX2;TOM1L2;ACAP3;PTK7;NFIC;DOCK1
Rummagene_signatures	Crowd	Prostate Cancer	PMC2263127-pone.0001816.s002.xls-Terms With Genes Src Up Bild-Title Up	150/1337	2.85403e-06	0.000641125	0	0	1.54627	19.7409	ACAA2;KHDC3L;CHPF;PWWP2B;PRDM6;CTNND2;ITGA2B;ICAM2;OGDHL;CAPN15;ZFYVE28;NPPB;SCAMP4;SYDE1;SYNGAP1;DPYSL4;RPS19;VSIG2;UBAP2L;RGS6;RGS7;ANKS1B;MAP2K3;FBXO2;TPM2;TAP1;KCTD2;MAPK8IP3;BIN1;CARD19;PAPPA;RAB35;FKBP8;TRIM15;ZFPM1;IQCA1;SPTBN4;SLC26A1;HHLA2;ANKRD11;CACNA1A;NRF1;PALM2AKAP2;ADAMTS16;TBXA2R;ALDH3B1;CDH22;PCDHA5;MBP;SNX8;KIAA0319;MAP2K5;ST3GAL3;KLHL29;TFAP2B;UBE2H;TNFSF14;GFPT1;TBCD;MRPL28;FO…
Rummagene_signatures	Crowd	Prostate Cancer	PMC2263127-pone.0001816.s001.xls-Src Up Bild-Symbol Up	150/1337	2.85403e-06	0.000641125	0	0	1.54627	19.7409	ACAA2;KHDC3L;CHPF;PWWP2B;PRDM6;CTNND2;ITGA2B;ICAM2;OGDHL;CAPN15;ZFYVE28;NPPB;SCAMP4;SYDE1;SYNGAP1;DPYSL4;RPS19;VSIG2;UBAP2L;RGS6;RGS7;ANKS1B;MAP2K3;FBXO2;TPM2;TAP1;KCTD2;MAPK8IP3;BIN1;CARD19;PAPPA;RAB35;FKBP8;TRIM15;ZFPM1;IQCA1;SPTBN4;SLC26A1;HHLA2;ANKRD11;CACNA1A;NRF1;PALM2AKAP2;ADAMTS16;TBXA2R;ALDH3B1;CDH22;PCDHA5;MBP;SNX8;KIAA0319;MAP2K5;ST3GAL3;KLHL29;TFAP2B;UBE2H;TNFSF14;GFPT1;TBCD;MRPL28;FO…
Rummagene_signatures	Crowd	Prostate Cancer	PMC2263127-pone.0001816.s003.xls-Src Up Bild-Symbol Up	150/1337	2.85403e-06	0.000641125	0	0	1.54627	19.7409	ACAA2;KHDC3L;CHPF;PWWP2B;PRDM6;CTNND2;ITGA2B;ICAM2;OGDHL;CAPN15;ZFYVE28;NPPB;SCAMP4;SYDE1;SYNGAP1;DPYSL4;RPS19;VSIG2;UBAP2L;RGS6;RGS7;ANKS1B;MAP2K3;FBXO2;TPM2;TAP1;KCTD2;MAPK8IP3;BIN1;CARD19;PAPPA;RAB35;FKBP8;TRIM15;ZFPM1;IQCA1;SPTBN4;SLC26A1;HHLA2;ANKRD11;CACNA1A;NRF1;PALM2AKAP2;ADAMTS16;TBXA2R;ALDH3B1;CDH22;PCDHA5;MBP;SNX8;KIAA0319;MAP2K5;ST3GAL3;KLHL29;TFAP2B;UBE2H;TNFSF14;GFPT1;TBCD;MRPL28;FO…
Rummagene_transcription_factors	Transcription	GATA6;Definitive Endoderm;Pancreatic Agenesis;Pluripotent Stem Cell	PMC6335596-mmc2.xlsx-RNA-seq Day 3 GATA6 Het-Genes Significantly Differentially Expressed Between H9 And GATA6 4Ins At Day 3 In RNA-seq GATA6	158/1454	9.41916e-06	0.000650691	0	0	1.49079	17.2526	TRIL;CTNND2;LOXL3;HNMT;NPPB;EPS8;CDH3;PEG10;LIPG;EPSTI1;PABPC4L;NRCAM;HMCN1;ANKS1B;TLE2;DSCAM;DAPK2;SKIDA1;FIBCD1;SPINK5;MAGI2;MTUS1;MITF;CASD1;PCDHA12;DEXI;DKK3;MYL5;OLFM1;PPP1R3C;TCERG1L;LMX1A;FEZ1;KCNQ1;PAPPA;PADI2;ACOT1;HOXB3;CD226;ALPK2;LMX1B;SELENOT;ZFPM2;NGEF;CFTR;ABCG1;FBLN7;BRSK2;CASZ1;GYPC;NTM;PLD5;CACNA1A;LPAR3;GATA3;AARD;EFNA5;FOXO1;ENTREP2;UGT8;PLCG2;NLRP2;IGFBP7;KIAA0319;PCDHA7;KLHL…
Rummagene_signatures	Crowd	Obesity;Gut Microbiota;Adipose Tissue;16S rRNA;Bacteroidetes;Firmicutes	PMC6616130-Table 5.xlsx-Up Hypermethilated-Only Blood Up	131/1135	3.02896e-06	0.000666244	0	0	1.59203	20.2304	CTNND2;XYLT2;SMC5;ESPN;SYNGAP1;BAIAP2L1;MPRIP;RPS6KA2;CHORDC1;PABPC4L;LZTS2;SLC12A7;ACOT7;PRKCA;MYT1;SND1;PCDHA10;DKK3;OLFM1;KCNQ1;MAP1B;DGKQ;TSNARE1;DGKH;CUL7;CASZ1;CTTNBP2;CACNA1A;ZC3HAV1;NREP;IQGAP2;PRDM11;ADIPOR2;FOXO1;INPP5A;ADAMTS19;PRDM16;GSE1;PIP5K1C;ZNF423;TBC1D16;RTBDN;TMEM132C;TRAP1;HACE1;PTPRN2;OPN3;BDNF;WSCD2;SMURF1;TBCD;ADAP1;ACSF3;ZBTB9;PTPRE;PPFIBP1;FGF14;GNAS;FXYD6;RADIL;CELF4;AP…
ChEA_2022	Transcription	Hypoxia;ELK3;Umbilical Vein Endothelial Cell;Cancer;Angiogenesis	ELK3 25401928 ChIP-Seq HUVEC Human	173/1689	9.61091e-05	0.000667473	0	0	1.39243	12.88	IPO13;PHLDB1;FAM89B;CHPF;IRS1;FBXO28;RTKN2;ICAM2;CELSR1;PHRF1;ESPN;HS6ST1;CELSR3;CMIP;ZFYVE28;SYDE1;EFEMP2;SYNGAP1;VSIG2;AKT3;CHORDC1;SAP130;SNIP1;MAP3K6;LZTS2;PHLDA2;HOXA6;EPHB4;AGFG1;LAG3;MAMSTR;ARRDC2;COL23A1;SSU72;TAP1;RNASE4;PRKAB1;DGKZ;SLFN12;THAP4;ACAP3;SAP25;CCNE1;BIN1;FEZ1;DGKQ;RUFY2;HOXB3;FLYWCH1;TRIM16;CYP2E1;HOXB6;ISCU;UBIAD1;BRSK2;DNMT1;TTYH3;H6PD;GYPC;BRI3;ITPR3;GATA3;EFNA5;ZFP36L1;…
ChEA_2022	Transcription	Hematopoiesis;Megakaryocyte	FLI1 21571218 ChIP-Seq MEGAKARYOCYTES Human	434/4775	9.9399e-05	0.000684046	0	0	1.25184	11.5374	POP5;VPS29;CYFIP1;GABPB2;RPL3;TRIO;OSGEPL1;TRIL;XYLT2;SMC5;GABPB1;MYLK;ZFYVE28;SCAMP4;RABGEF1;PCMT1;SYNGAP1;MPRIP;ZMIZ1;AKT2;EPSTI1;DIP2C;ZNF169;ACOT7;PRKCE;COL23A1;NGDN;AFAP1;PRKCA;PRKAB1;SND1;DKK3;BIN1;RUFY2;NGEF;EXD3;TTYH3;ZC3HAV1;PRDM12;IQGAP2;MEFV;WDR70;C9;PRDM16;RRS1;PLCG2;MOV10L1;CEP72;PIP5K1C;KIAA0319L;ST14;DNAH10;GSDMA;LRBA;SETD1A;FLI1;TMEM198;WDR5B;SNAI1;BTG4;ARHGAP8;TMEM51;ASGR1;MYOM2;…
Rummagene_transcription_factors	Transcription	Ependymoma;Cancer;Posterior Fossa;Enhancer	PMC5993422-NIHMS922534-supplement-Sup Tables 1-23.xlsx-RELA-EnhancerAssociatedGene-Unnamed 3 RELA	108/918	1.00151e-05	0.000684872	0	0	1.61892	18.636	PID1;XYLT1;CLU;HS6ST1;CMIP;MAEA;DPYSL4;ADGRA2;ZMIZ1;PALM;SAP130;UBAP2L;NRCAM;SLC12A7;HMGN3;EPHB4;SCARA3;ACOT7;CISH;ATP11A;FOXP4;POU3F2;ARHGAP45;OLFM1;TCERG1L;TSNARE1;LMX1B;ZFPM1;MAD1L1;ASTN1;UBIAD1;BRSK2;CASZ1;TTYH3;NYAP1;CTBP1;IQGAP2;EFNA5;NPAS2;TTBK1;CACNA1H;FAM83G;INPP5A;GRK5;ADAMTS19;CALD1;PRDM16;CDH22;ZNF423;TBC1D16;TMEM132C;INTS1;TMEM132B;DCLK2;INHBB;ACSF3;SYT7;UCKL1;LSM7;PTK7;CCDC88C;PLEKH…
HDSigDB_Human_2021	Diseases/Drugs	Huntington's Disease;Brain;Frontal Lobe;Parietal Lobe;Cingulate Gyrus	Changes In DNA Methylation In Limbic Lobe Region Of HD Vs Control GSE72778	92/762	1.68754e-05	0.000709063	0	0	1.66217	18.2666	DPP10;HSP90AB1;OSGEPL1;CTNND2;SNAP23;WBP1L;CLU;CDH8;TTC27;SGCE;RPTOR;SART3;RPS19;PEG10;ATXN7L1;SAMD13;ADAMTS6;PRKG1;RGS6;BRD2;DAXX;SUN1;PCDHA12;ILF2;PCDHA11;POU3F2;SPIDR;PCDHA10;MDS2;MAP1B;PGR;ZNF780B;FLYWCH1;NSRP1;MAD1L1;ZNF311;ISCU;SNRPB;KCTD16;TBC1D19;FAM149B1;DHX8;ANKRD11;CSTF2T;MIR548G;SLC3A2;NRF1;PSORS1C1;FAM117A;MRM3;ADAMTS16;RAD51AP1;PCDHA1;RACGAP1;TTC21B;NPY;NEU1;HOXC5;PCDHA5;HOXC4;PCDHA…
ChEA_2022	Transcription	Colorectal Cancer;Vitamin D Receptor;Retinoid X Receptor	TCF4 22108803 ChIP-Seq LS180 Human	163/1579	0.000105097	0.000716746	0	0	1.40278	12.8503	CYFIP1;ALDH1L1;EHF;DENND5B;CTNND2;FBXO28;FOXI2;XYLT2;XYLT1;GABPB1;RPS6KA2;PABPC4L;TNR;HOXA2;TRIM26;BSN;STK32B;STK32C;ANKS1B;GAS2L3;ST6GAL2;ACOT7;SLC6A17;PRKCE;AKR1E2;AFAP1;GPRIN3;SLFN12;OLFM1;SLFN11;KCNQ1;CD226;LMX1B;OR5A1;ZFPM1;ABCG1;TBC1D19;CASZ1;BRI3;CTTNBP2;FBXO47;PLD5;OR9Q1;CD1D;EFNA5;ADIPOR2;NPAS2;FAM83G;ALDH3B2;ADAMTS19;ZNF704;ARSJ;PLCG2;CEP72;TNRC18;NRBF2;SNX7;KIAA0319L;TMEM132D;KLHL29;RP…
ChEA_2022	Transcription	Nodal;SMAD;Histone Modification;JMJD3;Endoderm;Embryonic Stem Cell	SMAD4 21741376 ChIP-Seq EPCs Human	165/1603	0.000110068	0.000737361	0	0	1.39846	12.7462	ERRFI1;ALDH1L1;EHF;TRAF3IP2;TUSC3;ZAN;FBXO28;FOXI2;HS6ST1;CMIP;CDC14B;CDH7;PPP1CC;RABGEF1;ZNF609;RASSF2;MPRIP;EPSTI1;ATXN7L1;EPHB1;EPHB4;RGS7;PTGDR;CUBN;TLE2;SDS;AKR1E2;AFAP1;SHISA4;ARMC8;POU3F2;DEXI;TMEM131;SLFN12;RAB35;ZFPM2;STAM2;KPNB1;CCDC150;DGKH;SLC22A3;METTL2B;IQCA1;FAM149B1;HHLA2;FPR1;RHOBTB3;SPATA2;RASAL1;ITPR3;GATA3;PRDM12;CD1D;IQGAP2;PRDM16;PLCG2;HIVEP3;SNX7;ST3GAL3;KLHL29;SRPK2;SDR42E…
Rummagene_transcription_factors	Transcription	Desmoplastic Small Round Cell Tumor;Sarcoma;Cancer;WT1	PMC7378211-41598 2020 69015 MOESM3 ESM.xlsx-EWS-WT1 Rep1 Testp-7 annotatedp-Nearest Ensembl WT1	112/962	1.09727e-05	0.000742849	0	0	1.60065	18.2796	JRK;PID1;ACAA2;CTNND2;TBC1D3C;CELSR1;LCLAT1;CELSR3;ZFYVE28;CDH4;SYNGAP1;MPRIP;ZMIZ2;AKT3;TLE2;RBFOX3;SKIDA1;FIBCD1;COL23A1;ATP11A;ACAP3;BIN1;CD226;TSNARE1;ZFPM2;RIN2;ZFPM1;MAD1L1;ASTN1;IQCA1;UBIAD1;BRSK2;CUL7;H6PD;NEDD4L;IQGAP2;EFNA5;CIAO3;ENTREP2;CACNA1H;ZFP36L1;TPO;GRK5;WDR70;ZNF704;CEP72;FZD1;TMEM132E;PTPRN2;INTS1;BDNF;OSBPL3;PTCH1;DCLK2;INHBB;FANCC;TRAPPC9;LIN28A;TH;AGO2;CHMP2A;PTPRS;ANKRD33B…
Rummagene_signatures	Crowd	Stem Cell;Multipotency;Embryonic Stem Cell;H3K4me3;Activin;Nodal;NANOG	PMC4387713-supp Gad.255984.114 Table S5.xlsx-S5F-Up H3K27me3 DPY30 KD-Unnamed 12 Up	161/1461	3.45915e-06	0.000745341	0	0	1.51731	19.0795	PID1;FOXI2;XYLT1;ZFYVE28;BAIAP2L1;CDH3;ADGRA2;FAM174B;CDH1;FAM53A;PHLDA2;STK32B;RGS7;SRRM3;TLE2;RBFOX3;ARRDC2;FIBCD1;LMTK3;KRT8;PRKCA;AARSD1;PRKAB1;ARHGAP45;PSG8;SLFN11;FNDC1;TCERG1L;CCNE1;ZNF679;ADAM8;TSNARE1;LMX1B;SLC22A3;SPTBN4;CASZ1;BAGE;H6PD;NTM;PLD5;CACNA1A;ITPR3;RASAL1;GATA3;FUT2;PRKCZ;FOXO1;ENTREP2;FAM83G;GRK5;TERT;ADAMTS19;TBXA2R;ARSJ;CDH22;NLRP2;ALX4;GSE1;STAP2;RTBDN;TMEM132D;GSDMA;HELT…
UK_Biobank_GWAS_v1	Diseases/Drugs	Multiple Sclerosis	ICD10 multiple sclerosis G35	6/8	5.44504e-06	0.000751416	0	0	35.5946	431.435	HLA-DRB5;TNXB;ANK1;HLA-DRB1;MICA;MICB
Rare_Diseases_AutoRIF_ARCHS4_Predictions	Diseases/Drugs	Akaba Hayasaka Syndrome	Akaba Hayasaka syndrome	36/200	1.89554e-06	0.000784541	0	0	2.63242	34.6848	ITIH4;TRIO;PTPRS;IRS1;PLOD3;MARCH11;THSD4;CYGB;SYDE1;CTIF;EFEMP2;KIAA1549;ADAMTS2;ADGRA2;CALD1;C9;ARSJ;ATOH8;DIP2C;SCARF2;STK32B;TBC1D16;TMEM132E;AFAP1;SORCS1;GFRA2;DKK3;TBX2;EXT1;PPFIBP1;FRMD6;KIF26A;PXDN;GNAS;CYP2E1;HOXD9
Rare_Diseases_AutoRIF_ARCHS4_Predictions	Diseases/Drugs	BOR-Duane Hydrocephalus Contiguous Gene Syndrome	BOR-Duane hydrocephalus contiguous gene syndrome	36/200	1.89554e-06	0.000784541	0	0	2.63242	34.6848	TRIO;TTYH3;PTPRS;NLGN2;ANKRD11;SLC4A2;PHRF1;CELSR3;MLLT6;RPTOR;CTIF;SYNGAP1;MPRIP;POLR2A;ZMIZ2;HECTD4;EP400;TNRC18;PIP5K1C;UPF1;INTS1;SEC16A;ARHGEF17;DAB2IP;TSC2;MAPK8IP3;DNM2;NISCH;CLCN7;ACAP3;MCM3AP;RNF169;DNAJC5;MADD;FLYWCH1;ANAPC2
Rare_Diseases_AutoRIF_ARCHS4_Predictions	Diseases/Drugs	Chromosome 16p13.3 Duplication	Chromosome 16p13.3 duplication	36/200	1.89554e-06	0.000784541	0	0	2.63242	34.6848	SPTBN4;TRIO;PTPRS;NFIX;CAPN15;MLLT6;DNAJB2;SYNGAP1;MPRIP;ZMIZ2;MCF2L;HECTD4;EP400;GSE1;TNRC18;PIP5K1C;BSN;UPF1;TLE2;INTS1;SEC16A;ARHGEF17;DAB2IP;LMTK3;LMTK2;MAPK8IP3;DGKZ;SYT7;DNM2;NISCH;TOM1L2;ACAP3;MCM3AP;NFIC;MADD;ANAPC2
Rare_Diseases_AutoRIF_ARCHS4_Predictions	Diseases/Drugs	Chromosome 4 Monosomy 4q	Chromosome 4 monosomy 4q	36/200	1.89554e-06	0.000784541	0	0	2.63242	34.6848	RYR1;SYNM;PHLDB1;TRIO;PTPRS;ANKRD11;PHRF1;CELSR3;CACNA1H;SYNGAP1;MPRIP;POLR2A;ZMIZ1;MCF2L;HECTD4;EP400;TNRC18;DIP2C;PCNT;ZYG11B;SVIL;DST;PLEKHG5;DAB2IP;TSC2;LMTK2;PDE4DIP;MAPK8IP3;NISCH;ACAP3;SETBP1;AGO2;IGSF9B;TACC2;PFKM;PTPN3
Rare_Diseases_AutoRIF_ARCHS4_Predictions	Diseases/Drugs	Hereditary Cerebellar Ataxia Syndrome	Hereditary cerebellar ataxia syndrome of early onset	36/200	1.89554e-06	0.000784541	0	0	2.63242	34.6848	SPTBN4;PHLDB1;TRIO;NFIX;LRP1;RPTOR;DNAJB2;CTIF;KCNT1;MPRIP;MCF2L;HECTD4;NCS1;PIP5K1C;BSN;SLC6A17;DST;PRKCE;ARHGEF17;DAB2IP;LMTK3;SHISA4;PDE4DIP;ATP2B2;MAPK8IP3;SYT7;DKK3;GRIN1;TOM1L2;ACAP3;NFIC;DNAJC5;MADD;PLEKHM2;NGEF;GAS7
Rummagene_signatures	Crowd	CASK;Neuron;Synapse;Embryonic Stem Cell	PMC9574418-mmc6.xlsx-d28 K01 Vs WT up-ENSEMBL Id Up	86/674	3.8274e-06	0.000808193	0	0	1.77138	22.0949	ACHE;TRIO;CLSTN2;CELF4;WBP1L;CHD5;SPATC1L;OGDHL;PRPF19;SOBP;ASGR1;CELSR3;CMIP;CDH7;RPTOR;CDH4;SYNGAP1;ZIC2;ZMIZ1;RUSC1;PEG10;PALM;PDE4A;UBAP2L;PRKG1;GALNT9;BOK;AGFG1;IL11;DAXX;TLE2;RBFOX3;USP5;SLC6A17;DSCAM;DNMT3A;AARSD1;SYNGR3;RGMA;NISCH;PTP4A1;ARL4C;GPRIN3;ACAP3;TCERG1L;FEZ1;PXDN;RARB;CDH13;KCTD16;BRSK2;NTM;ZC3HAV1;NREP;CCNDBP1;FBXO44;CYGB;PALM2AKAP2;ABLIM1;ABLIM2;PCDHA4;APBB3;PCDHA6;JAM3;OPCML…
Rummagene_kinases	Pathways	Dilated Cardiomyopathies;Arrhythmogenic Cardiomyopathies;Cardiomyopathies;Heart Failure;Cardiomyocyt;Endothelial Cell;Fibrosis	PMC9528698-NIHMS1835045-supplement-Supp Table 21 5.xlsx-TTN control-Gene TTN	54/376	9.35631e-06	0.00081514	0	0	2.01754	23.3621	TRIO;IRS1;MEOX2;NPPB;RPS6KA2;AKT3;KIF13B;DIP2C;NCOA2;DST;DAPK2;MTUS1;SHROOM3;MTSS1;PARD3B;MAP1B;CDH13;DGKH;ATP10D;RHOBTB3;ATP10A;ASAP1;ASAP2;IQGAP2;THSD4;ADAMTS16;CTIF;ABLIM1;INPP5A;POLR2A;GALR1;ZNF704;NTF3;SUSD4;RFTN2;KLHL29;TMEM132C;UBE2H;INSR;RANBP17;PODN;ARHGAP26;PTPN13;KLF3;BMP6;SH3RF3;PTPRE;CDK8;FGF14;FMNL2;CCDC7;PTPN9;RADIL;RGS11
ChEA_2022	Transcription	Hematopoiesis;Megakaryocyte	GATA2 21571218 ChIP-Seq MEGAKARYOCYTES Human	102/911	0.000125581	0.00082665	0	0	1.52465	13.6953	ERRFI1;DGKA;SPPL2B;FBXO28;LDLRAD3;SMC5;PHRF1;ESPN;CLU;EPS8;FGF6;GOLGA3;ZNF609;ZMIZ1;RUVBL1;FBRSL1;GSC2;BSN;DIP2C;PTGDR;MAP2K3;ACOT7;DAPK2;COL23A1;AFAP1;DGKZ;LMX1A;KCNQ1;DYDC2;ZNF679;CYP2E1;LMX1B;ZFPM1;MAD1L1;ABCG1;EXD3;CASZ1;BAGE;BRI3;CTTNBP2;NTM;EFNA5;CACNA1H;ART1;TPO;DHX32;NPBWR1;PLCG2;SMYD3;RTBDN;TMEM132E;PTPRN2;HELT;SMARCA5;TBCD;ARHGAP26;FLI1;IGSF9B;ANKRD33B;SLC35F3;SNAP23;DYSF;ADM;MYOM2;SGSH…
Rummagene_signatures	Crowd	CASK;Neuron;Synapse;Embryonic Stem Cell	PMC9574418-mmc6.xlsx-d28 K01 Vs WT Up-Gene Symbol Up	86/675	4.06012e-06	0.000835167	0	0	1.76827	21.9518	ACHE;TRIO;CLSTN2;CELF4;WBP1L;CHD5;SPATC1L;OGDHL;PRPF19;SOBP;ASGR1;CELSR3;CMIP;CDH7;RPTOR;CDH4;SYNGAP1;ZIC2;ZMIZ1;RUSC1;PEG10;PALM;PDE4A;UBAP2L;PRKG1;GALNT9;BOK;AGFG1;IL11;DAXX;TLE2;RBFOX3;USP5;SLC6A17;DSCAM;DNMT3A;AARSD1;SYNGR3;RGMA;NISCH;PTP4A1;ARL4C;GPRIN3;ACAP3;TCERG1L;FEZ1;PXDN;RARB;CDH13;KCTD16;BRSK2;NTM;ZC3HAV1;NREP;CCNDBP1;FBXO44;CYGB;PALM2AKAP2;ABLIM1;ABLIM2;PCDHA4;APBB3;PCDHA6;JAM3;OPCML…
Rummagene_signatures	Crowd	Long Non-Coding RNA;Aging;Immune System	PMC6961210-mmc4.xlsx-Muscle UP-Ensembl Gene ID Up	71/527	4.11334e-06	0.000835167	0	0	1.88055	23.3212	PHLDB1;SYNM;PID1;FLT1;ELN;HNMT;MEOX2;MYLK;EPS8;EFEMP2;ADGRA2;MCF2L;PALM;TK2;ME3;DIP2C;PRKG1;VWF;TPM2;ARHGEF17;PLA2G4B;COL23A1;PARD3B;FRMD6;PPP1R3C;SETBP1;RARB;RBM20;ALPK2;EGFL8;SLC22A3;EXD3;COL15A1;TNXB;MTARC1;PRUNE2;PRDM11;LPP;CYGB;CTIF;REM1;FGD5;INPP5A;GRK5;CALD1;ZNF704;ATOH8;IGFBP7;ZNF423;ZNF862;KLHL29;FARP1;SVIL;ADHFE1;ADAM33;SNX21;NR2F2;WTIP;PODN;HSPA12B;HEYL;PPFIBP1;NFIB;SNX15;ITGBL1;SPRY1;…
Rummagene_signatures	Crowd	SARS-CoV-2;Viral Infection	PMC7924267-media-20.xlsx-up 2-Feature Up	30/158	4.3869e-06	0.000873904	0	0	2.80515	34.6068	DYSF;LPP;THSD4;CAMSAP2;AKAP12;STOX2;CALD1;DIP2C;ADAMTS9;PRKG1;SVIL;DST;VWF;DAPK2;MAGI2;TBC1D8;PARD3B;EXT1;SH3RF3;PTPRE;PPFIBP1;FGF14;FMNL2;NFIB;TACC2;ZFPM2;DOCK1;FBXL7;SHANK2;DGKH
Rummagene_transcription_factors	Transcription	Esophageal Adenocarcinoma;Cancer;Barrett's Esophagus;HNF4A;GATA6	PMC6499311-supp Gr.243345.118 Supplemental Table S8.xlsx-S8B Het1A-HNF4A 2D 5X open-Nearest Ensembl HNF4A	192/1842	1.35619e-05	0.000909048	0	0	1.42818	16.0074	RIPOR2;JRK;PHLDB1;TRIO;CLSTN2;CTNND2;ICAM2;XYLT1;PLOD2;NCMAP;CMIP;CDC14B;MYLK;FADS3;ZFYVE28;DCAF1;CDH4;RASSF2;CDH3;TRIM29;TNR;TRIM26;BSN;SOX6;EPHB1;MAP2K3;CXADR;ACOT7;CISH;DAPK2;PRKCE;FBXO17;NSMCE2;ADAM10;SHISA4;MITF;PRKAB1;MYT1;DKK3;TOM1L2;SIK3;PADI2;CD226;FLYWCH1;TSNARE1;LMX1B;RIN2;KCTD16;UBIAD1;CASZ1;DNMT1;TTYH3;H6PD;HHLA2;NTM;PLD5;RHOBTB3;SPATA2;SLC38A10;RASAL1;FBXO44;NPAS2;PHF21A;ZFP36L1;FAM…
HDSigDB_Human_2021	Diseases/Drugs	Huntington’s Disease;Immune Activation;Interneuron	Genes Up-Regulated In Sst/Npy-expressing Interneurons Of HD Patients Vs Control PMID32681824	55/397	2.21735e-05	0.000915612	0	0	1.93389	20.7247	DPP10;RYR1;ALDH1L1;PHLDB1;CYBC1;ELN;DYSF;WBP1L;CHD5;ZFYVE28;CDH4;ZMIZ1;STK32B;STK32C;RGS6;CERS4;SRRM3;TLE2;RBFOX3;LMTK3;SORCS1;PROX1;PARD3B;ACAP3;SAP25;PAPPA;ZFPM2;DOCK1;IQCA1;AMER3;NFIX;MYRF;LRP1;NXN;PLD5;LPP;NPAS2;GNG7;PLCG2;GSE1;MBP;TTC12;TMEM132E;INTS1;ZFR2;INSR;KCNIP4;SGTA;SYT7;GRIN1;PTPRE;NACA;PTK7;NFIC;FGFR2
Rummagene_transcription_factors	Transcription	Cancer;YAP1;MAMLD1;TFE3;SS18;TEAD;Ependymoma;Angiosarcoma;Verteporfin	PMC7397849-supp Gad.338681.120 Supplemental Table S3.xlsx-S3M Peaks YAP1MAMLD1 TEAD4-Unnamed 14 TEAD4	174/1642	1.41552e-05	0.000939515	0	0	1.45142	16.2057	PATJ;ACAA2;TRIO;TMEM167A;DENND5B;RTKN2;LDLRAD3;HNMT;CMIP;MYLK;CDH4;ALCAM;MAEA;MPRIP;ZMIZ1;CDH1;ZMIZ2;AKT3;TNR;NRCAM;ATXN7L1;HMCN1;STK32B;CUBN;ENTPD4;PRKCE;FIBCD1;KRT8;UBE2E1;LMTK3;ADAM10;AFAP1;ATP11A;POU3F2;ANK1;DKK3;SLFN12;TOM1L2;MT1A;FRMD6;PADI2;HOATZ;ALPK2;ANAPC1;MAD1L1;NYAP1;DHX8;NTM;PLD5;RHOBTB3;NEDD4L;GATA3;NREP;PRDM11;EFNA5;IQGAP2;LPP;ZFP36L1;HCAR2;CTIF;APH1B;INPP5A;SCIN;MED30;ALDH3B1;GSE1…
Rummagene_signatures	Crowd	Histone Acetyltransferase;Glioma;Apoptosis;Cancer;p53 Signaling Pathway	PMC4321714-13046 2014 108 MOESM7 ESM.xls-U251 HATi II Vs U251 down-Unnamed 18 Down	70/520	4.93895e-06	0.000965656	0	0	1.87815	22.9479	PRR4;ANKRD33B;CLSTN2;SLC35F3;CCDC127;CDC14B;KIF13B;HOXA2;TNR;KRTAP5-2;TK2;TEKT4;BSN;HOXA6;BRD2;ITGA4;KSR1;NSUN5;MTUS1;TAP1;SHROOM3;ATP11A;PROX1;DUSP8;ANK1;PCDHA10;PSMA5;DNM3;PAPPA;SIK3;HOXB6;ANKRD11;NTM;PCDH15;SLC5A10;FAM117A;ADAMTS16;NKAIN3;PCDHA1;TTC21B;PCDHA5;PCDHA4;SLC17A6;PCDHA3;E2F3;HEATR4;PCDHA2;PCDHA9;PCDHA8;PCDHA7;PCDHA6;ADAD2;TMEM132D;FARP1;XBP1;GABRA5;BDNF;NR1H2;ESRRB;EYA4;ZIC4;ARHGAP2…
ChEA_2022	Transcription	Prostate Cancer;Androgen Receptor;FOXA1;CREB1	CREB1 26743006 Chip-Seq LNCaP-abl Human	166/1626	0.000158057	0.000988838	0	0	1.38494	12.1217	POP5;ERRFI1;GABPB2;IRS1;ITGA2B;CLU;HS6ST1;CELSR3;NPPB;EFEMP2;BAIAP2L1;DPYSL4;MPRIP;PEG10;SAP130;MAP3K6;DIP2C;PHLDA2;HMGN3;SAMD13;HOXA6;FADS1;MEN1;MAP2K3;LAG3;MAMSTR;ARRDC2;KRT8;SSU72;LMTK3;POU3F2;ILF2;MYL5;ACAP3;PADI2;FSCN2;ZFPM1;HOXB6;DGKH;SPTBN4;UBIAD1;BRSK2;CASZ1;H6PD;CHRNA4;SLC38A10;C2CD4B;CD1D;EFNA5;TTBK1;PHF21A;PSORS1C2;APH1A;INPP5A;GRK5;NPBWR1;HOXC4;ELANE;RTBDN;TFAP2B;XBP1;UBE2H;ACBD5;GSDM…
Rummagene_transcription_factors	Transcription	Melanoma;Cancer;MITF;Extracellular Matrix;Epithelial-to-Mesenchymal Transition;	PMC7857731-elife-63093-supp5.xlsx-ECMdegs-pB-MITF-FLAGvs pB-FLAG-Unnamed 3 MITF	35/210	1.52139e-05	0.000995003	0	0	2.39541	26.573	PHLDB1;NLGN1;LRP1;LOXL3;XYLT1;PLOD3;CELSR1;THSD4;PCDHA1;CHSY1;CLDN23;PCDHA5;PCDHA4;PCDHA3;PCDHA2;PCDHA9;SCARF2;PCDHA8;PCDHA7;PCDHA6;CLASP2;ITGA4;ITGA3;B3GAT1;PCDHB14;PCDHB11;PCDHA11;PCDHA10;MYO1E;DAB1;PCDHB16;CDH13;FAT3;COL9A3;SDK2
Rummagene_transcription_factors	Transcription	Acute Lymphoblastic Leukemia;Cancer;H3K27;UTX;TAL1	PMC4782046-supp 30.5.508 TableS2.xlsx-TAL1 UTX-co-bound genes-Table S2 List Of TAL1 UTX Co-Bound Genes In Jurkat Cells TAL1	139/1259	1.52851e-05	0.000995003	0	0	1.51269	16.7737	RIPOR2;TUSC3;SLC23A1;RTKN2;CMIP;MYLK;CDC14B;CDH4;BAIAP2L1;ZMIZ1;BBX;ZNF689;DIP2C;SOX6;SLC12A7;RGS6;PTGDR;WASHC3;CUBN;ACOT7;DAPK2;NSMCE2;ADAM10;LMTK2;PRKCA;KCTD2;HNF1A;PRKAB1;MYT1;DGKZ;LZTFL1;SIDT1;CD226;SRSF5;ZFPM2;ZFPM1;ISCU;DGKH;H6PD;BRI3;CEP85L;NTPCR;IQGAP2;ADIPOR2;TERT;ADAMTS19;C9;ARSJ;PRDM16;ZMAT5;KCNMB3;PLCG2;GSE1;MBP;HIVEP3;ZNF423;MAP2K5;TMEM132D;INTS1;SYT1;VDR;OSBPL3;PTCH1;ASPSCR1;ARHGAP2…
