# Supplementary material for: EpInflammAge: Epigenetic-Inflammatory Clock for Disease-Associated Biological Aging Based on Deep Learning
Source: Int J Mol Sci. 2025 Jun 29;26(13):6284. doi: 10.3390/ijms26136284 (PMC12249966; doi:10.3390/ijms26136284)
Supplement: Supplementary file 1 [file ijms-26-06284-s001.zip › SupplementaryTableS6.xlsx]

## Sheet: Sheet1
Supplementary Table S6. Complete epigenetic data used.
Sample ID	GPL	GSE	Age	Sex	Status	ICD-11 chapter	ICD-11 chapter and description	ICD-11 code	ICD-11 code and description	Split	EpInflammAge	Hannum	Horvath	Lin	epiTOC1	ZhangMortality	DNAmPhenoAge	SkinAndBlood	GrimAge	DNAmTL	ZhangEN	ZhangBLUP	Han	DunedinPACE	AltumAge	PCHannum	PCHorvath	PCPhenoAge	HRSInCHPhenoAge	PCSkinAndBlood	PCGrimAge	PCDNAmTL	GrimAge2	DNAmFitAge	ENCen40	YingAdaptAge	YingCausAge	YingDamAge	StocH	StocP	StocZ	stemTOC	RetroelementAgeV1	RetroelementAgeV2	IntrinClock	CXCL9	CCL11	IL27	IL5
GSM2844230	GPL13534	GSE106648	27	M	Multiple Sclerosis	8	08 Diseases of the nervous system	8A40	8A40 Multiple sclerosis		42.7384	39.5874	44.2169	29.725	0.0872668	-2.93555	28.5372	28.5956	58.7086	7.60269	15.5105	31.0007	32.5834	0.87669	33.2263	41.9546	42.6546	21.3767	20.796	39.0514	68.3585	7.28697	62.0374	52.4957	37.6774	-24.5508	40.277	74.4883	49.9832	55.9644	24.8841	0.174641	66.5173	39.7326	24.283	7.01111	6.15517	7.56155	2.13127
GSM2844231	GPL13534	GSE106648	22	M	Multiple Sclerosis	8	08 Diseases of the nervous system	8A40	8A40 Multiple sclerosis		44.8484	38.5566	39.4065	26.0967	0.068768	-2.29333	29.093	27.2488	64.6946	7.51153	8.6712	23.2233	26.2167	0.977496	34.5067	45.2469	43.3421	27.9223	25.9943	42.1317	72.1899	7.34524	66.4147	50.4968	33.2587	-11.2645	33.5171	70.9389	42.574	52.2548	13.4	0.13103	69.1928	37.8454	25.5855	7.95809	6.41152	7.90333	1.93529
GSM2844232	GPL13534	GSE106648	40	M	Multiple Sclerosis	8	08 Diseases of the nervous system	8A40	8A40 Multiple sclerosis		48.0911	53.0035	48.8767	44.2853	0.072533	-2.08176	37.5635	41.9762	71.0796	7.11807	32.6754	40.4651	42.8548	1.18731	43.2227	53.8944	54.0312	37.7617	37.2422	49.7085	79.2544	7.03088	75.4109	59.6402	49.2404	0.731276	45.9724	84.7754	55.0958	55.0892	32.2237	0.136052	71.1671	42.8098	43.3664	7.83855	5.89651	7.78826	2.05572
GSM2844233	GPL13534	GSE106648	55	M	Multiple Sclerosis	8	08 Diseases of the nervous system	8A40	8A40 Multiple sclerosis		44.1813	61.1688	57.1175	54.5192	0.0749218	-1.73641	55.4055	52.9121	75.4263	7.00259	47.6269	52.2639	52.4488	1.25465	51.2621	59.447	56.1696	48.1126	51.3181	53.2823	81.6607	6.97949	80.9846	62.5719	56.373	13.8216	55.3679	84.7138	52.6885	54.9108	43.7019	0.14778	75.793	45.0113	50.7785	8.28154	6.38626	7.67826	1.47377
GSM2844234	GPL13534	GSE106648	43	F	Multiple Sclerosis	8	08 Diseases of the nervous system	8A40	8A40 Multiple sclerosis		44.6451	45.7243	44.3347	39.0995	0.0857287	-3.01726	33.1758	41.0815	63.2556	7.58043	30.9874	43.3646	41.2264	0.792455	44.8294	48.1517	47.563	36.9002	36.6447	46.0423	70.3426	7.24638	65.9266	57.8785	48.1895	23.9988	48.617	53.6584	52.2494	43.1208	34.0271	0.174426	70.7619	42.5665	43.9412	7.89217	5.53631	8.2922	1.83589
GSM2844235	GPL13534	GSE106648	38	M	Multiple Sclerosis	8	08 Diseases of the nervous system	8A40	8A40 Multiple sclerosis		17.1992	40.8411	46.4792	29.0233	0.0843874	-3.03697	28.5977	42.7764	60.5103	7.24857	31.1061	38.3317	43.0397	0.903028	39.2618	46.3209	46.6822	32.4648	33.6099	46.0857	70.3984	7.11488	64.2912	58.2082	45.3616	23.1708	35.9333	50.7448	46.0923	39.2613	25.9206	0.18843	69.726	42.3062	40.2382	7.53145	5.99746	7.70702	1.81256
GSM2844236	GPL13534	GSE106648	53	F	Multiple Sclerosis	8	08 Diseases of the nervous system	8A40	8A40 Multiple sclerosis		49.7884	63.0521	57.6337	56.8888	0.0752746	-2.01695	47.1735	53.1033	65.8281	6.88153	51.1813	55.4361	56.3942	0.948645	58.0376	63.8444	63.4416	53.8804	55.0142	60.8849	77.2317	6.79014	68.9159	66.487	62.3699	10.1779	60.6311	89.3008	50.3114	58.9219	47.5792	0.152135	77.6714	43.8431	52.6496	8.14109	6.27825	7.9954	2.19094
GSM2844237	GPL13534	GSE106648	47	F	Multiple Sclerosis	8	08 Diseases of the nervous system	8A40	8A40 Multiple sclerosis		37.0267	58.3764	52.4584	52.4269	0.0727739	-1.24094	46.2722	48.7427	74.4628	6.93771	41.3283	48.1148	47.1566	1.12849	49.8238	60.791	55.9323	51.841	50.0869	54.2176	81.1541	6.88636	78.5484	64.9287	55.3185	11.3388	51.7059	84.5621	46.2642	54.8531	43.7547	0.143651	71.7799	43.8641	45.7588	8.42284	6.07937	7.79923	1.82776
GSM2844238	GPL13534	GSE106648	33	F	Control					Train	32.9349	43.4228	40.7233	35.9526	0.08794	-3.03673	28.7175	37.2359	61.1445	7.53443	25.9779	37.7263	38.4031	0.712825	37.8379	46.567	45.6662	30.1421	30.0561	46.3547	69.8284	7.33778	63.8141	57.7488	44.3005	2.93199	43.7114	69.2968	47.8856	50.6029	27.2482	0.183818	70.1156	41.0701	35.6365	7.19393	5.75185	8.18192	2.1378
GSM2844239	GPL13534	GSE106648	45	F	Control					Test	46.8956	53.4365	51.0959	44.78	0.0765362	-2.76767	36.1517	46.5218	61.0174	7.49118	36.2873	44.4444	41.5074	0.881903	46.3078	56.1002	54.058	38.1987	38.151	50.5966	72.6694	7.24895	63.8266	59.0201	52.6398	12.791	53.2705	74.7282	50.4278	52.6805	33.7365	0.144741	68.9467	42.2325	43.1364	8.35602	6.04787	8.1037	1.6573
GSM2844240	GPL13534	GSE106648	62	F	Control					Test	39.8142	67.2042	60.3936	63.3994	0.0943493	-2.59394	55.3706	62.1282	62.1969	6.93009	59.1186	64.2056	54.988	0.895252	55.5518	66.068	62.6894	52.9399	48.7807	59.6293	71.5954	6.86155	65.2579	70.0214	69.0571	28.7908	60.8744	76.0832	65.3227	59.8464	53.3633	0.189323	81.6692	45.9078	62.8399	7.1213	5.82581	8.08778	2.31935
GSM2844241	GPL13534	GSE106648	30	M	Control					Validation	40.1733	40.3193	34.1559	27.8327	0.0761041	-2.88781	19.8512	31.8251	58.5445	7.42426	19.8172	30.1983	31.7604	0.777121	33.4897	43.0378	39.5051	30.3697	25.0283	39.7374	67.8772	7.34723	60.8722	54.3009	37.9987	17.1095	33.3271	51.2918	40.6047	43.2417	16.8974	0.157755	69.155	39.4193	32.9099	6.89184	6.05074	7.82971	2.37207
GSM2844242	GPL13534	GSE106648	38	F	Control					Test	45.9894	42.7871	43.1983	42.0912	0.0671392	-2.76367	38.3489	41.0097	60.6109	7.49221	31.7351	41.9956	36.2508	0.936316	40.7312	47.7006	48.7439	37.8901	34.7716	44.9346	70.7773	7.42913	63.149	53.7481	46.9449	9.401	46.0133	70.6812	45.3791	41.3734	28.313	0.1304	67.3492	41.0994	42.9436	8.36536	6.39428	7.51143	1.32816
GSM2844243	GPL13534	GSE106648	39	M	Control					Train	37.3964	48.8085	49.2947	46.0846	0.0810636	-2.83715	32.6029	42.3235	60.5694	7.32975	37.2573	42.8705	43.072	0.754555	42.803	52.1926	51.7795	35.3073	34.2082	48.5324	68.8751	7.19299	62.139	57.0615	50.2223	9.6178	51.8703	79.8906	52.5809	53.153	36.5374	0.156291	72.4244	43.5786	42.8547	7.52272	6.08868	7.94544	1.59425
GSM2844244	GPL13534	GSE106648	55	F	Control					Train	42.6728	57.6495	55.6609	55.5379	0.0929045	-2.73447	43.3373	53.7362	65.4556	7.17945	50.6362	55.0324	52.9623	0.927957	51.3172	61.0175	60.4583	48.1815	47.1195	57.1929	72.7034	7.01879	68.2812	62.8339	61.0406	39.2864	57.7659	71.9506	55.5669	55.6163	50.2805	0.187059	74.5219	46.507	51.8043	7.23875	5.70201	8.18046	2.83403
GSM2844245	GPL13534	GSE106648	63	M	Control					Train	50.8734	68.5286	63.0608	53.8837	0.120547	-2.48392	49.8017	58.7129	65.729	6.87925	57.9313	62.8168	56.7136	0.922792	56.3533	69.3519	63.6415	55.2314	55.7442	62.4011	73.7793	6.7899	69.1147	65.7767	67.4368	27.4923	66.675	87.3472	58.8461	53.5786	53.9817	0.233957	80.4158	48.1667	55.7985	8.15546	6.30325	7.75104	1.65263
GSM2844246	GPL13534	GSE106648	41	F	Control					Validation	44.4129	50.2852	45.7267	43.8876	0.0777742	-2.61059	35.6244	41.981	61.5704	7.41778	33.3927	42.7809	39.0005	0.883535	44.4983	52.0704	48.6369	39.3525	38.829	46.073	70.4705	7.30807	65.6043	60.1643	51.9555	25.4968	49.3526	59.5224	42.5464	44.9273	30.101	0.152624	70.5158	42.0116	41.3801	7.76794	6.03886	7.94433	2.40023
GSM2844247	GPL13534	GSE106648	45	F	Control					Train	42.6886	48.1654	44.1848	45.1528	0.0572079	-2.79322	38.1198	46.0107	58.4009	7.23413	39.86	46.3624	52.2792	0.795978	36.2635	50.1025	47.8028	39.1557	35.0766	48.0896	71.8015	7.1669	63.4595	58.565	51.5652	23.8332	44.3737	63.2637	48.5394	45.2429	38.618	0.11932	72.7763	42.1894	45.2158	7.61424	5.62075	7.81676	1.78935
GSM2844248	GPL13534	GSE106648	49	M	Control					Test	48.7919	56.2044	52.4306	49.8718	0.0773274	-2.63557	43.3954	50.384	63.3361	7.04901	46.9131	50.9689	50.8306	0.891293	49.1013	59.4058	56.7885	44.0387	42.9207	53.0942	72.4096	7.01523	65.576	62.9077	57.7483	9.86361	57.9772	78.7768	53.1667	56.3073	42.0227	0.134676	73.5048	44.4004	47.2641	8.17294	5.8543	7.54948	2.86465
GSM2844249	GPL13534	GSE106648	60	F	Control					Train	53.6313	57.2776	57.7428	60.3796	0.101328	-2.94441	43.9073	54.663	62.6141	7.16413	52.2504	56.9284	53.1546	0.882971	52.4068	58.4255	56.4121	46.0904	46.1691	53.6502	72.143	6.95668	66.4266	65.7067	62.3052	29.7918	61.5423	71.428	51.2976	55.871	48.5025	0.20617	74.7888	47.0484	58.0947	8.1052	5.81039	8.02795	2.23391
GSM2844250	GPL13534	GSE106648	44	F	Control					Train	45.7858	54.9851	53.0496	48.8431	0.0842151	-3.23929	34.6529	48.5135	59.8198	7.40788	37.389	48.0087	50.3207	0.697543	48.9198	54.6651	53.6576	37.0094	32.7574	50.3481	69.4395	7.29565	60.6038	60.9821	52.8388	15.5873	49.6285	63.7063	51.4495	51.7411	70.712	0.160718	70.1002	43.2441	43.8639	7.70387	5.73164	8.16533	2.23648
GSM2844251	GPL13534	GSE106648	54	F	Multiple Sclerosis	8	08 Diseases of the nervous system	8A40	8A40 Multiple sclerosis		39.8692	58.4477	52.0717	54.6617	0.0764135	-2.11053	47.2482	53.0089	68.4921	7.03348	46.7701	52.5885	52.8889	1.01852	49.137	59.0197	54.3851	51.5419	51.3076	52.3107	74.3134	7.03541	72.1217	63.8323	57.5202	32.7632	55.6084	68.1254	45.4411	49.0697	42.5914	0.150787	78.7313	44.7744	51.2618	8.42362	6.22054	8.04303	1.29761
GSM2844252	GPL13534	GSE106648	54	F	Control					Train	52.5061	60.4348	60.6071	52.9813	0.124871	-2.67305	48.642	54.683	66.8634	6.86338	50.4288	56.9255	51.869	1.04467	52.7267	62.744	57.2037	48.4544	49.1271	57.5492	75.6794	6.82264	70.9252	64.3332	64.3504	47.4624	60.7995	63.3882	52.3301	52.1546	46.4697	0.26522	79.6197	46.8068	53.8111	8.01752	5.76172	8.38917	2.21795
GSM2844253	GPL13534	GSE106648	41	F	Control					Train	44.5093	48.248	44.7929	43.1483	0.0646693	-2.45166	40.2711	46.9126	62.2748	7.0512	37.3784	40.315	50.3599	0.959926	40.3948	51.2687	49.6655	41.6412	39.4678	50.8825	73.197	7.08142	67.7943	58.5738	51.8819	23.4434	36.7876	54.705	40.6131	45.8099	29.7789	0.146347	71.9393	40.9885	43.0012	8.1376	5.41509	7.85948	2.00586
GSM2844254	GPL13534	GSE106648	48	F	Multiple Sclerosis	8	08 Diseases of the nervous system	8A40	8A40 Multiple sclerosis		47.3583	56.3777	54.091	44.8312	0.0719477	-1.96478	44.7058	47.3443	72.3594	7.40883	39.2292	50.234	48.0297	1.16037	48.6876	59.1751	58.314	46.4515	43.1791	54.4901	77.8007	7.13351	77.1293	59.5508	55.0291	7.23325	55.2283	83.5397	54.6724	53.0315	38.6643	0.14272	74.204	43.3867	45.5317	8.28143	5.94738	7.93844	1.66628
GSM2844255	GPL13534	GSE106648	28	F	Multiple Sclerosis	8	08 Diseases of the nervous system	8A40	8A40 Multiple sclerosis		28.7302	35.2769	38.1939	29.014	0.0752263	-3.04375	23.9875	30.6473	61.0685	7.77833	11.0808	26.8436	24.3938	0.670926	32.4858	38.0819	38.3901	18.2826	16.1767	35.5209	68.6788	7.52608	63.6147	54.1459	34.3734	14.8721	31.8299	40.3723	39.2524	41.49	15.0649	0.148944	65.0774	38.9152	26.8721	7.06846	5.91638	8.28576	1.43146
GSM2844256	GPL13534	GSE106648	43	M	Control					Validation	50.5729	51.3286	48.8841	45.4314	0.0950784	-2.31383	39.837	42.76	65.7747	7.13236	33.201	46.071	42.6807	0.952226	47.557	56.5956	53.6342	41.3622	41.6964	53.201	71.5197	7.02369	70.2339	59.0155	51.1679	23.2175	52.7247	64.4561	50.7984	52.6275	35.4356	0.183092	76.2378	43.5431	41.5179	7.82357	5.90324	8.2604	1.92826
GSM2844257	GPL13534	GSE106648	36	F	Multiple Sclerosis	8	08 Diseases of the nervous system	8A40	8A40 Multiple sclerosis		48.0268	46.6561	48.9751	42.743	0.0968797	-2.6958	29.5549	40.6405	60.713	7.39013	26.4975	35.7527	38.306	0.881645	40.7116	48.948	49.186	33.4601	33.4066	48.3474	70.7883	7.14561	63.3855	58.5827	46.7552	15.7441	47.377	65.2525	49.898	48.5509	29.4516	0.196441	70.2139	41.4466	33.8097	7.72558	6.1848	8.02198	2.41779
GSM2844258	GPL13534	GSE106648	25	M	Multiple Sclerosis	8	08 Diseases of the nervous system	8A40	8A40 Multiple sclerosis		26.7086	36.06	35.1119	28.2206	0.0863621	-2.92849	17.8987	27.3735	56.9431	7.61724	9.82291	23.4405	26.1191	0.828155	37.7743	39.1487	36.9406	20.0878	19.3939	35.8249	66.035	7.46326	58.1636	54.116	33.8896	7.36935	31.571	44.0458	39.8636	42.5126	10.8084	0.165751	68.3016	39.5119	26.3396	7.04249	5.57639	7.91841	1.52085
GSM2844259	GPL13534	GSE106648	37	F	Multiple Sclerosis	8	08 Diseases of the nervous system	8A40	8A40 Multiple sclerosis		43.9275	42.9265	37.931	36.7565	0.0677053	-2.25999	37.3532	35.012	65.8952	7.38638	22.4557	35.4396	33.8983	0.937823	40.1975	47.3503	46.1851	36.9131	31.7989	44.2199	75.1879	7.26467	70.3444	54.376	41.9566	13.6139	38.0075	58.5422	40.6833	44.6136	22.4408	0.134501	70.7877	40.174	40.624	7.50742	5.42357	8.12931	2.28035
GSM2844260	GPL13534	GSE106648	34	M	Multiple Sclerosis	8	08 Diseases of the nervous system	8A40	8A40 Multiple sclerosis		36.6866	47.1646	41.3152	37.3863	0.0704953	-2.33399	33.7824	37.1987	62.3338	7.38313	27.6197	35.7878	39.7361	1.01785	37.95	48.4699	47.2008	35.4329	34.7927	44.5639	71.0255	7.23052	65.2144	53.7761	44.4188	-2.66085	43.8511	73.1346	46.7536	54.089	28.7	0.134392	71.4752	40.7727	36.7602	7.94016	6.18862	7.70638	1.77405
GSM2844261	GPL13534	GSE106648	45	F	Multiple Sclerosis	8	08 Diseases of the nervous system	8A40	8A40 Multiple sclerosis		46.8525	53.8164	50.9518	44.0471	0.092971	-1.63933	40.6274	44.2524	68.3636	7.2159	36.8134	47.2185	42.3676	0.903363	48.7443	59.1584	56.936	45.3327	39.0165	55.6696	76.4653	6.9895	71.1439	58.1069	52.8545	5.11625	53.9135	78.6002	48.5789	58.2406	35.9905	0.195537	74.6837	43.9021	41.6908	7.9746	5.99858	7.78665	2.1946
GSM2844262	GPL13534	GSE106648	31	F	Control					Train	39.5137	38.2362	40.3463	39.0673	0.0745115	-2.81866	29.3481	32.3566	60.3464	7.5019	16.9083	30.5152	29.4501	0.973689	40.3126	43.41	41.3456	29.4611	31.8943	38.8248	70.7919	7.37225	64.9599	54.9787	38.8868	18.4826	39.1518	48.1884	44.3418	42.0669	16.9481	0.145349	68.9723	40.1037	33.0983	7.53318	6.15042	8.17172	1.19969
GSM2844263	GPL13534	GSE106648	43	F	Multiple Sclerosis	8	08 Diseases of the nervous system	8A40	8A40 Multiple sclerosis		37.6719	48.2693	46.6727	38.0477	0.0827773	-1.67252	35.7899	44.5832	75.4368	7.00774	34.2512	42.5214	43.5361	1.16274	45.2659	53.9646	51.3351	41.7028	38.2096	47.8552	84.267	6.98577	79.7624	61.9957	50.8037	32.9281	47.9016	57.013	44.0875	46.6991	36.7079	0.163145	73.0242	43.7811	42.0786	7.53466	5.84606	8.30106	1.7878
GSM2844264	GPL13534	GSE106648	18	F	Multiple Sclerosis	8	08 Diseases of the nervous system	8A40	8A40 Multiple sclerosis		27.7382	24.6169	23.2503	19.2154	0.0750707	-3.35631	12.2365	16.65	57.3773	7.84051	-2.31654	18.2208	13.4416	0.740393	24.7773	31.5335	29.6158	12.5538	9.05674	28.9737	67.2794	7.60414	59.6924	47.8918	24.0898	10.6574	24.1852	34.7354	37.8845	34.2672	2.82499	0.141248	61.8879	35.8713	15.5864	6.77831	6.06566	8.15359	1.69286
GSM2844265	GPL13534	GSE106648	45	F	Multiple Sclerosis	8	08 Diseases of the nervous system	8A40	8A40 Multiple sclerosis		48.4543	50.4536	43.1299	41.1219	0.0737776	-2.40909	35.4523	44.6513	68.4737	7.25787	39.0769	46.4181	44.8282	1.01981	46.7232	52.7888	49.1663	42.9285	39.7417	48.1319	74.1676	7.19364	73.5809	60.7135	49.5023	38.0606	47.8972	50.4801	39.2966	40.4011	28.9215	0.152436	73.1251	44.0969	47.7277	7.88878	6.14972	8.23127	1.03591
GSM2844266	GPL13534	GSE106648	35	F	Multiple Sclerosis	8	08 Diseases of the nervous system	8A40	8A40 Multiple sclerosis		38.6414	46.5338	42.8264	38.8152	0.0770422	-2.4127	35.3667	38.7372	63.8827	7.36951	29.1033	38.9203	37.9091	1.09536	41.6875	53.9084	51.2608	43.1995	40.4025	49.357	72.843	7.1516	67.5791	58.9632	45.32	8.60979	47.3608	77.7615	48.3935	49.8557	29.6488	0.151361	73.3864	41.6237	35.3917	7.9956	5.72914	7.71649	1.82337
GSM2844267	GPL13534	GSE106648	39	F	Multiple Sclerosis	8	08 Diseases of the nervous system	8A40	8A40 Multiple sclerosis		54.8976	50.7374	44.4837	45.0075	0.0826377	-2.30448	40.8088	38.6906	66.4076	7.31928	29.4784	40.5753	39.2527	1.0488	42.4597	54.7746	52.657	42.5941	40.8813	50.6602	72.1343	7.11739	70.5123	58.7524	49.6004	15.8097	51.3547	70.9463	42.0417	48.7415	24.448	0.156914	76.0126	43.5519	38.8657	7.77004	5.9658	7.97394	1.71174
GSM2844268	GPL13534	GSE106648	36	F	Multiple Sclerosis	8	08 Diseases of the nervous system	8A40	8A40 Multiple sclerosis		33.8428	38.9092	42.1475	38.1931	0.0841354	-2.97711	25.1853	36.1431	65.9143	7.79216	21.8515	35.6126	35.0972	1.04814	40.9061	43.3117	46.5767	26.1305	25.0205	41.9995	70.3712	7.5007	67.0891	54.8866	42.6033	12.1468	44.0715	61.6852	45.696	43.0767	25.115	0.162866	70.4977	41.0371	37.0914	7.93675	6.11946	8.09109	1.31576
GSM2844269	GPL13534	GSE106648	37	F	Multiple Sclerosis	8	08 Diseases of the nervous system	8A40	8A40 Multiple sclerosis		42.2045	43.6471	43.3942	41.1619	0.0779296	-2.92625	34.3822	40.4641	61.5661	7.52245	28.406	36.4922	36.3637	0.935567	41.739	47.0858	48.3155	33.6662	30.4895	45.3718	69.504	7.31362	64.2747	56.6433	46.0689	21.4519	43.862	59.4507	45.4885	46.5436	31.4575	0.148886	71.4663	41.0077	37.6554	7.58878	5.7189	8.13473	2.14304
GSM2844270	GPL13534	GSE106648	42	M	Control					Train	39.2334	50.3594	48.4379	41.437	0.108622	-2.86363	32.8011	42.6607	62.0415	7.24786	34.9781	42.8134	39.8727	0.81827	47.4585	54.2125	49.9158	36.7764	35.0082	48.0245	69.5713	6.98909	62.923	59.3559	50.4371	23.3136	49.3156	63.1273	51.2309	48.9479	33.1025	0.220427	71.883	43.0883	38.1912	7.85085	6.0219	8.18399	1.18515
GSM2844271	GPL13534	GSE106648	27	M	Control					Train	48.5039	40.31	37.6965	30.5729	0.0792185	-2.85611	23.3854	31.0863	59.0335	7.48722	16.4838	30.7329	28.9984	0.844011	39.2703	43.5258	41.0202	29.0734	25.6567	39.192	70.4676	7.329	59.6898	51.3715	37.1772	18.8852	37.453	48.5558	42.0114	40.6943	14.5078	0.163152	66.8686	40.4786	29.7177	7.82438	5.81994	8.2681	1.7341
GSM2844272	GPL13534	GSE106648	34	F	Multiple Sclerosis	8	08 Diseases of the nervous system	8A40	8A40 Multiple sclerosis		42.5966	41.0527	43.4421	40.8762	0.0907817	-2.77897	35.8542	37.1398	59.9509	7.38489	26.104	33.5701	38.9178	0.811686	40.7944	47.3394	47.0632	33.9191	31.7781	46.9019	69.3785	7.17237	62.4598	56.7431	45.0397	6.43124	42.092	69.7788	49.6376	53.1515	30.914	0.187865	71.0434	43.2979	39.3413	7.61753	6.08351	8.10146	1.75369
GSM2844273	GPL13534	GSE106648	51	M	Control					Train	49.678	59.1112	55.5609	50.2573	0.088476	-2.86715	39.8244	49.0853	61.4374	7.17396	45.9196	51.9684	48.6751	0.901646	46.5671	57.5098	55.2878	45.1202	42.1877	52.2053	68.5969	7.12674	64.786	60.3756	56.731	18.5685	58.2953	77.1648	52.8235	55.3211	42.9272	0.167293	71.927	45.3153	53.3626	7.77228	5.7048	7.80394	1.7509
GSM2844274	GPL13534	GSE106648	41	F	Control					Train	38.1283	48.1534	47.4963	45.0118	0.094095	-2.70232	35.4322	40.8286	58.5626	7.30909	30.2584	43.3247	40.7715	0.847463	41.871	52.3249	47.4687	38.0359	35.0961	45.7833	69.5519	7.19674	62.3878	57.5351	49.4584	19.2011	45.5961	60.1596	42.6798	44.7306	29.9591	0.186023	71.3132	44.0034	38.2597	7.66739	6.0869	8.25115	1.87117
GSM2844275	GPL13534	GSE106648	38	M	Control					Train	44.5417	41.0317	43.7683	39.2621	0.0806537	-3.10701	26.408	37.9185	58.2212	7.51846	26.8307	39.178	37.1733	0.881679	42.2007	47.5898	45.0425	30.3633	27.169	40.0032	67.7941	7.35767	59.643	56.9267	45.466	16.5782	45.1063	59.5098	45.3124	45.2399	25.591	0.157331	68.4728	41.1198	35.9905	8.13468	5.81679	8.0761	1.76073
GSM2844276	GPL13534	GSE106648	58	F	Control					Train	44.0134	62.9421	61.8069	56.7968	0.0832823	-2.45105	49.9748	59.1831	64.324	7.10104	55.6157	57.0296	54.7845	0.951381	55.6996	62.453	61.7679	49.8507	53.1555	58.2372	72.4672	7.11371	67.0018	65.5217	64.3367	39.8626	58.1624	69.0642	53.7204	54.5142	47.1509	0.155965	79.3066	46.042	53.5226	7.86917	5.68128	7.86524	2.12266
GSM2844277	GPL13534	GSE106648	26	F	Control					Train	36.4832	37.4932	37.2825	27.2384	0.069997	-2.81802	26.5222	27.5857	60.0587	7.46423	12.4861	27.9428	30.3633	0.923479	37.7429	40.1932	37.533	27.0878	25.5009	35.8593	69.3935	7.37406	63.7808	50.9738	35.0127	17.355	29.5973	47.261	38.8732	42.7914	15.3815	0.1336	64.1738	39.3731	28.9412	7.43127	5.71037	7.80073	1.65653
GSM2844278	GPL13534	GSE106648	57	F	Multiple Sclerosis	8	08 Diseases of the nervous system	8A40	8A40 Multiple sclerosis		48.0678	64.7628	64.5045	60.8816	0.0916837	-2.22781	53.3169	60.3275	76.5781	6.9758	60.8518	61.2186	61.0242	1.15889	59.7472	67.1654	66.59	52.588	55.2361	64.707	79.3546	6.91774	79.4166	65.9862	67.1513	25.1224	72.5982	93.0293	60.7356	63.4086	54.8743	0.184555	78.596	47.7272	57.4599	8.37691	5.96434	7.99171	1.97063
GSM2844279	GPL13534	GSE106648	43	F	Control					Train	52.6412	54.6376	53.5683	49.8466	0.0933445	-2.72352	43.1631	44.0336	65.8879	7.211	36.478	41.2108	43.7713	1.09987	47.2484	54.8297	54.7676	43.8471	41.6179	52.1581	72.6667	7.08008	70.2625	60.6978	53.9432	12.6331	53.7383	73.3532	57.8901	56.7974	39.7297	0.190978	72.3094	43.8847	45.1506	8.33314	5.66604	8.00866	1.71665
GSM2844280	GPL13534	GSE106648	46	F	Control					Train	49.6159	49.7069	49.2111	46.6036	0.0728085	-2.98503	36.473	46.363	68.8319	7.4643	38.7316	48.6277	41.4798	1.01698	45.6201	54.0272	49.2563	43.1287	41.2509	47.1949	71.5993	7.35115	70.9274	59.1934	51.0982	21.5425	49.3512	68.6504	51.5273	50.0305	32.1212	0.147043	71.9093	43.0063	43.7137	8.63228	5.81104	7.90184	1.43997
GSM2844281	GPL13534	GSE106648	18	F	Multiple Sclerosis	8	08 Diseases of the nervous system	8A40	8A40 Multiple sclerosis		32.4639	29.2462	29.1877	20.0306	0.0815622	-3.11293	11.2943	19.0905	60.5824	7.84384	1.05197	19.9578	19.9176	0.864391	29.6899	34.9619	32.4392	17.2747	18.2051	32.6964	68.6016	7.52552	62.4651	48.9066	27.1193	5.70736	31.9362	48.9837	36.6756	42.2494	6.97967	0.154766	63.456	36.8103	23.9261	7.04289	6.17604	8.07669	1.42801
GSM2844282	GPL13534	GSE106648	26	M	Multiple Sclerosis	8	08 Diseases of the nervous system	8A40	8A40 Multiple sclerosis		46.5806	41.387	37.8076	30.2294	0.0853709	-2.63815	21.6759	29.1137	64.0351	7.33255	10.2005	25.3971	31.4991	1.12139	37.0439	44.1579	41.2659	27.2608	24.7924	40.918	71.2961	7.27233	67.6228	55.8622	37.5664	22.6662	37.7718	45.7511	41.2161	40.7187	11.448	0.161594	70.6164	38.9433	26.823	7.87498	6.29634	8.29027	1.98958
GSM2844283	GPL13534	GSE106648	47	F	Multiple Sclerosis	8	08 Diseases of the nervous system	8A40	8A40 Multiple sclerosis		54.9429	55.5906	49.7853	42.8946	0.0581644	-2.24338	46.0719	46.9815	65.8005	7.35835	41.2939	45.0935	49.6509	1.00812	45.0436	54.1547	52.0209	44.2657	45.7919	52.1884	75.3406	7.22752	71.3825	62.0184	53.7499	20.3259	44.5762	64.5596	46.2141	47.9422	37.7436	0.116729	76.9797	43.5513	50.4363	8.38377	5.80684	8.12516	2.21625
GSM2844284	GPL13534	GSE106648	28	F	Multiple Sclerosis	8	08 Diseases of the nervous system	8A40	8A40 Multiple sclerosis		24.5888	36.4729	35.9205	32.9327	0.0703038	-3.19286	19.5771	29.9824	58.0631	7.81052	13.1367	28.9931	28.3756	0.748941	30.6139	41.3234	41.6031	20.9828	21.3878	40.5277	66.9427	7.60469	61.2945	52.8853	35.6488	-8.92687	30.7425	64.5022	42.3968	47.6909	14.9906	0.137022	66.5014	37.9351	30.9749	7.84883	5.78474	7.84143	2.1561
GSM2844285	GPL13534	GSE106648	22	F	Multiple Sclerosis	8	08 Diseases of the nervous system	8A40	8A40 Multiple sclerosis		35.9089	31.2559	33.1446	25.9313	0.0707389	-3.12783	18.1851	24.2111	59.1558	7.75691	4.51197	19.9995	19.5168	0.943082	33.2851	37.9977	36.267	20.5566	18.147	35.2983	68.5255	7.5273	61.1336	50.6474	32.1508	1.91305	30.3622	54.8923	40.9642	42.8739	12.3255	0.132225	63.8707	36.2112	18.0309	7.27576	5.97752	8.09393	1.31371
GSM2844286	GPL13534	GSE106648	51	M	Multiple Sclerosis	8	08 Diseases of the nervous system	8A40	8A40 Multiple sclerosis		44.0331	55.3692	53.5453	53.2775	0.114141	-2.91928	44.4414	50.8913	64.5445	6.85854	44.3889	49.1983	46.5307	0.87141	51.2304	56.621	56.2713	42.7809	42.2372	53.6031	72.7646	6.861	68.0153	60.6863	57.1228	31.5246	55.56	65.5178	57.4476	50.7201	40.7556	0.22652	77.1686	45.901	50.32	7.29616	6.26665	8.43693	1.88027
GSM2844287	GPL13534	GSE106648	39	M	Multiple Sclerosis	8	08 Diseases of the nervous system	8A40	8A40 Multiple sclerosis		43.1989	53.7368	53.1136	44.7193	0.115403	-3.11549	30.2167	46.2135	63.7256	7.25486	31.9711	38.295	40.7458	0.902338	46.0827	52.9895	50.2998	35.3819	32.1204	47.5095	70.3498	7.20769	66.4726	60.6327	48.854	31.1839	47.062	50.8754	48.3074	48.728	30.8219	0.236498	73.1388	43.0436	41.6811	7.05625	5.93831	8.35654	1.61353
GSM2844288	GPL13534	GSE106648	55	F	Multiple Sclerosis	8	08 Diseases of the nervous system	8A40	8A40 Multiple sclerosis		53.0902	65.3672	55.9994	52.5423	0.0931658	-2.95512	47.1841	51.458	62.4264	7.34386	49.5758	51.126	58.1363	1.0045	51.1505	62.6868	56.5299	51.5903	46.9523	54.0804	71.9282	7.06604	65.6812	67.5571	58.0305	33.2943	58.7021	65.7124	57.0208	50.4372	51.0799	0.182198	76.8877	46.6991	50.5462	8.45178	6.21069	8.30941	2.15009
GSM2844289	GPL13534	GSE106648	34	M	Multiple Sclerosis	8	08 Diseases of the nervous system	8A40	8A40 Multiple sclerosis		40.752	41.604	39.7308	32.9054	0.0657527	-2.68501	25.6325	37.8898	56.018	7.36288	24.7477	34.2918	38.3104	0.830605	32.507	46.9644	45.6201	33.6222	29.4661	47.3904	68.6426	7.30004	59.491	53.933	39.816	25.4338	34.9226	47.1621	42.3629	41.9832	23.6506	0.132405	73.4915	41.1474	36.8366	7.35276	5.58005	7.57508	2.07569
GSM2844290	GPL13534	GSE106648	34	F	Multiple Sclerosis	8	08 Diseases of the nervous system	8A40	8A40 Multiple sclerosis		46.2335	48.2877	39.0705	33.849	0.0680073	-2.33915	36.5214	38.0937	66.6675	7.208	32.4165	40.8713	36.3981	1.04157	38.4114	51.4751	47.1451	43.5292	39.3208	46.0962	76.1742	7.02031	71.1082	54.8645	46.8587	0.243454	49.5202	82.5811	50.1905	53.9794	28.1098	0.124652	70.9838	42.1321	40.4499	7.62151	5.84962	7.5843	1.79403
GSM2844291	GPL13534	GSE106648	50	F	Multiple Sclerosis	8	08 Diseases of the nervous system	8A40	8A40 Multiple sclerosis		45.5684	62.6682	54.8528	51.2914	0.0833974	-2.23113	45.423	50.0918	64.437	7.13626	49.4969	49.8533	56.5943	0.971199	47.3247	63.1729	59.3863	50.5934	48.6676	56.0455	73.0503	6.95713	69.2502	63.6341	60.6933	4.38195	59.9839	93.5565	56.8609	55.483	51.4729	0.157015	76.3076	44.7783	49.2391	7.59822	5.86358	7.67222	1.66903
GSM2844292	GPL13534	GSE106648	43	F	Multiple Sclerosis	8	08 Diseases of the nervous system	8A40	8A40 Multiple sclerosis		32.8795	43.6242	41.6953	41.1592	0.0780447	-3.0683	34.4729	39.6398	64.6628	7.64964	30.2821	42.4991	33.4015	0.897181	41.5041	47.5482	43.8356	36.0059	36.5881	39.403	69.2935	7.39913	68.5789	56.2001	47.344	11.1687	46.7776	66.5353	47.2843	46.5159	32.5213	0.151004	68.6946	43.0721	39.2347	7.57156	5.63419	7.9852	1.15105
GSM2844293	GPL13534	GSE106648	37	M	Multiple Sclerosis	8	08 Diseases of the nervous system	8A40	8A40 Multiple sclerosis		43.2366	42.2622	38.6044	36.1204	0.0873307	-2.5169	35.6205	32.9331	60.6416	7.43407	20.7742	34.2636	28.9549	0.857893	39.2917	47.9674	44.8043	33.0029	27.8563	45.2938	71.4677	7.25809	63.5249	57.6007	42.0771	9.33356	43.4233	59.1232	45.2143	47.3869	23.1569	0.163178	70.0192	41.3974	30.9794	7.897	6.08854	7.71922	1.78328
GSM2844294	GPL13534	GSE106648	37	F	Control					Train	43.6946	43.6701	44.0152	41.0278	0.0880328	-3.12521	34.7878	38.6148	62.59	7.53092	29.3267	36.1533	40.0665	0.928817	42.3138	47.3463	45.3984	34.783	34.7166	45.916	69.5911	7.35319	66.4463	58.0875	46.53	27.0836	42.4211	55.8136	44.8941	48.7008	28.7153	0.171196	70.884	40.982	36.1144	7.56004	6.17419	8.12626	2.77341
GSM2844295	GPL13534	GSE106648	34	F	Control					Train	32.5906	34.6256	34.5045	34.1609	0.0690195	-3.1476	24.2538	33.0326	61.8332	7.84769	21.428	31.261	35.6868	0.861685	36.1387	39.7139	40.256	26.3472	26.6809	42.071	68.6921	7.61099	63.3755	53.3169	38.1522	22.7826	31.7294	47.4637	42.7899	37.0383	17.7148	0.144089	67.151	39.5202	30.4331	7.02432	5.32005	7.94649	2.10073
GSM2844296	GPL13534	GSE106648	60	F	Control					Test	51.7257	67.6015	63.4364	65.421	0.0788797	-2.47981	52.7758	57.8382	67.2252	7.08192	60.462	60.081	61.2957	0.948682	58.1384	65.8277	64.1271	53.7946	52.7129	61.9085	74.1974	6.94867	71.4643	67.2092	68.5441	25.1462	64.9991	88.881	57.2093	53.8042	56.8796	0.157367	75.4636	46.2604	58.6545	8.60142	6.16884	8.17018	1.78913
GSM2844297	GPL13534	GSE106648	56	M	Control					Train	54.8186	66.2028	62.6707	56.9355	0.118256	-2.21598	48.8231	53.2946	62.2841	6.95414	50.9402	56.3031	53.6877	0.913625	53.2509	64.4369	59.5653	47.9035	49.2552	58.428	72.3165	6.80411	64.6937	62.713	60.5048	17.7405	60.4118	82.2126	57.3964	56.332	46.5771	0.249777	81.1385	46.2937	51.335	8.6006	6.30801	7.86403	2.02554
GSM2844298	GPL13534	GSE106648	48	F	Control					Validation	39.9307	57.1061	54.4248	45.6544	0.100049	-2.74742	37.9824	51.7764	62.8912	7.0927	46.2608	50.4639	51.8228	0.866732	47.8217	60.126	57.8831	42.2997	42.9596	56.4479	70.3699	7.00357	65.3956	60.2939	58.7627	19.921	54.4151	76.1869	54.1967	53.668	45.7029	0.215634	75.4825	45.7942	51.2961	8.1108	5.85524	7.96522	1.8002
GSM2844299	GPL13534	GSE106648	35	F	Control					Train	40.4896	42.548	39.3025	38.0021	0.0891632	-3.19728	29.1619	39.8558	59.4025	7.57465	27.8206	36.328	38.2915	0.81671	42.8912	50.1101	46.5329	32.4505	30.0556	44.4264	69.5942	7.33758	62.3256	57.6444	45.7922	19.2073	46.2102	65.8506	46.6001	42.9212	30.2821	0.163519	71.7385	40.5699	38.4414	7.72855	5.88844	8.14115	1.55204
GSM2844300	GPL13534	GSE106648	31	F	Control					Train	30.1878	34.5574	35.8207	28.9616	0.0813453	-3.26993	22.225	31.0762	60.4764	7.64477	17.6638	31.2471	28.8023	0.928686	36.9195	39.4688	38.5664	25.8988	23.6535	37.6475	70.4504	7.39039	62.7043	54.2811	37.3849	24.3406	36.7074	44.4334	37.1927	40.8218	19.0535	0.156131	67.1233	42.3702	32.4781	7.0349	6.12211	8.03385	2.06357
GSM2844301	GPL13534	GSE106648	51	F	Control					Train	46.0601	62.3951	54.3017	51.7101	0.0970469	-1.93059	50.9692	56.0006	62.3749	6.91252	49.6844	52.7341	57.6738	0.849617	50.2312	61.3347	59.1097	49.7079	50.4609	61.5647	70.0793	6.89258	65.9542	62.8861	60.9152	28.1958	51.5738	65.9428	52.0996	54.4953	50.9288	0.212012	78.371	46.0228	48.1557	8.02794	5.99748	8.18116	2.08621
GSM2844302	GPL13534	GSE106648	26	F	Multiple Sclerosis	8	08 Diseases of the nervous system	8A40	8A40 Multiple sclerosis		45.4596	43.4522	36.3473	23.2105	0.0731379	-2.97549	18.8847	26.0951	58.2652	7.70492	10.1389	26.0793	18.7733	0.794787	33.4934	40.991	40.2107	26.8432	21.2584	38.141	69.7527	7.41426	61.851	50.3145	34.9517	-8.7221	34.1635	62.8001	48.3145	46.485	51.1584	0.140381	62.5985	38.8892	25.5642	7.93053	5.98496	7.80367	0.976313
GSM2844303	GPL13534	GSE106648	16	M	Multiple Sclerosis	8	08 Diseases of the nervous system	8A40	8A40 Multiple sclerosis		31.8221	32.9007	25.432	19.4795	0.074643	-2.69626	16.9613	17.3356	60.3263	7.77348	-5.08423	14.6195	14.7189	0.762285	27.1188	36.7266	35.221	18.5055	13.1509	36.0984	69.4452	7.5204	61.7534	46.2112	27.3015	-0.287431	22.834	49.0983	39.4217	39.9732	3.89477	0.149618	62.6797	37.0698	18.2747	7.49486	6.09073	7.73696	1.41103
GSM2844304	GPL13534	GSE106648	25	M	Multiple Sclerosis	8	08 Diseases of the nervous system	8A40	8A40 Multiple sclerosis		40.0614	38.6254	34.4274	30.6135	0.0693376	-2.72368	18.4594	28.6639	60.2223	7.45096	13.6312	26.571	26.9428	0.823955	32.7361	43.6018	42.3946	27.4847	26.9055	40.2535	70.7941	7.39544	62.1468	53.5028	36.2467	6.13256	32.6579	59.2382	42.8996	43.6421	15.1164	0.127699	70.0038	38.4763	25.8422	8.03885	5.3062	7.62158	2.28522
GSM2844305	GPL13534	GSE106648	51	M	Multiple Sclerosis	8	08 Diseases of the nervous system	8A40	8A40 Multiple sclerosis		44.2182	64.5986	60.2901	66.8413	0.0742421	-2.15092	49.0687	55.2007	65.4273	7.06014	56.2531	53.0229	52.6557	0.983808	54.6452	67.2385	61.5088	53.6736	54.6263	59.2117	73.3881	6.94044	67.934	63.0712	61.7162	25.7941	61.5665	82.3066	54.8675	55.6128	45.6869	0.144652	78.2889	46.4345	56.1382	8.60993	6.13187	7.63926	2.43219
GSM2844306	GPL13534	GSE106648	38	M	Multiple Sclerosis	8	08 Diseases of the nervous system	8A40	8A40 Multiple sclerosis		25.1645	49.6085	41.6737	38.031	0.0824878	-2.60683	35.0064	40.3889	62.8073	7.23602	29.8639	38.1133	39.8763	0.963833	43.8731	51.7884	47.2393	35.2997	31.877	44.1291	71.5354	7.16853	65.1649	56.9607	46.2555	15.8536	44.2676	60.301	48.3586	47.4206	26.1638	0.168773	73.2315	41.5295	36.4743	7.50577	5.81214	7.74831	1.22699
GSM2844307	GPL13534	GSE106648	33	M	Multiple Sclerosis	8	08 Diseases of the nervous system	8A40	8A40 Multiple sclerosis		22.8012	47.6697	39.3347	39.948	0.081216	-3.26424	26.7787	34.9123	56.5714	7.46199	23.7007	34.8877	34.2857	0.724038	40.0634	46.0182	43.0362	30.0752	30.606	42.2071	67.6978	7.31871	58.0515	54.9474	42.8191	29.2513	39.8368	41.8117	40.6169	44.3089	36.2819	0.163026	70.4475	41.5084	37.1971	7.54345	5.89167	7.74584	1.71683
GSM2844308	GPL13534	GSE106648	44	F	Multiple Sclerosis	8	08 Diseases of the nervous system	8A40	8A40 Multiple sclerosis		40.4086	55.6826	53.3285	53.3757	0.0792467	-2.31456	43.1417	48.768	65.4715	7.29486	39.6705	45.7567	47.5439	0.982088	46.5863	56.9649	56.9138	46.6381	45.6716	54.345	75.2622	7.08667	69.789	59.7911	56.1518	6.31575	54.4298	83.4119	52.9153	52.1214	43.2717	0.15406	74.9987	42.6795	41.177	7.96704	6.01781	8.14387	1.34396
GSM2844309	GPL13534	GSE106648	42	M	Multiple Sclerosis	8	08 Diseases of the nervous system	8A40	8A40 Multiple sclerosis		32.8645	61.2986	47.3698	46.3849	0.0700182	-1.83613	44.7946	45.4496	59.5779	7.36597	40.9158	45.8862	45.1206	0.755314	46.7266	60.8391	55.0024	48.8723	40.5914	51.8687	72.2132	7.18906	61.3664	59.2914	53.9566	8.37467	50.5478	81.3515	47.4873	51.4233	42.665	0.132878	70.8889	42.6903	46.7115	8.16395	5.58051	7.7613	1.12186
GSM2844310	GPL13534	GSE106648	25	F	Control					Test	48.5084	33.2953	33.5862	27.8107	0.0769323	-2.97713	17.216	29.6579	59.7525	7.83347	10.296	27.7833	29.9346	0.773832	34.8827	40.7184	39.9497	22.6283	21.4352	38.2254	69.4472	7.51789	63.3478	52.0252	36.2009	5.37005	35.1746	56.2506	43.8406	41.0113	16.3717	0.147157	66.7646	38.5173	29.3985	7.65733	6.03659	7.86275	2.1892
GSM2844311	GPL13534	GSE106648	44	F	Multiple Sclerosis	8	08 Diseases of the nervous system	8A40	8A40 Multiple sclerosis		39.7227	49.8382	45.7624	45.8385	0.0795062	-2.49004	37.9906	44.2836	62.6539	7.39631	34.7159	43.0262	44.5982	0.906891	42.8735	53.2447	50.2951	38.4812	41.2406	46.848	72.7944	7.20841	66.5788	60.5426	52.82	17.037	51.8109	69.8431	44.4708	48.2758	37.3443	0.150738	71.7251	42.9463	43.7162	7.73954	5.97932	7.82341	1.38685
GSM2844312	GPL13534	GSE106648	32	F	Multiple Sclerosis	8	08 Diseases of the nervous system	8A40	8A40 Multiple sclerosis		40.9283	41.6898	37.2443	33.5969	0.0744135	-2.87398	31.3366	34.0956	63.1199	7.66215	23.6864	35.616	31.206	0.923401	39.5075	47.7661	44.4625	34.731	28.3753	41.9831	72.1093	7.3468	67.3519	57.9477	41.6607	17.3688	42.4451	57.6797	40.6276	40.9751	23.9378	0.143498	71.3915	42.2357	33.4238	7.59106	5.89728	8.22111	0.994242
GSM2844313	GPL13534	GSE106648	27	M	Control					Train	22.6286	37.3606	38.3082	33.1009	0.0743447	-3.05717	24.1385	30.2659	58.8859	7.54989	13.6443	28.9818	24.4337	0.815914	34.0586	40.2725	39.6911	25.2811	18.9398	39.1264	69.7783	7.33724	60.3849	49.8956	35.7683	14.9476	31.4876	48.3523	42.7084	40.2087	14.6199	0.151095	66.5896	38.9953	32.812	7.24475	5.79776	8.08812	1.40055
GSM2844314	GPL13534	GSE106648	65	M	Control					Test	54.5932	69.8512	61.4447	65.2559	0.0865478	-2.38821	67.1932	61.3698	66.7972	6.87853	64.4935	62.5231	61.1748	0.979164	59.1675	68.5772	65.9344	59.4324	61.0143	61.2904	73.0371	6.90385	70.6843	69.0445	71.674	30.9483	67.1387	86.1307	58.13	60.6642	54.7945	0.178196	82.2621	46.5888	61.8461	8.6406	5.94719	8.05888	1.92442
GSM2844315	GPL13534	GSE106648	38	F	Multiple Sclerosis	8	08 Diseases of the nervous system	8A40	8A40 Multiple sclerosis		44.7188	44.6959	44.1776	40.6962	0.0767315	-2.66809	31.8759	36.968	61.9019	7.73073	22.2941	37.5023	33.3806	0.955927	39.4148	47.5379	42.7183	35.5422	33.5032	40.2246	71.0462	7.39102	65.4703	55.9983	43.555	10.071	41.6677	65.2494	44.1164	48.8701	23.9959	0.140384	70.0237	41.6785	33.5051	7.74385	5.71105	7.81786	2.18963
GSM2844316	GPL13534	GSE106648	46	F	Multiple Sclerosis	8	08 Diseases of the nervous system	8A40	8A40 Multiple sclerosis		41.8438	50.2837	48.834	48.6915	0.0987564	-3.39729	32.2242	45.1891	59.8515	7.46858	36.3722	44.2191	42.2783	0.890641	45.269	50.6191	49.2192	36.5339	35.7731	46.7506	67.8453	7.25196	62.122	61.3786	52.4408	30.8818	47.8575	50.9077	47.9064	45.144	36.4929	0.200506	73.5291	43.1839	42.5643	7.32944	5.52933	8.18019	1.63265
GSM2844317	GPL13534	GSE106648	54	F	Multiple Sclerosis	8	08 Diseases of the nervous system	8A40	8A40 Multiple sclerosis		46.5071	54.4016	54.4359	55.0814	0.0839453	-2.59021	47.0047	51.6817	63.1285	7.21457	48.573	54.4951	53.8237	0.866071	51.564	59.623	55.8269	52.0939	46.2786	54.2454	71.8218	7.14067	66.5676	61.7443	59.6707	39.647	57.9168	60.5585	50.027	51.0334	40.0358	0.160778	76.8793	44.3756	46.2463	8.43115	5.25533	7.97358	1.28613
GSM2844318	GPL13534	GSE106648	60	F	Multiple Sclerosis	8	08 Diseases of the nervous system	8A40	8A40 Multiple sclerosis		33.5118	59.0678	56.616	53.6151	0.0966875	-2.82853	45.1174	57.6295	67.7997	7.01062	56.0413	57.4719	58.371	0.935302	54.2238	61.1446	56.8074	53.0031	50.3934	53.5118	73.4345	6.97572	70.7585	69.3537	66.398	55.6723	57.007	50.9688	45.7112	53.7749	47.6227	0.195982	75.5915	46.5637	59.1301	7.489	5.1596	8.1665	1.78778
GSM2844319	GPL13534	GSE106648	26	F	Multiple Sclerosis	8	08 Diseases of the nervous system	8A40	8A40 Multiple sclerosis		33.5794	38.2398	36.1083	30.701	0.0785671	-3.21515	23.8763	29.5676	60.3474	7.71011	12.3644	28.6536	27.9278	0.936666	36.871	40.2174	39.5891	25.3971	20.6122	38.2623	69.9235	7.496	62.6486	52.7361	36.6612	25.2564	32.0315	43.146	44.659	46.5055	31.3007	0.148847	68.4394	39.0891	31.9044	6.83537	5.76528	8.24429	1.82243
GSM2844320	GPL13534	GSE106648	51	F	Multiple Sclerosis	8	08 Diseases of the nervous system	8A40	8A40 Multiple sclerosis		44.6872	57.5974	54.4729	54.3548	0.0997119	-2.60554	46.2233	54.4141	70.0445	7.21337	44.8302	52.0187	49.2259	1.0381	49.8145	58.068	55.4906	44.8713	43.0577	54.6841	73.1721	7.10928	73.8334	61.4913	61.4762	32.6548	59.1401	58.4874	49.5983	49.3836	38.8366	0.201005	75.2461	46.7506	50.6444	7.74806	5.90119	8.19664	2.25969
GSM2844321	GPL13534	GSE106648	38	F	Control					Validation	49.1591	44.9782	38.1979	34.3753	0.0763867	-2.83646	36.7445	39.6271	65.7094	7.18774	25.028	37.0699	37.672	0.999748	44.6269	48.9069	45.855	40.0589	35.7327	44.7464	74.9194	7.17893	67.8131	58.8194	46.9558	45.9435	41.4519	41.4505	39.2578	42.3217	23.2221	0.166727	70.433	41.4472	38.6907	8.49406	5.50714	8.23958	1.77309
GSM2844322	GPL13534	GSE106648	53	F	Multiple Sclerosis	8	08 Diseases of the nervous system	8A40	8A40 Multiple sclerosis		51.5272	52.9761	54.8033	53.4148	0.0699977	-2.98775	48.3782	54.7177	61.4706	7.05843	52.6422	60.0246	54.6369	0.878031	56.4936	56.664	50.4743	50.574	46.8787	47.3942	70.8018	7.17162	63.8198	59.61	58.639	54.8337	50.2604	43.9335	52.3062	45.4362	44.8127	0.147638	75.1404	45.8409	53.0735	8.02296	5.11516	8.36262	0.526446
GSM2844323	GPL13534	GSE106648	48	F	Control					Train	45.5252	48.5716	51.2259	35.9742	0.0657541	-2.06848	41.263	49.3558	67.981	7.15441	39.6755	47.5092	44.76	0.914675	45.8638	52.0344	55.9966	40.0018	40.198	52.9438	76.5435	7.14459	71.5907	56.8689	50.718	-6.67785	48.9865	88.5773	49.3022	54.7919	38.7795	0.134138	74.1948	43.3911	43.6183	8.18447	6.33334	7.84075	1.89508
GSM2844324	GPL13534	GSE106648	42	M	Control					Train	44.6821	52.1162	52.6342	44.2766	0.0774095	-2.06165	42.6349	44.2023	57.5863	7.30347	34.2859	40.5444	40.9715	1.12238	46.0859	53.339	51.7093	45.4453	43.2626	47.7949	72.6576	7.05588	63.9786	58.9669	47.4724	9.99417	45.7934	78.7519	50.3615	50.763	32.3727	0.161798	70.9666	41.3962	41.275	8.84279	5.5274	7.96236	0.979399
GSM2844325	GPL13534	GSE106648	36	F	Control					Train	38.4599	43.6308	44.2391	41.9221	0.0668663	-2.21989	29.3041	38.1588	65.1306	7.53125	28.1405	38.3026	32.52	0.907851	39.5741	45.8203	41.546	33.6973	34.8233	41.0704	72.8481	7.38015	67.7522	53.184	43.3698	11.8457	38.8209	65.2582	44.844	45.4444	24.4126	0.132359	70.5223	41.5924	37.6322	8.301	6.11512	7.9471	1.07516
GSM2844326	GPL13534	GSE106648	37	M	Control					Train	41.5144	44.113	42.8459	36.0942	0.0783319	-2.77473	27.2955	35.7438	55.3516	7.45172	25.989	37.7875	31.4008	0.669753	36.7556	45.123	45.1924	28.9416	28.3539	41.1713	65.1199	7.30248	58.0162	52.1664	43.7269	8.92259	39.5065	60.6098	46.1512	45.3591	24.9622	0.156511	69.4277	40.8043	36.0639	7.05746	6.40373	8.18887	1.87983
GSM2844327	GPL13534	GSE106648	40	F	Control					Test	42.5706	42.225	46.1997	45.0057	0.0847557	-3.0168	32.5888	43.7827	63.6675	7.39381	30.3295	41.4166	37.1675	1.09534	44.3053	48.1013	49.3495	35.8481	38.2622	48.9353	70.8585	7.18757	68.4015	58.5371	48.3101	27.8326	43.0286	54.3849	46.2685	47.6908	29.3828	0.166293	71.7977	41.9146	38.5434	7.44477	6.42342	8.12397	1.69499
GSM2844328	GPL13534	GSE106648	21	M	Control					Train	20.2849	31.6071	30.5611	21.819	0.0579487	-2.31047	24.3044	22.414	63.0673	7.63776	5.52097	22.6439	21.6559	0.94542	24.5237	36.099	37.1486	24.3823	20.3703	37.251	71.1589	7.52468	67.207	49.4984	27.7776	22.8986	20.3083	34.9468	30.8244	35.8778	0.934603	0.118525	66.8351	37.8317	28.1502	7.84506	5.49464	7.74931	1.73897
GSM2844329	GPL13534	GSE106648	55	F	Control					Validation	48.8352	57.4781	59.0238	52.0717	0.0737972	-2.6121	52.7085	52.7668	61.7556	7.30903	54.231	56.1421	50.6383	0.880955	46.5315	58.2595	58.2783	45.7389	45.8566	55.0793	71.542	7.11457	65.7878	61.5593	60.2203	5.41775	58.4417	92.274	59.7552	56.9879	44.6036	0.150911	73.6287	46.4674	50.4593	8.22478	5.62641	8.06869	1.16978
GSM2844330	GPL13534	GSE106648	32	M	Control					Train	39.8101	43.23	39.4371	35.4787	0.0663788	-2.52377	30.3893	34.0136	60.7216	7.62495	20.9927	36.2803	28.9808	0.91351	34.9331	48.7148	45.7999	33.9181	29.9253	44.3117	70.3135	7.35365	64.2722	52.4131	39.6197	2.84	38.8673	64.5528	38.746	45.3645	14.1845	0.127971	69.5062	41.2398	30.5869	8.16044	6.08757	7.75197	1.31044
GSM2844331	GPL13534	GSE106648	31	F	Multiple Sclerosis	8	08 Diseases of the nervous system	8A40	8A40 Multiple sclerosis		21.2593	32.8739	38.3148	38.2966	0.0704116	-3.28669	27.6725	34.2463	59.778	7.59384	21.0429	36.555	33.5199	0.92157	37.9551	41.8198	39.6434	25.2367	24.3126	35.6083	67.8619	7.41821	64.1813	53.9084	38.9955	15.5124	37.9448	50.2343	43.6865	40.7698	19.6702	0.142441	70.1067	40.193	31.2466	7.76037	5.96767	7.87629	1.52079
GSM2844332	GPL13534	GSE106648	53	F	Multiple Sclerosis	8	08 Diseases of the nervous system	8A40	8A40 Multiple sclerosis		37.5499	61.5741	57.8896	53.0195	0.0848969	-2.08426	51.9291	52.6367	64.5082	7.00212	52.3339	55.888	54.109	0.994394	48.6968	62.4178	59.9139	50.4084	48.8145	58.4431	73.5617	6.8287	68.9611	60.8084	62.6201	21.4097	55.7537	76.7742	53.8069	58.0663	48.8666	0.168796	76.7384	45.6257	50.7324	8.27059	5.96989	8.13052	1.82993
GSM2844333	GPL13534	GSE106648	32	F	Multiple Sclerosis	8	08 Diseases of the nervous system	8A40	8A40 Multiple sclerosis		36.8794	37.4518	40.395	37.9801	0.0753208	-3.21485	26.0321	33.793	62.1481	7.60026	20.7492	33.5722	28.0406	0.890127	33.5246	44.1633	40.0712	29.6497	28.3352	38.2122	69.0379	7.39851	66.3663	58.1179	40.3633	18.1593	32.8943	48.9065	41.9828	41.8721	18.6634	0.147721	67.2911	40.3698	32.9169	7.56916	6.09788	8.23929	1.54782
GSM2844334	GPL13534	GSE106648	36	F	Multiple Sclerosis	8	08 Diseases of the nervous system	8A40	8A40 Multiple sclerosis		28.8915	43.5505	40.058	30.1485	0.0601515	-2.42486	32.1021	39.7394	58.4531	7.06902	31.5441	39.6802	41.6774	0.938581	27.336	46.2548	42.6112	34.4775	33.728	40.4647	70.0457	7.17677	62.4536	56.5543	43.7838	16.4693	31.9194	57.1362	42.8135	44.5993	30.2447	0.126158	72.1322	41.2417	37.8512	7.97826	5.89495	7.54038	1.87508
GSM2844335	GPL13534	GSE106648	48	M	Multiple Sclerosis	8	08 Diseases of the nervous system	8A40	8A40 Multiple sclerosis		40.6951	50.2661	48.6879	47.4854	0.0697041	-1.93895	43.2375	45.6477	70.8196	7.37721	40.8209	48.6957	40.104	0.972458	42.959	55.3594	52.014	42.6245	38.6256	46.5464	74.8985	7.22084	76.0706	56.305	50.8878	4.89769	50.5857	80.0704	46.5812	50.2646	38.3435	0.138606	76.27	43.1831	44.2171	7.93197	6.74462	7.94403	1.78061
GSM2844336	GPL13534	GSE106648	24	F	Multiple Sclerosis	8	08 Diseases of the nervous system	8A40	8A40 Multiple sclerosis		30.7152	29.904	32.5286	25.5059	0.0785349	-3.03386	17.2942	24.1382	60.0949	7.69345	8.68643	27.0951	24.3273	0.905327	30.0706	36.7844	35.5044	19.2568	16.675	32.0399	68.5472	7.48355	62.2789	51.4646	32.7903	3.41311	30.0311	55.4028	39.1796	44.417	16.443	0.155515	67.2826	37.5991	24.4997	7.11466	6.13188	8.17268	1.41819
GSM2844337	GPL13534	GSE106648	27	F	Multiple Sclerosis	8	08 Diseases of the nervous system	8A40	8A40 Multiple sclerosis		38.366	33.6654	30.1043	24.5495	0.0642533	-2.72442	24.8667	26.3474	58.8755	7.65472	12.4162	27.8194	19.7116	0.968421	31.9804	37.957	35.8692	25.5976	26.9264	31.9618	68.6183	7.47108	63.3865	50.897	32.3701	-1.7492	28.4819	53.9723	40.6577	48.9983	8.54523	0.126174	66.6512	37.2624	25.2335	7.68926	6.23827	8.13961	0.485631
GSM2844338	GPL13534	GSE106648	29	M	Multiple Sclerosis	8	08 Diseases of the nervous system	8A40	8A40 Multiple sclerosis		30.567	41.4224	40.7675	32.125	0.0841342	-3.12983	19.2666	33.466	57.4686	7.52035	20.0701	35.2051	30.3951	0.892581	36.1704	45.5887	43.3231	25.0112	22.7561	40.0644	67.9483	7.28968	59.4635	52.1816	38.1198	8.73417	38.7867	62.9318	46.6727	45.1779	36.2246	0.178471	67.9341	39.4835	32.306	7.20296	5.66837	7.96411	1.47179
GSM2844339	GPL13534	GSE106648	52	F	Multiple Sclerosis	8	08 Diseases of the nervous system	8A40	8A40 Multiple sclerosis		37.7081	55.3925	56.8761	54.7519	0.0786759	-2.35368	48.9193	51.9875	66.7096	7.36988	47.835	52.0893	47.6934	0.897241	49.5868	58.5916	57.0344	46.5623	44.5282	53.6117	73.3665	7.12594	69.3236	60.3727	56.5262	28.8945	57.5057	74.0278	55.3612	49.9617	51.3603	0.155104	75.6644	45.1717	52.492	7.64313	5.53679	7.92473	1.22626
GSM2844340	GPL13534	GSE106648	35	M	Multiple Sclerosis	8	08 Diseases of the nervous system	8A40	8A40 Multiple sclerosis		48.9081	37.9771	46.6468	43.6273	0.0667664	-3.18323	29.6247	36.7409	57.6687	7.3653	27.9208	38.6426	36.3054	0.9275	39.4603	44.2811	44.1858	27.9363	30.0415	42.1014	67.3661	7.40982	61.4656	56.2182	41.0836	29.7399	34.3807	45.3447	48.55	42.0167	24.106	0.143823	72.4565	39.7399	37.6086	7.35966	6.16463	8.02745	1.44001
GSM2844341	GPL13534	GSE106648	29	M	Multiple Sclerosis	8	08 Diseases of the nervous system	8A40	8A40 Multiple sclerosis		45.7177	36.4702	39.7095	31.1497	0.0708551	-3.00061	23.3977	29.5329	59.1373	7.69885	17.9993	34.0467	25.485	0.880807	35.6044	40.9778	41.5374	23.5971	23.2129	37.9612	67.8649	7.41505	62.4389	50.6055	36.3348	-0.00134011	33.1409	64.4831	43.1721	43.7183	15.5499	0.138115	68.6923	40.6358	28.6165	7.84994	6.11478	8.40766	1.17186
GSM2844342	GPL13534	GSE106648	49	F	Multiple Sclerosis	8	08 Diseases of the nervous system	8A40	8A40 Multiple sclerosis		53.3153	57.2097	51.8006	52.144	0.0736236	-2.19795	48.8812	50.8383	63.9821	7.21028	46.1877	50.4749	47.0368	1.07071	47.9849	60.411	55.3923	49.8977	49.4488	52.1473	73.7572	7.05631	69.5672	60.6049	56.3642	18.3174	52.5336	76.2533	50.9153	44.2485	40.3446	0.140416	75.3885	43.9023	48.1263	8.51815	5.95858	8.04251	2.09671
GSM2844343	GPL13534	GSE106648	32	M	Multiple Sclerosis	8	08 Diseases of the nervous system	8A40	8A40 Multiple sclerosis		53.1907	39.0438	39.5881	36.5252	0.0781589	-1.89376	26.2548	34.9469	67.3449	7.2643	21.8887	34.3885	27.3956	1.07715	34.6758	50.126	46.7443	33.4175	31.9325	47.7683	78.0697	7.0764	71.068	51.5713	40.5751	-8.36337	39.5637	75.2374	43.3218	47.6588	22.1041	0.168136	72.0262	42.3995	33.04	8.48982	6.25844	8.12996	2.20208
GSM2844344	GPL13534	GSE106648	31	F	Multiple Sclerosis	8	08 Diseases of the nervous system	8A40	8A40 Multiple sclerosis		43.6339	39.7948	37.1927	34.7086	0.060811	-2.694	27.2019	31.2914	60.6423	7.38876	21.1729	37.2367	31.5097	0.946707	35.6089	45.9321	41.4021	32.0891	28.4911	40.1576	70.5778	7.2897	65.6168	53.9302	37.7608	12.3027	33.631	57.6829	41.4471	44.2463	21.6128	0.121545	70.1638	40.4884	32.7998	7.74511	6.07578	8.49741	1.74841
GSM2844345	GPL13534	GSE106648	63	M	Multiple Sclerosis	8	08 Diseases of the nervous system	8A40	8A40 Multiple sclerosis		52.6017	69.5312	65.4207	60.5307	0.0852226	-2.25427	51.0682	61.8381	67.5866	7.04363	63.741	62.9873	60.769	0.993635	57.7147	67.7548	65.4591	55.2176	55.0888	59.0602	75.4268	6.85689	71.9278	64.4731	68.9563	28.1488	61.2456	73.1758	60.5773	55.559	55.1245	0.189431	79.2075	48.1316	61.8889	8.35537	5.96225	7.75641	1.87707
GSM2844346	GPL13534	GSE106648	52	F	Multiple Sclerosis	8	08 Diseases of the nervous system	8A40	8A40 Multiple sclerosis		50.4609	63.0067	60.4395	49.0743	0.0689331	-1.71466	58.5685	61.9398	70.8044	6.91491	55.3688	55.8215	63.1857	1.34316	51.0316	63.7233	60.0234	55.5292	54.6355	57.8921	78.9779	6.91044	76.3875	64.1585	62.2296	22.4225	52.9549	76.7083	51.5539	54.858	57.8417	0.14715	77.6223	43.3606	52.902	8.05146	6.07681	8.03293	0.890474
GSM2844347	GPL13534	GSE106648	45	F	Control					Test	40.6571	43.0221	47.0979	39.6663	0.0737157	-2.65344	37.4713	44.3612	59.7033	7.26652	36.2831	45.484	41.4501	0.737762	43.4262	49.0281	50.8376	37.2134	36.6285	46.3691	69.0063	7.20375	63	58.0881	52.0703	10.4562	46.1171	68.2189	48.4833	46.6358	33.4168	0.154905	72.4848	43.9033	43.1273	7.43257	5.85055	8.34419	1.31472
GSM2844348	GPL13534	GSE106648	46	F	Control					Validation	42.1991	55.7608	57.5053	55.526	0.109959	-2.89479	36.0891	53.7148	63.0884	7.15873	45.8685	49.7094	49.5848	0.875926	50.2078	59.227	60.582	38.7121	42.2214	56.3034	68.3915	6.92932	65.39	62.8313	60.3555	17.3626	54.8636	76.4701	58.6228	55.4409	50.1469	0.234438	76.9747	46.2176	49.0197	7.55735	6.05434	8.40079	1.24198
GSM2844349	GPL13534	GSE106648	47	M	Control					Validation	45.8107	59.079	60.3468	49.9151	0.10557	-2.16738	52.0009	49.9751	66.836	6.92018	46.6937	50.821	53.538	0.978398	50.5946	61.0788	61.6664	50.2505	50.1641	58.7234	74.5904	6.79515	72.0942	60.5165	57.9815	15.4589	53.7155	75.985	58.5747	51.02	45.4422	0.217552	79.4951	47.1966	44.1608	8.0981	5.96762	8.35218	1.86475
GSM2844350	GPL13534	GSE106648	33	F	Control					Test	48.1562	42.6933	43.1791	42.3713	0.0748974	-3.11484	29.3203	35.6634	56.4766	7.64119	19.2994	35.5061	32.2523	0.805804	39.7625	47.305	46.2877	28.455	26.2358	42.3305	65.4954	7.45463	59.7025	55.0275	42.4261	29.1491	34.776	44.0141	45.4571	40.1003	22.3953	0.139978	71.3162	40.8156	34.5203	8.4783	5.87609	7.92168	2.03331
GSM2844351	GPL13534	GSE106648	58	M	Control					Validation	46.2854	61.7192	63.9607	61.1227	0.0881702	-2.8157	50.2778	57.4842	60.9791	7.27711	53.9901	58.1576	57.9035	0.859414	54.0071	62.48	63.5129	51.9119	48.8983	55.6498	68.8684	7.09796	65.2012	65.9399	62.7048	37.8659	53.8461	66.8767	53.9975	51.526	47.2474	0.173672	80.533	46.4092	58.7899	8.24	6.19674	8.18512	1.29141
GSM2844352	GPL13534	GSE106648	45	F	Multiple Sclerosis	8	08 Diseases of the nervous system	8A40	8A40 Multiple sclerosis		40.9937	51.2185	46.0948	45.3223	0.0695751	-2.50924	38.1146	45.4681	63.2859	7.42735	38.9209	48.5236	43.4158	1.04261	42.3331	53.6181	50.8143	45.409	42.6078	46.7177	70.4622	7.2259	67.6654	59.7721	51.1555	23.4788	45.842	61.6029	42.9584	50.6588	34.6798	0.127745	73.2017	42.6446	42.1036	7.36356	5.77882	7.98717	1.24065
GSM2844353	GPL13534	GSE106648	40	F	Control					Validation	39.1105	43.6224	45.0486	37.0473	0.0815676	-2.72432	32.8112	39.403	57.9887	7.4205	30.6244	40.3568	40.0626	0.850334	38.6707	46.6568	48.3882	33.0189	33.0705	43.983	65.8745	7.21193	62.0452	54.8966	47.3002	-10.4073	44.9514	76.4569	48.4319	52.2216	32.7684	0.172215	73.2086	42.0331	37.9584	7.94748	5.9433	8.10894	1.69274
GSM2844354	GPL13534	GSE106648	25	F	Control					Train	28.4865	28.8175	35.0008	25.3227	0.0760382	-2.92007	21.9256	26.2015	62.4158	7.55494	7.92476	26.5147	24.2022	0.810886	34.4138	35.5434	39.9016	16.456	17.2247	34.8561	69.9705	7.45353	64.3508	50.6729	32.9571	2.18195	30.0092	48.5841	51.4695	42.7138	13.3741	0.152936	62.8843	38.8698	29.1528	7.40403	5.96754	8.34812	1.81006
GSM2844355	GPL13534	GSE106648	21	F	Control					Validation	43.8823	37.8423	35.1558	24.7993	0.0795297	-2.66948	26.7915	26.6325	61.4799	7.51067	6.47401	25.1262	23.6714	1.08213	29.7041	42.6254	39.9608	31.3858	24.6712	39.1086	71.5625	7.31626	66.2796	51.9423	34.1874	6.88077	30.7568	50.6265	41.4795	42.4729	9.22732	0.156336	68.4383	39.2231	26.2802	7.95245	5.83589	8.3	1.86532
GSM2844356	GPL13534	GSE106648	35	F	Control					Train	34.155	47.9051	48.9874	40.3323	0.0905909	-2.51018	34.5232	42.3691	61.1135	7.29376	29.7857	40.0245	33.55	0.808759	45.4874	51.8546	50.3993	38.9506	37.9458	48.5993	68.7412	7.12812	65.0524	58.2401	48.2535	17.088	48.7363	69.2174	53.5521	48.2624	28.0629	0.184086	74.832	42.4109	33.4863	8.13832	6.15861	8.13499	1.70607
GSM2844357	GPL13534	GSE106648	44	F	Control					Validation	21.9568	44.743	48.3185	41.8648	0.0782525	-2.56521	31.345	43.9109	63.7963	7.43222	36.4505	43.1731	41.1453	0.82674	45.8255	49.2535	46.8004	37.285	35.4697	42.6012	71.6594	7.33367	68.3786	60.1025	49.4284	31.1731	42.3911	50.08	49.7129	41.7746	32.8693	0.158596	74.5565	42.2215	40.3815	7.9351	5.58792	8.27449	0.913269
GSM2844358	GPL13534	GSE106648	45	F	Control					Train	48.1016	50.65	54.5546	43.0281	0.0791555	-2.69649	39.7	49.7736	62.025	7.1444	42.5178	47.845	48.8569	0.877158	52.5397	54.8177	52.8163	40.0057	39.3985	51.2225	70.9115	7.04359	65.9262	59.1207	54.1793	34.1251	46.9703	54.5969	49.9087	45.4054	36.1421	0.178672	74.1254	44.9376	53.1534	7.87236	6.14069	7.9572	1.19168
GSM2844359	GPL13534	GSE106648	31	F	Control					Validation	44.6284	40.1445	39.6265	30.101	0.0609712	-2.81964	23.4561	32.8513	55.7168	7.62759	22.9616	32.619	32.3826	0.90549	33.9821	44.7289	44.5081	28.3977	30.3565	42.7882	68.0553	7.47237	59.931	52.707	37.8236	-4.87537	37.9567	65.86	44.1067	45.4158	21.1241	0.120787	65.4825	39.2619	31.2015	8.30262	6.03516	7.95716	1.10725
GSM2844360	GPL13534	GSE106648	54	F	Control					Train	41.0132	53.3929	50.8273	48.0327	0.0804807	-2.7986	46.2531	50.6216	63.9491	7.31685	47.0114	53.0425	53.7416	0.903946	49.4431	54.9416	53.6369	46.2452	44.7934	47.8482	69.7107	7.16874	68.2583	62.3145	56.1638	21.9135	54.9926	66.8426	52.0801	45.8023	44.4753	0.152518	76.0407	44.1913	48.2164	8.13518	6.26224	8.18115	1.25836
GSM2844361	GPL13534	GSE106648	29	F	Multiple Sclerosis	8	08 Diseases of the nervous system	8A40	8A40 Multiple sclerosis		34.7979	41.5916	35.6862	29.3669	0.071013	-2.45093	24.1917	27.3146	61.095	7.45427	17.0084	30.9165	29.2491	0.960984	30.9888	43.4709	41.3859	32.6579	27.0885	38.3206	69.0222	7.33554	64.9886	52.7696	39.3524	5.61841	31.9264	54.7151	41.9108	41.2487	15.8951	0.13627	68.7775	39.7789	29.1331	7.31292	5.91149	8.01684	1.50214
GSM2844362	GPL13534	GSE106648	31	M	Control					Train	40.4246	41.9363	34.0701	26.5325	0.0890624	-2.68068	26.2585	32.6779	59.9482	7.45536	18.6011	32.8869	34.6487	0.828483	36.1749	46.2183	40.8204	26.5775	25.3579	38.1877	69.3867	7.28478	62.0834	54.3458	38.9727	17.7273	33.3548	45.2308	41.9575	43.6214	21.1523	0.185286	70.4649	39.5706	30.2788	7.6024	6.00551	8.07416	1.9933
GSM2844363	GPL13534	GSE106648	35	F	Multiple Sclerosis	8	08 Diseases of the nervous system	8A40	8A40 Multiple sclerosis		62.0836	40.6062	41.8192	31.504	0.0728935	-2.33555	33.9129	38.4493	66.1044	7.49893	22.7421	37.4738	32.7768	1.27115	42.5533	50.7414	47.6711	41.6348	44.0591	43.8976	73.4395	7.23884	70.9703	56.7449	43.0265	27.0593	37.3427	50.0697	37.5569	41.3083	25.1783	0.145497	73.1516	40.3711	33.8323	8.37568	5.78637	8.6561	1.0595
GSM2844364	GPL13534	GSE106648	26	F	Multiple Sclerosis	8	08 Diseases of the nervous system	8A40	8A40 Multiple sclerosis		37.2345	31.5324	32.6264	26.6627	0.0606207	-2.90171	24.5089	26.6098	58.3602	7.73223	15.1687	26.1442	29.0252	0.880422	29.8639	37.4498	35.7074	23.8012	19.9161	35.5841	67.705	7.44801	61.9792	48.165	32.6985	14.5185	24.4485	45.7926	35.1234	36.3026	10.3227	0.122044	67.7696	38.3535	29.8625	6.8152	5.87046	7.99093	0.837642
GSM2844365	GPL13534	GSE106648	43	F	Multiple Sclerosis	8	08 Diseases of the nervous system	8A40	8A40 Multiple sclerosis		45.5791	45.6914	45.3736	46.4044	0.0682096	-2.60772	41.0864	42.2695	63.5417	7.39465	31.3662	41.0246	41.741	1.08065	40.8982	47.307	46.9555	38.4422	36.8684	43.8552	72.4201	7.27147	68.757	58.3795	45.0256	7.18554	43.4894	72.1178	49.4587	48.4822	30.8596	0.131269	71.6561	41.4279	38.1233	8.70781	6.49706	8.0481	1.82354
GSM2844366	GPL13534	GSE106648	50	M	Multiple Sclerosis	8	08 Diseases of the nervous system	8A40	8A40 Multiple sclerosis		52.3307	54.8809	53.2324	57.0954	0.0950686	-2.19188	48.9867	51.9643	62.711	6.8719	50.3137	54.3081	49.7573	0.939366	46.0882	58.5828	59.2707	47.4137	47.0542	55.5464	71.6226	6.88375	66.8744	62.9595	57.7129	18.606	51.8756	71.7091	53.5721	51.1218	44.5959	0.237181	78.8414	46.9773	51.8719	7.93184	6.01708	8.28235	1.85423
GSM2844367	GPL13534	GSE106648	30	F	Multiple Sclerosis	8	08 Diseases of the nervous system	8A40	8A40 Multiple sclerosis		33.2101	34.7754	36.5647	30.1494	0.0765899	-2.98249	24.4535	30.1935	56.9828	7.4596	19.8866	32.4848	28.1347	0.88112	32.4548	40.3722	40.5855	23.5952	21.2265	38.3159	67.1037	7.33903	61.0298	54.2565	37.0442	12.3402	34.8513	52.7155	37.5557	42.147	16.2372	0.155769	68.8378	40.6675	27.548	7.43431	5.95786	7.86283	1.38578
GSM2844368	GPL13534	GSE106648	41	F	Multiple Sclerosis	8	08 Diseases of the nervous system	8A40	8A40 Multiple sclerosis		50.754	50.7448	45.095	39.3137	0.0705519	-2.10471	41.9665	41.8798	63.1809	7.48359	31.4957	41.97	33.7437	0.942555	42.851	53.2933	50.3173	41.7843	41.3916	49.2047	70.9602	7.21235	66.9816	56.8432	47.0058	21.1456	46.4045	62.1226	49.5247	52.3722	25.2313	0.1376	71.1306	42.6456	41.5313	8.30021	5.73645	8.06301	1.21672
GSM2844369	GPL13534	GSE106648	40	M	Control					Train	39.1161	47.1684	45.5717	47.0454	0.0857284	-2.90728	32.3532	39.5733	58.988	7.3158	31.8508	40.9294	36.4125	0.839724	42.7967	48.7196	45.5261	32.8477	32.044	42.5349	68.2442	7.20818	61.2361	57.6902	47.5619	29.7594	44.5683	49.4357	42.197	42.8731	28.4764	0.17161	73.9203	42.894	38.3152	7.22107	5.61874	8.10478	1.37343
GSM2844370	GPL13534	GSE106648	47	F	Multiple Sclerosis	8	08 Diseases of the nervous system	8A40	8A40 Multiple sclerosis		31.8428	52.1434	46.354	41.0355	0.0562715	-1.99719	46.2406	45.0909	63.5264	7.00551	47.32	50.7565	51.8086	1.02328	39.3684	54.5161	52.405	49.4429	50.5799	50.1569	74.5344	7.08115	68.5463	60.819	54.6526	33.1824	43.2848	55.7437	40.738	40.4748	36.1427	0.119735	74.0339	43.3728	44.3038	7.88551	5.77101	8.10241	1.64575
GSM2844371	GPL13534	GSE106648	46	F	Control					Train	53.8614	51.2972	55.3425	45.9717	0.0944795	-2.39136	38.0343	49.2046	60.6494	7.21268	44.2841	49.7349	46.639	0.901123	48.9738	58.6267	56.5408	41.7384	39.987	54.1819	69.551	7.09442	64.4139	60.7696	55.1999	-2.23495	53.2471	86.1765	50.355	50.2347	44.3806	0.19868	72.9425	44.9531	47.1386	8.27468	6.24222	8.15135	1.11706
GSM2844372	GPL13534	GSE106648	42	F	Control					Test	49.8151	51.4585	48.6336	43.7658	0.0805944	-2.13321	38.3826	43.7159	62.1038	7.19733	38.5727	43.785	45.0502	0.845498	42.9259	55.2901	53.1318	43.943	43.776	49.9419	69.457	7.11925	65.9135	60.4986	51.0578	14.9189	48.1154	72.3741	50.552	48.2079	37.8834	0.161825	73.1482	43.4303	42.9185	8.19878	6.26405	7.97217	1.74901
GSM2844373	GPL13534	GSE106648	44	F	Control					Validation	38.2379	45.5903	47.5275	44.8775	0.0784013	-3.13313	38.4283	44.5619	62.4158	7.48372	35.1618	41.9464	42.9717	0.969153	43.921	49.8196	50.991	38.613	38.2253	45.9035	69.6368	7.23036	65.8333	57.4637	49.388	19.67	48.1181	61.584	53.2881	47.825	32.2996	0.160895	71.4044	42.5805	44.7747	7.407	5.56051	7.62992	2.31374
GSM2844374	GPL13534	GSE106648	43	F	Control					Train	48.1725	54.2057	50.4518	52.0309	0.0754739	-2.68862	47.3388	49.0127	61.9709	7.26473	43.824	51.1294	47.2176	0.841244	50.6239	57.8486	53.1086	46.4011	41.1294	50.1238	72.4059	7.09167	65.9532	59.8557	56.5157	29.3669	52.5213	69.9809	53.8469	52.064	40.1436	0.159097	75.2379	45.6957	45.4842	8.12492	6.12727	8.22217	1.9472
GSM2844375	GPL13534	GSE106648	64	F	Control					Validation	45.4963	60.9937	62.107	60.9498	0.0948133	-2.79383	46.028	60.7987	60.5475	7.07055	59.5121	63.7425	59.9929	0.884135	57.3058	62.4101	60.5953	50.348	51.3672	56.4929	70.1955	6.97818	64.3061	65.1852	66.979	36.3342	58.0891	70.7839	55.7934	48.7926	54.2682	0.189777	77.7639	46.8214	56.2704	7.35813	6.36867	8.28189	2.32418
GSM2844376	GPL13534	GSE106648	47	F	Control					Train	46.1047	48.4612	49.5047	45.7149	0.060527	-2.59776	40.5096	44.6328	59.7145	7.28841	40.3116	45.807	51.625	0.910226	46.2888	53.7125	50.4895	42.0823	42.8023	49.4309	70.7673	7.19162	64.1796	60.172	52.0899	27.6702	45.2581	57.7594	44.4004	52.6916	33.5668	0.129654	73.6008	43.541	45.8742	8.496	5.31878	7.90011	1.2575
GSM2844377	GPL13534	GSE106648	40	F	Control					Test	45.9789	43.5668	48.1125	45.1996	0.0767514	-2.31419	39.8566	42.3897	61.3313	7.57913	34.2467	42.397	44.1828	0.853128	43.7085	52.0106	53.9218	38.4352	36.6178	52.8723	70.617	7.10609	64.7628	52.9168	48.5178	0.173913	49.342	86.9755	50.7895	50.8449	41.2983	0.165367	73.4528	42.5614	45.3864	8.42016	6.36558	7.73468	1.73525
GSM2844378	GPL13534	GSE106648	43	F	Control					Train	48.0565	48.4519	55.0591	47.3728	0.0839072	-2.46554	42.7376	45.2777	60.5872	7.41876	34.5165	45.8107	40.7552	0.930017	47.6631	53.5751	53.52	38.8049	37.6408	50.3636	71.1246	7.17953	64.7231	59.0673	49.5642	22.6224	45.3014	63.3012	51.789	51.2167	33.7449	0.176022	75.0285	43.549	42.0791	7.73342	5.91879	8.26639	2.04553
GSM2844379	GPL13534	GSE106648	28	F	Control					Train	49.4547	32.5285	39.2981	34.3034	0.0696577	-3.04013	20.9646	30.9297	58.3947	7.80487	15.0954	32.3894	28.8078	0.894379	35.4363	38.6508	40.5981	24.7134	22.2485	38.0337	68.79	7.50453	61.3535	51.1891	35.3173	7.3855	37.3728	58.5412	46.9285	42.4873	19.1793	0.132207	66.0453	38.8444	32.0466	8.69307	6.24937	8.05246	1.36758
GSM2844380	GPL13534	GSE106648	65	F	Control					Test	46.9536	64.1312	64.9789	65.3772	0.0828447	-2.49163	54.6518	64.6528	65.1465	7.10042	64.9179	65.4171	59.4658	0.964839	59.7479	65.0557	63.3587	53.2954	52.7643	58.2888	72.7891	7.0272	68.3146	68.0148	68.6539	36.4442	61.4025	73.0007	56.4712	55.6654	59.0884	0.15031	76.835	47.8235	65.7924	8.44513	5.48597	8.19969	1.47032
GSM2844381	GPL13534	GSE106648	34	F	Multiple Sclerosis	8	08 Diseases of the nervous system	8A40	8A40 Multiple sclerosis		46.2599	38.5274	38.7494	31.4934	0.0828641	-2.77704	24.1156	32.1722	61.7943	7.43628	23.93	37.819	34.3441	0.888747	38.0474	44.3756	41.4125	30.4279	24.4183	38.1737	72.1819	7.34383	65.1644	54.7898	38.8982	32.2905	37.6827	46.5091	42.8511	42.4263	19.2118	0.16914	72.4358	41.4194	37.1767	8.17651	5.91211	8.26402	1.76907
GSM2844382	GPL13534	GSE106648	43	F	Control					Test	39.4906	46.0257	42.5938	34.1521	0.0688728	-2.34695	31.0197	43.6036	60.545	7.22114	37.4573	42.6476	51.5941	0.909226	37.9772	48.7622	46.8845	39.5303	37.2528	46.5284	70.85	7.10112	66.0358	55.956	48.5655	30.1431	37.5228	49.2219	41.214	41.6242	30.9477	0.150249	73.0489	42.6289	43.7545	7.88436	5.68477	7.82869	2.03127
GSM2844383	GPL13534	GSE106648	40	F	Control					Train	38.584	48.7757	47.001	48.1261	0.0819909	-2.63061	33.2655	41.6483	58.3402	7.41892	33.2889	44.796	36.4132	0.82792	40.4332	50.6337	49.1957	33.7194	32.8459	46.1594	67.703	7.14163	61.2169	55.649	48.324	2.5911	43.9671	75.0249	53.4994	49.6529	44.9631	0.162774	68.1614	41.9187	37.7553	8.00352	6.30301	7.91334	0.874404
GSM2844384	GPL13534	GSE106648	47	F	Control					Train	35.9035	54.3252	50.4956	45.4018	0.0940643	-1.5716	49.8525	45.0561	74.2914	6.99639	36.8222	45.9337	47.8208	1.04679	48.6703	56.3849	56.1996	43.8025	43.3589	51.5165	79.4027	6.89713	78.5547	61.0745	53.7493	10.6616	49.0586	74.1577	54.9931	51.2881	39.3141	0.190643	75.2596	44.4419	44.7696	7.64263	6.07057	8.4127	1.49311
GSM2844385	GPL13534	GSE106648	45	F	Multiple Sclerosis	8	08 Diseases of the nervous system	8A40	8A40 Multiple sclerosis		49.7062	50.183	49.4644	46.131	0.0851194	-1.90866	39.534	45.0534	72.6668	7.24918	41.0698	46.6423	44.9701	1.14877	47.826	56.2018	54.0883	45.9462	44.1918	51.8375	76.2148	7.05107	77.4718	59.0256	52.1424	20.5479	51.201	67.561	47.7594	49.1929	38.7995	0.174287	78.7737	45.1571	42.8973	8.10777	6.15478	8.13367	0.8476
GSM2844386	GPL13534	GSE106648	51	F	Multiple Sclerosis	8	08 Diseases of the nervous system	8A40	8A40 Multiple sclerosis		51.7416	52.5035	53.1951	54.3332	0.0681504	-2.38892	50.1888	48.8263	64.7871	7.12621	50.1926	55.4186	50.6757	1.00649	49.0996	59.2852	56.4196	52.683	48.1289	49.1508	74.1847	7.01269	69.8261	61.7808	57.4827	30.2745	54.3836	66.3421	48.3451	48.1553	42.5934	0.134446	76.891	42.8748	45.0037	8.62237	5.97893	7.97753	2.18943
GSM2844387	GPL13534	GSE106648	63	M	Multiple Sclerosis	8	08 Diseases of the nervous system	8A40	8A40 Multiple sclerosis		56.3945	70.1659	66.1312	60.9409	0.106234	-2.13887	54.9638	60.745	69.7845	6.74189	62.4642	62.1938	62.3765	1.05201	58.6083	68.2131	66.6062	54.3958	55.7177	62.328	74.8982	6.73421	72.8915	66.8482	70.2634	40.4389	64.535	73.4646	59.1599	56.8412	59.3004	0.21319	80.281	47.1156	56.6221	8.82304	5.72078	8.15264	1.83582
GSM2844388	GPL13534	GSE106648	37	F	Multiple Sclerosis	8	08 Diseases of the nervous system	8A40	8A40 Multiple sclerosis		47.0531	45.0445	43.25	42.8236	0.0690986	-2.67901	31.033	39.195	65.1497	7.41489	29.574	41.0211	35.0295	1.00333	41.147	50.3036	46.8694	37.8424	38.4927	43.6447	71.0839	7.18148	68.335	58.5979	45.2576	23.4602	41.4521	49.4026	46.3658	45.4096	25.6975	0.132432	68.0297	41.538	36.8914	8.33329	5.67886	8.21255	1.61361
GSM2844389	GPL13534	GSE106648	65	M	Multiple Sclerosis	8	08 Diseases of the nervous system	8A40	8A40 Multiple sclerosis		53.1279	61.1012	62.214	60.3889	0.0763077	-2.93212	49.0861	57.2505	60.6235	7.13245	59.1856	61.5085	55.1737	0.871722	55.4874	62.1593	60.2018	46.7103	47.3762	56.1656	69.7654	7.00637	64.7683	61.4779	61.9944	5.65233	59.162	93.7698	63.3065	57.5641	53.772	0.1493	74.2035	45.8307	58.6972	8.50485	6.25728	7.77859	0.868054
GSM2844390	GPL13534	GSE106648	66	F	Multiple Sclerosis	8	08 Diseases of the nervous system	8A40	8A40 Multiple sclerosis		59.8773	69.506	62.6622	61.7841	0.0805651	-2.19472	56.305	61.2096	65.4506	7.14434	63.7391	61.7438	60.1155	1.00013	57.7247	68.5584	65.5291	57.217	56.2601	60.4926	71.8764	6.98533	70.2409	67.1224	68.8194	19.8801	67.8919	99.0445	62.5096	59.6596	60.197	0.174893	79.9506	47.5657	59.0559	8.64365	6.27353	8.06641	1.6568
GSM2844391	GPL13534	GSE106648	58	F	Control					Validation	52.6885	65.4701	65.617	54.4138	0.0930552	-2.65321	47.3999	58.2232	65.7824	7.00836	54.5843	56.208	52.2556	1.07979	54.3389	63.2861	62.1458	51.228	50.2973	57.2176	71.0394	7.05316	69.9863	64.4781	64.1825	28.2835	58.7442	73.9697	59.2318	56.0798	48.011	0.191394	78.1707	46.213	57.3441	8.39901	6.01163	8.135	1.8613
GSM2844392	GPL13534	GSE106648	51	F	Multiple Sclerosis	8	08 Diseases of the nervous system	8A40	8A40 Multiple sclerosis		40.078	55.3046	57.3116	50.0736	0.0716103	-2.32588	48.9967	52.4459	66.7261	7.24346	47.5713	54.0864	49.1986	1.06408	52.1003	62.7265	59.1562	54.5189	49.4026	53.438	74.3287	7.05704	71.4723	64.9056	56.8029	29.8324	60.6934	75.7111	51.8081	58.948	43.075	0.142191	76.1673	46.5792	51.1506	7.89272	6.06179	8.07422	2.62548
GSM2844393	GPL13534	GSE106648	31	M	Multiple Sclerosis	8	08 Diseases of the nervous system	8A40	8A40 Multiple sclerosis		49.3787	35.7601	40.4426	36.929	0.0879331	-3.24268	26.0117	34.1077	57.8222	7.3115	22.7768	35.2183	27.9426	0.8163	37.5994	42.5692	41.6136	27.5534	26.2713	36.9187	66.6077	7.26246	60.4095	53.9225	40.2054	17.7312	33.1771	47.7656	50.8173	45.4942	23.0228	0.177936	68.8745	40.2535	32.3374	7.71148	5.50522	7.81977	1.79364
GSM2844394	GPL13534	GSE106648	34	F	Multiple Sclerosis	8	08 Diseases of the nervous system	8A40	8A40 Multiple sclerosis		16.1772	43.1114	41.5494	39.3442	0.0700228	-3.07781	36.0805	37.3853	59.92	7.71776	23.5096	38.2729	35.3157	0.95176	39.2038	44.9776	41.4938	32.3653	31.1006	41.2213	65.9901	7.44601	64.1427	52.9553	43.099	30.631	42.1126	42.012	43.3814	42.1696	23.3295	0.144336	70.2874	40.9625	36.3351	6.37412	6.18009	7.89836	1.97494
GSM2844395	GPL13534	GSE106648	57	F	Control					Train	48.769	61.7925	59.0181	53.5706	0.0825117	-2.11869	55.3314	58.9115	66.8525	7.27648	56.2363	56.866	54.8502	1.00075	52.7045	60.0483	58.5498	48.2835	50.914	53.9627	73.7759	7.0749	70.2892	63.7779	63.1749	12.1978	57.347	83.6611	55.8255	56.0084	53.4994	0.169465	77.3743	46.0486	56.8599	7.62552	6.06012	7.86486	1.53912
GSM2844396	GPL13534	GSE106648	57	M	Control					Train	58.652	65.1349	62.399	62.9747	0.0948206	-2.21127	50.0599	57.0921	65.5711	7.07866	56.2397	57.2987	56.4325	1.09393	52.2147	62.331	61.9864	54.4962	52.9487	58.6485	72.2621	7.01669	71.1512	64.6515	64.3654	28.7097	57.86	78.6527	59.4311	53.6827	50.3124	0.211631	77.9847	47.2822	56.9517	8.7677	6.0508	8.05817	1.91316
GSM2844397	GPL13534	GSE106648	55	M	Multiple Sclerosis	8	08 Diseases of the nervous system	8A40	8A40 Multiple sclerosis		47.709	64.037	61.7921	54.046	0.0851817	-1.77782	53.3195	57.0369	57.4727	7.06271	56.4509	59.3981	54.4455	1.04847	58.6262	70.0954	66.9186	56.4879	54.8391	61.6845	74.2552	6.88271	61.9261	65.6372	62.5084	40.8681	64.1193	83.1986	60.7464	61.6501	54.4773	0.169348	77.357	45.8366	57.0097	8.92236	6.12106	8.03987	1.42403
GSM2844398	GPL13534	GSE106648	46	F	Control					Test	44.2729	50.2391	44.8647	42.3527	0.0831465	-2.51363	27.9231	45.3097	62.2152	7.41584	38.7018	46.3112	41.1442	0.808772	42.1041	50.8679	47.241	37.1104	33.3335	43.3708	68.8183	7.24048	65.2836	59.2027	49.5907	26.9325	45.3102	53.7604	46.419	46.1147	34.6681	0.165081	74.3662	43.636	42.317	8.14069	6.29378	8.29667	1.73138
GSM2844399	GPL13534	GSE106648	50	F	Control					Test	45.4406	52.831	54.6902	57.8115	0.0864367	-2.78227	43.0577	49.684	64.6763	7.04843	46.1476	52.4627	50.713	1.043	48.4323	55.3838	55.6287	48.2373	44.8571	49.7186	72.7313	6.98936	69.1168	63.0508	58.9474	32.7456	50.8912	67.2344	52.0661	47.5705	48.1492	0.163759	76.5628	44.973	49.1353	8.1275	5.98964	8.19345	1.74558
GSM2844400	GPL13534	GSE106648	35	F	Multiple Sclerosis	8	08 Diseases of the nervous system	8A40	8A40 Multiple sclerosis		45.8066	36.0718	36.0567	29.2763	0.0651971	-2.81249	33.7831	31.9493	56.8205	7.47179	23.8101	34.6413	35.2252	0.839595	32.7207	41.697	41.1649	33.2379	30.9632	39.2408	70.8574	7.35452	61.2579	54.2512	40.2901	30.7294	30.2006	43.8703	37.7868	39.0656	18.0296	0.137809	70.5594	40.3248	32.8439	8.40693	5.64641	8.13745	1.71332
GSM2844401	GPL13534	GSE106648	60	M	Control					Train	53.4829	60.0715	61.7481	59.1421	0.0904035	-1.29361	56.0133	56.4431	77.6568	6.89085	54.9574	55.5092	55.1046	1.14508	52.793	62.802	63.0399	54.0295	53.9873	58.6533	84.3795	6.79131	84.3938	63.1939	61.9456	17.5278	58.8231	85.5142	59.4005	56.1213	52.1933	0.189553	79.3524	46.3274	57.1166	8.2712	6.09254	8.36693	0.594084
GSM2844402	GPL13534	GSE106648	59	F	Multiple Sclerosis	8	08 Diseases of the nervous system	8A40	8A40 Multiple sclerosis		51.4365	64.6819	59.5827	61.9486	0.0763347	-2.44736	54.2819	58.0264	65.9777	7.03197	56.5499	59.8	56.0334	1.022	52.6414	61.1458	57.8555	50.4875	52.8324	52.3878	72.6351	7.04808	69.8946	63.5854	63.2238	30.6075	59.4782	71.519	57.8274	56.5414	48.0353	0.146402	79.5511	46.1335	57.0059	8.27051	5.44276	8.40003	1.74799
GSM2844403	GPL13534	GSE106648	40	M	Multiple Sclerosis	8	08 Diseases of the nervous system	8A40	8A40 Multiple sclerosis		35.2582	45.0511	45.0534	39.86	0.0839299	-2.70535	34.1756	35.1991	61.5742	7.30284	30.2944	42.7955	37.1969	0.790556	43.1284	50.6522	46.8985	33.617	31.4641	43.2155	71.4137	7.07641	64.017	54.9986	46.3088	20.0236	42.3638	56.1252	41.5635	45.3629	29.0438	0.171085	72.4804	41.703	36.084	8.29892	5.6924	7.81936	1.41645
GSM2844404	GPL13534	GSE106648	29	F	Multiple Sclerosis	8	08 Diseases of the nervous system	8A40	8A40 Multiple sclerosis		21.4922	30.8104	32.1921	33.809	0.0820007	-3.52874	11.5389	27.2733	56.7724	7.98477	12.728	31.3447	20.8936	0.841268	36.0666	35.4892	32.9132	17.4392	15.9638	29.3272	63.4448	7.68219	59.9675	49.9597	34.3874	23.912	31.3518	33.9718	41.2193	38.2022	12.0867	0.166146	65.715	39.1565	26.2895	7.74183	6.06127	8.10748	0.861562
GSM2844405	GPL13534	GSE106648	41	M	Multiple Sclerosis	8	08 Diseases of the nervous system	8A40	8A40 Multiple sclerosis		24.3763	55.8612	45.1612	41.4769	0.0799085	-2.27877	37.4559	43.6012	65.2858	7.13901	32.9619	40.2123	40.7049	0.973729	47.2173	52.4832	49.7829	39.7875	36.8261	45.8594	74.9893	7.14778	68.9906	58.4981	48.0504	37.2712	40.8226	45.7187	44.8195	47.0112	30.2848	0.153958	75.5656	42.7198	40.1544	7.8497	5.62416	7.82106	1.44679
GSM2844406	GPL13534	GSE106648	60	M	Multiple Sclerosis	8	08 Diseases of the nervous system	8A40	8A40 Multiple sclerosis		58.8894	59.0746	57.6962	49.4585	0.083563	-1.33868	53.6443	58.7926	65.2924	6.77819	57.6746	57.4005	57.9254	0.994012	54.2921	65.5809	64.3112	60.7838	53.5995	63.1962	73.11	6.79956	70.5498	66.6649	63.0997	42.8118	48.4614	60.4629	48.6614	50.0172	51.64	0.196641	81.7069	45.6601	55.9697	9.43917	5.68321	7.70812	1.06144
GSM2844453	GPL13534	GSE106648	49	M	Multiple Sclerosis	8	08 Diseases of the nervous system	8A40	8A40 Multiple sclerosis		44.128	56.0181	54.6951	48.5499	0.0707171	-2.67452	49.187	48.5961	65.8244	7.35863	44.474	50.2957	50.5708	1.05147	46.6397	55.7186	55.8228	45.1505	45.7618	51.2164	72.9206	7.17681	71.3848	60.8308	55.8922	22.5753	48.7488	72.8969	53.9149	50.3647	38.611	0.141354	72.106	43.7908	49.2293	8.11267	5.92681	8.26832	1.3828
GSM2844454	GPL13534	GSE106648	42	M	Multiple Sclerosis	8	08 Diseases of the nervous system	8A40	8A40 Multiple sclerosis		45.0069	45.8575	45.2299	43.1215	0.0770118	-3.05175	38.8055	41.84	61.3405	7.23537	35.6551	44.9353	39.0266	0.864709	45.1043	50.4671	47.2353	40.5283	38.4408	40.8178	69.9098	7.21436	65.3934	57.0738	47.605	33.2097	45.5967	50.365	50.2362	43.7731	31.1924	0.148781	72.5351	43.3298	39.653	8.02425	6.12774	8.20534	1.92722
GSM2844455	GPL13534	GSE106648	39	M	Control					Train	41.7222	49.0939	43.1844	34.8288	0.0889972	-2.76322	29.9247	37.8559	59.8694	7.32324	27.9647	39.3566	36.0288	0.773826	44.1052	49.2164	48.1368	34.1178	32.0937	43.3393	71.9413	7.16099	62.6544	56.0895	45.5473	34.6583	39.9528	46.5302	42.5819	46.3753	28.7888	0.167604	71.3918	42.9837	35.9923	7.40805	5.78751	8.02944	2.18936
GSM2844456	GPL13534	GSE106648	24	F	Control					Train	51.9916	29.5501	29.3589	26.5475	0.0767858	-3.23484	21.7989	23.4444	58.597	7.7814	9.54625	27.0595	21.0498	0.843948	34.824	34.4068	33.4601	21.6091	21.3107	31.617	68.0887	7.51743	61.7584	47.3781	33.2645	27.5267	24.7444	31.5963	32.6696	34.2766	4.48384	0.152323	64.3255	40.0263	23.9963	7.17727	5.26774	8.42994	1.0356
GSM2844457	GPL13534	GSE106648	65	F	Control					Validation	46.4013	64.0587	65.4696	59.8532	0.10338	-2.30423	54.6278	60.9424	70.6556	6.79909	65.8514	61.4579	57.7656	0.972415	54.371	61.8504	58.8545	53.7038	53.4872	54.4353	77.3364	6.77592	73.2789	64.6455	70.7669	55.983	61.0061	51.9718	55.631	44.3563	56.4319	0.205951	81.8987	48.479	61.9365	6.95127	5.1997	8.09279	2.36489
GSM2844458	GPL13534	GSE106648	37	F	Multiple Sclerosis	8	08 Diseases of the nervous system	8A40	8A40 Multiple sclerosis		30.1885	38.5543	36.6651	41.183	0.0734464	-3.08274	34.0352	39.8264	59.8566	7.42826	30.9092	38.3327	33.5573	0.957018	41.1964	45.7341	42.7187	36.1265	32.757	40.0418	69.1806	7.35231	64.2639	56.6573	42.6888	44.6069	36.3616	35.8073	35.8981	36.0225	27.4178	0.15485	73.2685	40.4537	33.8243	8.19082	5.90795	7.90825	1.62478
GSM2844459	GPL13534	GSE106648	42	F	Multiple Sclerosis	8	08 Diseases of the nervous system	8A40	8A40 Multiple sclerosis		42.4024	46.4349	48.0773	45.2619	0.074618	-2.37879	35.5902	44.5812	69.093	7.45099	35.6625	42.0417	40.9937	0.961941	43.4459	47.3811	48.4364	37.1804	37.3558	44.7059	74.5083	7.17582	73.1252	56.7002	49.5655	20.2713	44.5124	63.6673	50.32	52.7892	35.1003	0.154275	71.1219	41.5538	49.9534	7.89013	6.10012	7.79695	1.16296
GSM2844460	GPL13534	GSE106648	51	M	Control					Train	41.4222	52.6668	50.7219	51.1993	0.0877238	-3.20259	38.7443	51.1002	61.3888	7.24108	44.359	53.303	47.3155	0.754138	52.8139	55.6707	54.3498	40.5616	39.0568	47.171	70.3474	7.17351	64.9898	59.2842	56.4423	39.9373	54.3464	53.4982	54.5439	48.9178	39.7922	0.185818	74.1128	45.7022	50.1783	7.52147	6.06433	7.96721	2.49481
GSM2844461	GPL13534	GSE106648	39	F	Multiple Sclerosis	8	08 Diseases of the nervous system	8A40	8A40 Multiple sclerosis		14.3831	38.6456	39.6407	39.6345	0.0972795	-3.41603	28.0447	38.4961	59.7832	7.32501	26.3383	40.6658	29.7405	0.787929	43.1989	41.7309	38.5903	26.8064	27.9618	33.5722	67.3155	7.30267	62.1448	56.929	43.6707	38.3265	34.4653	27.1324	49.8843	43.4865	25.6297	0.19706	70.6812	43.7279	37.3058	6.89257	5.58942	8.17378	1.63262
GSM2844462	GPL13534	GSE106648	20	M	Multiple Sclerosis	8	08 Diseases of the nervous system	8A40	8A40 Multiple sclerosis		26.7136	37.1416	35.0822	28.5375	0.0597146	-2.52498	22.6353	25.9048	58.8513	7.67405	6.84793	23.0127	19.0918	0.854035	28.9984	39.8762	40.6808	24.1005	22.6035	39.0776	70.5958	7.37745	62.5134	47.5938	31.1235	-18.4076	31.4826	72.4165	43.2376	49.9762	13.4419	0.12173	63.5971	37.7378	22.595	7.9128	6.08862	7.93229	0.966479
GSM2844463	GPL13534	GSE106648	37	F	Control					Test	50.3384	47.8674	48.5034	42.6441	0.10123	-2.34252	37.2364	39.9112	63.2716	7.31847	31.645	39.5032	45.4046	0.870289	41.3919	53.9179	52.7113	40.4081	37.0647	53.1944	74.1902	7.0266	68.0111	59.6876	50.1439	0.304055	50.7356	87.9387	53.8157	57.9337	37.3034	0.216602	75.0823	44.3524	39.6778	7.92056	6.47333	7.82539	1.78226
GSM2844464	GPL13534	GSE106648	57	M	Multiple Sclerosis	8	08 Diseases of the nervous system	8A40	8A40 Multiple sclerosis		57.397	66.1125	65.7629	65.2091	0.0869664	-1.95668	54.1731	58.0674	69.6984	7.0731	55.7852	56.0568	60.1842	1.11895	56.6865	69.2621	67.0153	56.3672	57.829	62.484	77.4351	6.81299	74.372	66.6529	65.3899	16.4901	65.3842	94.7155	59.1002	57.7289	56.069	0.167868	78.4165	45.8747	51.0003	8.61076	6.23369	8.67037	2.01274
GSM2844465	GPL13534	GSE106648	42	F	Multiple Sclerosis	8	08 Diseases of the nervous system	8A40	8A40 Multiple sclerosis		34.8147	51.8279	45.7498	42.607	0.070168	-2.3546	43.0771	43.2317	65.3011	7.1508	33.5905	42.8882	42.3738	0.976033	42.1769	53.3723	49.837	39.6154	41.5196	49.1654	72.5908	7.17649	69.9824	62.1112	48.9518	12.9873	45.021	67.8639	45.3124	43.2219	30.4775	0.136298	72.2545	42.3523	38.9004	7.77993	6.35519	7.79144	1.76649
GSM2844466	GPL13534	GSE106648	51	F	Multiple Sclerosis	8	08 Diseases of the nervous system	8A40	8A40 Multiple sclerosis		47.5336	61.2374	59.1653	51.8337	0.0758502	-1.95009	52.6509	53.2542	73.5952	6.92103	52.4593	56.0298	58.5903	1.13137	54.6965	64.1036	59.5067	54.6706	55.9249	56.1912	81.0507	6.81259	79.3427	67.1061	61.6367	28.1406	59.5519	79.9484	62.3516	53.0447	47.8488	0.146613	79.3731	45.9669	57.8418	8.54523	5.46216	7.88175	1.60221
GSM2844467	GPL13534	GSE106648	41	F	Multiple Sclerosis	8	08 Diseases of the nervous system	8A40	8A40 Multiple sclerosis		55.4048	39.4849	45.6165	36.3757	0.0603125	-2.81393	35.8652	36.8555	58.1017	7.64695	30.6295	37.1646	41.1703	0.894543	39.7709	39.9816	43.3466	31.5465	31.392	39.5745	66.1235	7.3287	60.4253	55.0892	43.8034	28.6658	33.0573	39.0297	45.5116	43.0696	23.83	0.125239	66.5766	41.3129	37.6394	8.26995	5.34689	7.89004	1.5418
GSM2844468	GPL13534	GSE106648	24	F	Multiple Sclerosis	8	08 Diseases of the nervous system	8A40	8A40 Multiple sclerosis		43.7504	31.9407	35.5889	26.3517	0.0635273	-2.90778	19.7379	26.0172	59.8063	7.92889	11.1505	27.0072	22.4359	0.996566	25.8589	38.9364	39.1722	23.6714	19.7134	38.4144	69.9986	7.53407	62.6297	51.3642	34.5035	-11.0964	33.5209	70.4286	41.4736	46.3146	14.2931	0.117939	67.9233	38.0617	26.0546	7.31348	6.21445	7.53449	1.43194
GSM2844469	GPL13534	GSE106648	42	F	Control					Train	44.1071	54.3552	54.0795	45.4221	0.0875685	-2.58024	38.4878	47.0642	61.3984	7.46178	36.0162	45.4677	42.7902	0.856374	48.5603	56.4873	54.6704	40.337	40.9439	53.0805	71.6593	7.15246	64.77	60.0423	53.7618	7.3676	48.7642	73.9664	52.4928	51.6059	35.7409	0.185609	72.9607	44.1106	45.0381	7.30526	6.13069	7.9634	2.01498
GSM2844470	GPL13534	GSE106648	33	F	Control					Train	47.3822	44.7031	45.7342	37.4169	0.111859	-2.56144	26.5893	35.9584	57.9473	7.32623	24.4979	34.8343	34.5213	0.838277	37.8278	49.2066	50.0927	32.6911	29.5427	49.3641	69.5682	7.0422	59.7533	57.2856	46.0203	16.6759	43.5857	58.8787	50.1568	49.4722	26.0167	0.227247	71.2468	42.1788	32.9961	7.1924	6.17278	8.42659	2.05111
GSM2844471	GPL13534	GSE106648	39	M	Multiple Sclerosis	8	08 Diseases of the nervous system	8A40	8A40 Multiple sclerosis		47.9547	49.0048	44.4771	40.3839	0.072342	-2.51875	36.405	36.8763	61.2299	7.36402	28.4749	39.2966	37.2812	0.793699	41.139	53.1189	48.5499	39.3698	34.8417	46.823	72.697	7.16915	64.7705	55.9367	45.9432	19.4552	44.0267	63.5067	46.7896	50.2709	26.5677	0.138105	71.3904	42.3871	39.6863	8.34212	6.16957	7.92898	2.47815
GSM2844472	GPL13534	GSE106648	34	M	Multiple Sclerosis	8	08 Diseases of the nervous system	8A40	8A40 Multiple sclerosis		43.7482	38.6794	35.385	31.1056	0.0736726	-3.05635	25.8928	33.4784	59.9997	7.54617	18.5355	34.8663	29.6291	0.888575	35.8207	43.4367	39.2616	31.4009	27.9466	39.5723	72.6422	7.36971	63.3843	50.6272	39.0751	17.3249	38.8316	48.889	41.0147	42.2399	19.3714	0.142141	68.1074	40.4796	35.9814	7.39607	5.95359	8.15576	1.50773
GSM2844473	GPL13534	GSE106648	46	F	Control					Train	42.9145	54.594	49.767	41.2376	0.0824855	-1.95899	41.9879	48.8689	65.5946	7.16784	41.9035	45.9374	48.1292	1.04546	46.8725	57.2514	54.6053	47.8764	44.888	55.7058	74.0262	6.9259	70.8016	60.7665	54.7565	30.4759	43.9961	64.2338	50.3721	43.2018	35.6284	0.177176	74.8813	43.1861	48.3285	7.76676	6.4636	7.94014	0.876178
GSM2844474	GPL13534	GSE106648	40	F	Control					Train	48.8284	46.0641	52.7358	42.6269	0.0793821	-2.95578	32.4647	42.9734	60.0607	7.69894	33.2136	42.2808	40.1928	0.879948	45.345	51.4509	51.4983	35.1218	31.4448	49.6547	70.2073	7.36442	64.1131	58.7248	50.1328	-2.51605	49.8676	84.1584	50.8603	54.6739	32.5116	0.152284	67.2842	43.4131	41.4069	8.67259	6.00451	7.9865	1.88491
GSM2844475	GPL13534	GSE106648	56	F	Multiple Sclerosis	8	08 Diseases of the nervous system	8A40	8A40 Multiple sclerosis		40.9051	60.4695	54.9976	58.1906	0.0734021	-1.99128	51.2353	54.6859	63.8391	7.20204	49.9605	53.2134	51.3763	0.858492	54.0414	62.1717	57.5398	49.3456	50.7593	55.5148	72.4476	7.09901	67.1881	63.4609	61.811	14.0669	59.8058	89.429	51.6587	57.5098	44.382	0.138577	77.9671	45.1475	55.0282	8.52311	5.83614	8.02615	2.02073
GSM2844476	GPL13534	GSE106648	30	F	Multiple Sclerosis	8	08 Diseases of the nervous system	8A40	8A40 Multiple sclerosis		42.8231	38.2013	32.3635	28.1633	0.0645672	-2.69858	27.012	32.9131	60.0816	7.57136	18.7387	32.84	28.3748	0.892624	33.7023	44.2863	42.0003	34.1618	29.2659	40.7781	70.5967	7.43972	64.2716	54.552	38.5703	9.73528	40.1109	65.9994	38.7108	41.3346	17.4918	0.127142	67.7137	39.645	31.4631	8.11326	5.90895	8.10313	2.01765
GSM2844477	GPL13534	GSE106648	40	F	Multiple Sclerosis	8	08 Diseases of the nervous system	8A40	8A40 Multiple sclerosis		49.8029	49.9185	44.9642	46.2112	0.0757096	-2.3769	36.422	44.0593	63.9475	7.32182	37.0042	44.9606	45.8275	0.958163	43.0918	53.0077	51.3508	42.5086	45.6109	49.4301	73.4838	7.17609	69.61	59.8463	52.2384	20.7011	54.0685	70.5681	47.0026	45.5035	26.5698	0.147625	75.1214	43.4249	44.3091	8.66618	6.26321	8.2441	2.17245
GSM2844478	GPL13534	GSE106648	28	M	Multiple Sclerosis	8	08 Diseases of the nervous system	8A40	8A40 Multiple sclerosis		45.4347	44.1932	40.1819	38.4406	0.0720329	-2.68489	26.3304	33.0688	59.6022	7.56247	18.4767	29.8375	33.8986	0.854799	38.3288	47.3854	45.2754	32.3933	27.9939	46.1686	72.3515	7.33909	61.5267	54.8369	38.7029	24.6027	38.2114	53.2804	39.8541	45.5904	16.4452	0.141083	70.4697	38.3974	32.0859	7.85175	6.51685	7.87527	1.7696
GSM2844479	GPL13534	GSE106648	54	F	Multiple Sclerosis	8	08 Diseases of the nervous system	8A40	8A40 Multiple sclerosis		51.6522	57.0927	55.7566	55.5362	0.077422	-3.03006	42.9174	53.7345	62.6825	7.36337	53.4119	55.2669	55.0494	0.913582	50.8837	59.2539	58.1588	47.6358	47.5459	54.9005	71.6069	7.18008	66.3333	62.8302	59.5737	43.156	57.722	64.8664	57.6627	48.986	41.5015	0.155837	79.5053	46.0044	57.2966	8.56011	5.99601	7.99302	1.20059
GSM2844480	GPL13534	GSE106648	23	F	Multiple Sclerosis	8	08 Diseases of the nervous system	8A40	8A40 Multiple sclerosis		35.3705	35.5576	31.61	24.6796	0.0646506	-2.80922	18.9818	26.2142	59.8511	7.65358	11.3774	25.3416	24.3226	0.810678	26.4471	41.4925	39.8479	25.1225	24.2499	40.4107	70.3925	7.41745	62.9044	50.491	33.9792	-6.56843	35.9972	71.6674	40.9905	44.3376	15.039	0.125136	63.0314	38.5567	30.877	7.77004	6.15657	7.89854	2.18641
GSM2844481	GPL13534	GSE106648	53	F	Multiple Sclerosis	8	08 Diseases of the nervous system	8A40	8A40 Multiple sclerosis		50.7384	67.1888	63.2205	57.2048	0.0715073	-2.55453	56.2655	56.6201	62.5964	7.06925	56.7798	57.3481	58.7324	1.04171	57.6687	67.887	63.61	50.8532	48.4692	58.1255	72.8905	6.96886	63.379	67.4243	64.9024	19.5278	60.2778	90.7582	51.2394	60.3698	55.8465	0.144548	75.0582	44.5805	47.8301	8.64619	5.99626	7.86863	2.09833
GSM2844482	GPL13534	GSE106648	44	F	Control					Train	48.0799	47.1105	49.1126	47.4418	0.0902413	-2.56296	32.7794	43.2435	62.7946	7.20083	35.6143	43.6881	41.1819	0.888746	43.9859	51.8231	52.0217	38.1416	35.0278	49.9898	70.4121	7.03267	65.9903	61.7155	52.0353	7.34332	50.7556	67.82	55.4854	50.8267	40.1713	0.194166	70.0232	43.6257	44.545	7.56168	6.02463	8.21132	1.57049
GSM2844483	GPL13534	GSE106648	39	F	Multiple Sclerosis	8	08 Diseases of the nervous system	8A40	8A40 Multiple sclerosis		41.3309	46.704	37.836	34.1508	0.0734008	-3.09563	28.0068	36.5573	58.5966	7.5512	27.247	39.5867	35.8323	0.939749	38.5425	46.8065	43.9044	32.6538	32.31	42.7775	68.7933	7.42086	62.9818	55.3186	43.8687	23.5289	45.4269	58.768	47.6972	41.9373	27.1031	0.154762	69.7649	42.3853	39.5717	7.65422	5.86447	8.24328	1.39167
GSM2844484	GPL13534	GSE106648	31	F	Multiple Sclerosis	8	08 Diseases of the nervous system	8A40	8A40 Multiple sclerosis		40.0153	38.196	38.6187	31.7549	0.0821818	-2.93165	22.4651	32.6682	58.3705	7.45738	18.3154	31.2658	33.4129	0.894931	40.0826	42.6876	40.9001	27.4714	24.6541	39.6801	69.2012	7.31788	60.6355	55.3851	40.1421	29.5505	34.7409	41.8775	42.1607	41.0113	22.3976	0.161276	70.0568	41.2724	32.1393	7.37465	6.0764	8.08144	1.7377
GSM2844485	GPL13534	GSE106648	29	F	Multiple Sclerosis	8	08 Diseases of the nervous system	8A40	8A40 Multiple sclerosis		49.8232	39.661	35.8833	34.6518	0.0741944	-2.74799	33.8653	35.4013	59.0222	7.49939	24.2557	34.3348	34.092	0.948881	39.4531	48.4456	44.4721	37.0212	33.1673	45.1698	70.5311	7.22538	62.5321	55.8142	42.6226	26.9163	35.7474	50.9929	40.549	39.928	21.7891	0.146081	69.636	40.1173	34.6888	8.39656	5.5686	7.85714	1.80283
GSM2844486	GPL13534	GSE106648	35	F	Control					Validation	49.1787	41.9988	43.9434	30.8501	0.0778175	-3.0802	29.9863	37.8956	62.3525	7.79108	26.1246	38.0557	35.6669	0.808287	40.9424	47.4935	48.1387	28.2619	28.1754	46.3852	71.4655	7.35098	65.1175	57.3175	46.4339	3.94372	44.4774	72.8867	48.2891	52.2098	26.6245	0.158763	66.0795	41.5918	38.2533	7.76527	6.24657	8.30955	1.70134
GSM2844487	GPL13534	GSE106648	50	F	Multiple Sclerosis	8	08 Diseases of the nervous system	8A40	8A40 Multiple sclerosis		45.8901	52.8109	55.4473	50.7245	0.0793851	-3.3261	34.9413	51.3175	62.2903	7.46062	41.817	46.8022	47.6015	0.831365	52.1959	55.7491	55.6857	37.747	34.9596	51.5303	70.4511	7.2318	64.7391	63.5215	55.1668	23.3248	55.1033	71.5614	56.3312	52.3338	43.1205	0.161738	72.0777	42.9598	50.2968	7.7563	6.2235	8.29877	3.16935
GSM2844488	GPL13534	GSE106648	48	F	Multiple Sclerosis	8	08 Diseases of the nervous system	8A40	8A40 Multiple sclerosis		50.6432	53.814	53.4746	45.0833	0.0725106	-2.84307	42.674	50.1645	66.7323	7.34452	40.625	48.3266	44.8801	0.924884	49.3706	55.6379	55.2994	41.6031	42.4967	53.0365	73.4272	7.17609	69.8896	62.234	54.9447	30.7943	50.6002	63.5183	46.4351	48.3746	34.6991	0.151885	75.4118	43.2163	52.1138	8.44798	6.51812	8.25552	1.92846
GSM2844489	GPL13534	GSE106648	36	M	Multiple Sclerosis	8	08 Diseases of the nervous system	8A40	8A40 Multiple sclerosis		46.5508	48.6888	42.0674	40.7499	0.0799695	-2.64503	32.2927	38.7713	62.6611	7.4598	25.1371	37.0132	37.3778	1.02147	44.2723	49.4553	46.3095	35.0178	35.6039	43.1355	71.9059	7.26785	66.5601	60.8666	46.1054	35.0119	40.0912	44.2946	39.9922	44.0804	23.2529	0.154838	73.4168	41.1435	35.2642	7.4497	5.95886	8.06019	2.54871
GSM2844490	GPL13534	GSE106648	25	F	Control					Validation	27.9338	35.0311	30.1253	31.2044	0.0779537	-3.29984	16.7845	27.4901	57.4911	7.85445	8.9282	26.2466	21.7591	0.791134	31.8622	37.3536	36.1907	19.1656	17.3019	35.9251	68.437	7.50783	60.7449	53.3197	34.2712	21.7409	28.362	32.2299	44.5135	40.2592	10.9149	0.156878	65.6843	38.3217	26.9914	7.29927	6.03851	8.05835	1.80676
GSM2844491	GPL13534	GSE106648	25	F	Multiple Sclerosis	8	08 Diseases of the nervous system	8A40	8A40 Multiple sclerosis		36.4444	31.9192	28.1993	26.7727	0.07496	-3.31941	13.5655	26.9845	56.6943	7.57043	9.97874	24.7415	27.6952	0.816788	33.2845	37.9289	35.2242	22.0797	18.0422	34.3971	68.89	7.53078	59.0622	51.2018	33.0742	27.8896	25.3173	32.0175	40.4372	37.4448	13.2585	0.1489	65.5343	38.1066	23.6452	7.23476	5.88792	7.94616	1.47245
GSM2844492	GPL13534	GSE106648	31	F	Multiple Sclerosis	8	08 Diseases of the nervous system	8A40	8A40 Multiple sclerosis		37.6342	42.3635	38.31	29.8667	0.0756621	-2.67457	27.5198	31.8445	59.3225	7.43712	19.7748	32.7252	31.4877	0.943656	36.1499	47.5281	45.318	31.9457	29.0989	43.1749	71.4017	7.24954	62.8143	54.416	38.8993	2.8989	37.9314	69.0057	43.7664	48.3994	20.0358	0.148674	69.4934	41.45	35.2386	7.73098	6.03602	7.79404	1.01302
GSM2844493	GPL13534	GSE106648	42	F	Multiple Sclerosis	8	08 Diseases of the nervous system	8A40	8A40 Multiple sclerosis		28.1443	50.9736	48.5103	43.1696	0.0903922	-2.68862	37.4358	45.338	62.2937	7.38333	38.7496	43.2635	40.68	0.81367	40.9945	51.4649	49.6132	36.6114	38.2399	48.3348	71.1402	7.17055	65.3593	57.9655	50.9627	16.3265	48.8416	69.6495	51.1938	50.4494	34.3371	0.177113	69.8366	44.5883	42.4012	6.96155	5.56497	8.08603	2.46493
GSM2844494	GPL13534	GSE106648	42	F	Multiple Sclerosis	8	08 Diseases of the nervous system	8A40	8A40 Multiple sclerosis		52.3383	57.3479	52.4745	45.7083	0.0982194	-2.70275	41.7622	49.8902	61.9504	7.192	39.9464	44.6676	48.2855	0.92256	51.7458	59.2666	60.8177	45.573	40.3858	58.6262	72.1354	7.00098	64.9105	63.161	55.1362	27.1499	49.196	63.3097	55.7461	52.687	41.9019	0.20387	75.1337	43.8314	46.1287	8.08488	5.64045	8.39304	1.80329
GSM2844495	GPL13534	GSE106648	60	F	Control					Train	52.2599	64.9325	69.3457	59.5461	0.108091	-2.65098	54.8794	60.6506	62.8279	6.98705	61.2727	60.1594	56.1441	0.958439	58.2823	67.9426	67.9264	54.7128	52.8617	63.8779	71.3308	6.79493	66.3214	65.5198	67.6514	36.9544	67.943	81.8206	63.322	57.6939	53.8049	0.24279	81.4656	48.3512	65.909	8.40331	6.06046	8.14208	2.17905
GSM2844496	GPL13534	GSE106648	55	F	Multiple Sclerosis	8	08 Diseases of the nervous system	8A40	8A40 Multiple sclerosis		46.8375	64.6976	54.7875	56.0257	0.0716508	-2.11656	53.2095	56.0687	69.1522	7.00336	55.5124	56.2158	57.9339	1.14794	58.0863	62.5934	61.415	54.423	49.3946	56.9938	75.2595	6.98978	70.8344	65.6564	61.1984	41.9541	56.3515	67.5098	50.099	61.6711	52.2743	0.141671	78.3858	45.1005	63.591	8.57886	5.68059	8.11378	2.41423
GSM2844497	GPL13534	GSE106648	28	F	Control					Train	29.3713	35.8737	30.3149	26.2772	0.0707508	-3.57672	22.7075	29.6013	60.9236	7.5138	20.518	30.2634	35.8274	0.763784	30.7564	38.3369	36.9795	21.2637	21.8871	36.0711	64.9226	7.44817	61.6646	53.2206	35.9224	31.0809	33.191	34.3412	36.9616	39.7046	16.6452	0.147982	65.1224	39.4628	33.5548	6.82333	5.75945	7.52054	1.91114
GSM2844498	GPL13534	GSE106648	61	F	Multiple Sclerosis	8	08 Diseases of the nervous system	8A40	8A40 Multiple sclerosis		44.361	63.2104	64.0734	65.7597	0.0988222	-2.16043	58.1472	60.7718	71.3084	7.11199	61.0489	62.1503	63.0091	1.00223	52.2708	68.8548	65.5488	55.3883	52.5456	58.666	77.1196	6.8608	76.5444	70.1322	66.2434	12.7028	64.3385	95.1344	63.9551	68.0912	58.178	0.211357	76.2507	49.8925	56.9947	8.15293	6.04399	7.71514	1.32383
GSM2844499	GPL13534	GSE106648	29	F	Multiple Sclerosis	8	08 Diseases of the nervous system	8A40	8A40 Multiple sclerosis		46.112	39.1698	34.8121	30.9693	0.0685023	-2.84477	28.8208	29.68	61.9548	7.71353	15.4524	30.1979	25.0539	0.913619	31.4606	43.6788	41.3914	27.223	30.0075	40.491	70.9591	7.41681	66.3309	53.5637	39.1001	8.69031	37.9253	61.8282	41.0989	44.4882	12.0423	0.132177	67.9437	40.0511	34.1023	7.42871	6.27604	7.75678	1.31956
GSM2844500	GPL13534	GSE106648	41	F	Multiple Sclerosis	8	08 Diseases of the nervous system	8A40	8A40 Multiple sclerosis		45.0994	52.0511	47.6115	41.9854	0.0814118	-2.82433	39.1724	41.7548	62.4818	7.3327	37.0441	43.7035	44.4451	0.924005	46.3874	53.7642	52.1494	38.6035	41.1481	48.2204	70.796	7.22818	66.2185	60.5793	50.9065	24.3988	47.5713	62.4806	51.0225	51.0729	33.3407	0.156339	72.9024	42.6965	39.5168	8.21187	6.20986	8.15741	1.67376
GSM2844501	GPL13534	GSE106648	22	F	Multiple Sclerosis	8	08 Diseases of the nervous system	8A40	8A40 Multiple sclerosis		29.7396	31.5658	29.7223	21.9314	0.0847778	-3.46406	13.1678	25.1389	56.6139	7.85351	6.24408	22.5051	27.7188	0.790741	32.7114	35.6844	35.175	15.6993	16.2073	34.0355	66.9791	7.53987	59.5176	51.0413	32.8448	11.3135	26.7718	34.9585	44.1648	35.782	9.91041	0.166174	63.0277	37.9219	27.8206	7.55805	6.16394	8.21316	1.18349
GSM2844502	GPL13534	GSE106648	50	F	Control					Train	45.8126	51.881	48.6168	53.0349	0.0743782	-2.69313	47.1485	48.2098	64.0662	7.27393	42.4256	50.2017	46.0806	0.945184	47.5861	58.3903	52.9819	45.4042	43.1661	50.6471	71.7775	7.07724	67.1963	62.6631	55.0689	25.4192	56.1506	76.0458	49.9685	49.2433	40.6449	0.141651	75.0688	44.2453	50.0496	8.32564	5.67405	7.94971	0.964199
GSM2844503	GPL13534	GSE106648	47	F	Multiple Sclerosis	8	08 Diseases of the nervous system	8A40	8A40 Multiple sclerosis		47.0859	49.1676	48.6419	43.6775	0.0659601	-2.6448	38.2409	48.8498	64.8561	7.15571	41.4495	44.1372	49.2429	0.929762	42.3298	55.5687	51.4862	40.8369	37.2803	50.7673	71.5335	7.17284	68.0707	58.6427	52.1455	28.2877	43.2137	56.2572	55.5911	44.7554	31.0164	0.129543	73.9867	43.4398	47.0403	8.69629	6.30475	8.10665	1.93504
GSM2844504	GPL13534	GSE106648	34	F	Control					Train	36.206	45.7435	45.9958	43.35	0.0665982	-2.4265	36.8391	36.9938	62.7094	7.45547	24.3471	36.3085	40.1277	0.966289	37.0954	51.3034	51.6646	36.6765	36.02	51.7712	71.3969	7.21183	66.9657	59.7221	45.9088	5.30475	43.6339	77.1236	43.2916	50.1736	26.823	0.129168	71.4561	40.5194	37.6362	8.16979	5.97356	8.01872	1.32542
GSM2844505	GPL13534	GSE106648	35	F	Control					Validation	44.0045	46.3771	43.8688	35.6602	0.0976688	-2.38261	32.6243	36.9181	64.3611	7.29117	20.3892	33.6938	35.6011	1.02715	37.2886	51.4622	50.3664	37.8826	31.8649	52.1151	73.9294	7.11339	66.9206	57.1185	43.9227	6.00142	35.7902	63.5616	51.1369	48.6202	28.5447	0.212875	72.3158	41.5708	35.171	7.10183	6.66878	8.13774	1.76721
GSM2844506	GPL13534	GSE106648	41	M	Multiple Sclerosis	8	08 Diseases of the nervous system	8A40	8A40 Multiple sclerosis		41.8741	52.2374	48.9076	40.3858	0.0814743	-1.93681	39.6606	42.3372	71.1795	7.03333	33.1901	42.4516	40.6485	1.13984	43.835	54.447	53.1291	38.9912	41.2749	51.6455	78.6504	6.98627	74.8311	59.6584	49.0414	17.8889	46.7556	66.094	48.1964	44.5412	29.7085	0.156312	73.9061	42.9917	42.019	8.23617	5.85681	7.92705	2.29422
GSM2844507	GPL13534	GSE106648	64	F	Multiple Sclerosis	8	08 Diseases of the nervous system	8A40	8A40 Multiple sclerosis		36.3718	65.476	64.512	61.7132	0.0968115	-2.57174	51.1676	63.2872	68.3781	6.90549	63.4408	60.1391	60.3133	1.10752	58.0658	70.1433	66.9857	57.6755	59.2625	61.9471	75.4637	6.78046	72.058	74.7302	68.9394	41.5716	67.691	87.395	61.587	55.9322	55.6006	0.192261	79.6516	47.238	59.3184	7.4514	5.51293	8.45345	1.49796
GSM2844508	GPL13534	GSE106648	40	F	Multiple Sclerosis	8	08 Diseases of the nervous system	8A40	8A40 Multiple sclerosis		38.3726	51.8712	49.0331	50.51	0.0800079	-2.86526	34.4601	43.1481	61.0876	7.36078	34.6444	44.1456	41.5946	0.988011	47.9049	54.633	49.5196	40.3101	39.9508	46.3475	70.5334	7.2443	64.0304	60.4339	52.4527	29.479	51.2138	58.0524	49.7302	50.0806	33.951	0.154535	73.2542	45.5084	44.5244	7.65567	5.87029	7.85819	2.03015
GSM2844509	GPL13534	GSE106648	64	F	Multiple Sclerosis	8	08 Diseases of the nervous system	8A40	8A40 Multiple sclerosis		59.0681	63.5479	56.4919	58.6232	0.0847135	-2.48424	55.4823	60.1226	67.3321	7.03627	57.0947	61.4663	57.9699	1.12672	56.4348	63.9729	60.3953	57.4096	56.7223	57.031	73.766	6.9823	72.9429	64.5431	65.0973	40.3095	59.9472	62.8906	52.8564	53.833	48.534	0.173205	78.7757	46.2508	59.9348	8.36619	5.41345	8.23566	1.316
GSM2844510	GPL13534	GSE106648	38	M	Control					Train	43.1768	49.8355	50.8244	44.7276	0.0706601	-2.70391	41.3492	41.655	61.7188	7.63188	30.7126	41.4633	40.0805	0.850734	44.3601	53.7614	51.8146	38.6091	35.6446	48.1321	72.0657	7.27011	64.0971	57.419	48.4817	-0.341597	48.7191	77.3873	49.9779	51.3773	28.4133	0.134519	70.6558	40.7866	39.6679	8.12728	6.31541	7.92116	2.02113
GSM2844511	GPL13534	GSE106648	59	F	Control					Train	44.0271	62.1988	61.3948	62.2974	0.0887698	-2.55364	51.7938	55.9412	63.776	7.26577	53.9591	58.6883	56.6508	0.970711	56.5609	63.7888	61.7067	51.0099	52.203	57.5677	71.9619	7.09336	67.4023	66.3594	63.0423	32.5804	60.8881	74.8957	64.9306	54.8362	49.9451	0.180173	77.7729	45.7556	54.9978	7.93908	6.09983	8.16354	1.83565
GSM2844512	GPL13534	GSE106648	32	F	Control					Train	43.8092	42.9056	38.7225	34.1954	0.0771372	-2.83853	25.9593	33.5991	64.6967	7.40837	21.0682	31.9611	32.6071	0.806362	37.7874	43.9216	42.1543	27.479	24.3067	41.2963	69.6529	7.37842	65.8854	55.6182	40.8204	17.1439	36.3384	49.8357	40.5707	44.7645	23.5424	0.156606	70.2444	39.7057	32.1692	7.19023	6.46252	8.2585	1.50914
GSM2844513	GPL13534	GSE106648	30	M	Control					Train	36.0964	36.8437	36.7988	32.353	0.0879681	-3.19892	22.8501	31.4252	56.3748	7.60587	15.8125	32.0656	27.4792	0.818427	33.8752	42.527	39.9398	27.4077	21.4559	38.2307	66.6386	7.39726	59.5404	54.3835	36.2451	22.6418	33.8973	41.9308	43.5814	45.5167	23.9801	0.180113	66.5215	39.5038	29.3389	7.16034	5.88296	8.15895	2.27014
GSM2844514	GPL13534	GSE106648	40	F	Control					Validation	44.4405	51.4201	45.2541	42.0323	0.0847509	-2.79892	34.7947	43.2674	58.6993	7.20852	35.8064	41.9808	48.5655	0.706892	43.7751	50.5478	48.8286	35.5855	33.8727	47.4947	71.6983	7.08532	61.2132	59.7665	51.3529	20.0498	51.1796	60.8404	50.2165	49.1316	38.9836	0.163863	72.8852	42.0102	43.3216	7.53765	5.69398	7.93116	1.97754
GSM2844515	GPL13534	GSE106648	39	M	Control					Validation	51.1022	42.4303	42.036	38.7314	0.0721956	-2.84723	26.1929	39.3151	60.7541	7.50106	27.5434	37.3055	35.3156	0.842377	44.5625	48.3107	45.3712	33.5198	30.8983	44.8665	70.5166	7.31744	63.0486	54.1588	44.1888	22.9106	43.3671	60.3418	41.6584	43.9694	20.2792	0.138739	71.628	40.4137	41.0975	8.15307	5.72471	8.20444	2.53735
GSM2844516	GPL13534	GSE106648	65	F	Control					Test	52.0608	72.4413	69.2326	63.1634	0.146012	-2.13771	50.7683	60.6441	78.0814	6.97766	59.9227	63.892	57.3384	1.10776	60.001	70.2042	67.7817	53.0655	53.2681	67.8073	78.1887	6.75779	80.5543	66.8472	68.1962	9.33045	69.0273	102.504	68.2826	76.709	91.1681	0.277383	81.0226	49.7394	56.4124	8.34915	6.45538	7.79108	2.32172
GSM2844517	GPL13534	GSE106648	38	M	Control					Test	26.17	50.9155	47.6157	43.8253	0.0834652	-2.71828	32.9188	40.8158	61.24	7.25564	31.6294	40.289	37.3219	0.819124	39.9426	51.0406	50.183	34.8498	31.35	47.9943	70.1707	7.12471	63.6039	55.681	48.1996	-1.50904	47.9295	77.78	52.9741	54.0027	31.6047	0.160932	70.8149	42.4837	39.303	6.97258	5.89611	7.75316	1.19891
GSM2844518	GPL13534	GSE106648	29	M	Multiple Sclerosis	8	08 Diseases of the nervous system	8A40	8A40 Multiple sclerosis		35.7571	41.5366	36.5311	28.7419	0.0674671	-2.09672	28.876	30.8499	63.1605	7.41663	13.8669	28.4544	24.5461	1.08669	33.8979	44.5055	40.8043	33.3827	31.1782	39.0601	72.4687	7.28389	68.671	52.8612	36.2568	1.92112	37.7298	67.2775	39.9351	43.7531	14.8571	0.128085	67.1283	39.1311	28.1841	7.82592	6.09144	7.83488	1.27346
GSM2844519	GPL13534	GSE106648	20	F	Control					Train	17.7247	29.4425	26.8703	23.0237	0.0726073	-3.11113	16.0888	20.4734	58.2075	7.74484	-1.0291	21.5951	20.0392	0.759486	29.4038	34.5982	31.9995	15.522	15.7669	30.6305	67.4117	7.58477	61.1469	50.8999	29.8876	0.364556	26.2727	46.1787	39.4774	42.6412	4.82904	0.137771	63.335	36.6221	18.1417	6.59085	5.67241	8.11009	1.42391
GSM2844520	GPL13534	GSE106648	41	F	Control					Train	51.4387	52.2061	48.3727	43.3951	0.0716188	-1.90905	41.981	44.0706	64.4917	7.18135	36.2303	44.5212	42.8016	0.943788	44.765	55.603	48.6385	48.972	46.5165	47.2987	74.1363	7.09873	68.8243	59.7266	49.422	32.6568	49.3374	61.3555	46.0911	47.4348	31.3783	0.133312	73.0543	43.9321	43.0833	8.55667	5.76934	7.89094	1.2306
GSM2844521	GPL13534	GSE106648	33	F	Control					Test	35.7553	39.6412	33.3914	27.7554	0.0761186	-3.02943	25.02	35.2255	62.5024	7.76231	16.6525	34.1942	29.944	0.842996	36.8882	46.0316	42.0167	30.7819	27.6087	41.9634	69.9583	7.48537	63.5413	55.9208	38.8287	36.8107	32.8264	36.8946	33.9592	37.9228	32.8719	0.146362	67.3881	39.8313	30.4573	7.31445	5.94239	8.11258	1.32941
GSM2844522	GPL13534	GSE106648	44	F	Control					Train	55.0432	57.1871	52.5076	47.0249	0.0717584	-2.4294	46.2736	46.1739	63.4138	7.30338	40.3689	48.1597	45.3024	1.05309	48.6047	57.9549	57.4469	46.8407	45.1467	53.6598	72.6129	7.18742	67.9061	61.5098	54.8291	12.4589	54.3681	81.7819	53.9439	48.8274	33.9181	0.135172	72.2371	44.6994	42.6822	8.64637	6.24547	7.9898	2.2053
GSM2844523	GPL13534	GSE106648	41	M	Control					Train	44.8397	55.9226	47.9187	48.9545	0.0820028	-2.30293	42.8688	42.0371	63.4996	7.29729	35.7269	43.2756	44.5516	0.932528	47.8584	58.461	55.9821	43.9263	39.2749	54.1677	73.0838	7.04522	66.1652	59.9223	50.4127	17.6585	48.9325	76.6425	52.6177	49.6849	36.5447	0.159222	74.8419	42.9759	43.3895	7.78893	5.98253	7.94478	2.35609
GSM2844524	GPL13534	GSE106648	54	F	Control					Train	52.2717	60.2442	53.2539	46.8028	0.0842355	-2.60722	42.2991	51.2736	61.8205	7.41044	47.5507	53.1347	52.9259	0.85903	49.2096	58.5541	56.9499	45.7477	41.8959	52.1417	70.35	7.16706	65.8927	62.7211	59.6835	15.865	56.3793	77.1316	59.1531	55.2797	41.0728	0.167015	77.494	46.232	50.6712	8.15277	6.14056	8.07011	1.26263
GSM2844525	GPL13534	GSE106648	54	F	Control					Train	51.6277	61.4192	58.1255	52.2423	0.122696	-1.65961	48.1683	53.6486	68.7069	6.86807	46.7651	54.4226	52.0295	0.961893	53.9363	65.1757	61.9324	48.8065	50.2789	60.3201	74.3284	6.74575	71.6125	64.6092	60.5454	31.3953	56.8886	70.4984	58.2233	57.7173	49.2996	0.246699	82.0705	46.0737	48.997	8.40808	6.20596	8.08482	2.10793
GSM2844526	GPL13534	GSE106648	58	M	Control					Train	60.6421	65.0189	57.0275	58.2275	0.0850551	-2.54851	54.5614	57.1273	68.6678	7.05225	55.8881	58.9034	54.8869	1.00338	53.7084	65.4691	60.0438	51.9434	53.175	54.4543	75.1807	6.96243	72.3985	65.8555	63.4725	41.9974	60.9636	71.3595	49.6095	51.1672	45.5248	0.157021	75.9336	45.5055	55.4933	8.98907	5.85279	8.19397	1.24383
GSM2844527	GPL13534	GSE106648	38	F	Control					Test	43.4704	44.9252	42.8103	43.4338	0.0881022	-3.25186	32.8211	40.1239	59.5295	7.38303	29.4483	39.6911	40.271	0.93616	40.1451	47.65	47.3954	33.0651	33.6122	45.4174	68.2657	7.21949	63.9391	59.4378	45.855	33.6508	41.2371	47.9851	47.954	46.7496	26.9416	0.19329	74.7211	42.521	39.8397	7.67124	5.84626	8.18914	2.19043
GSM2844528	GPL13534	GSE106648	32	M	Control					Train	42.3955	41.512	40.7742	32.7252	0.0706991	-2.66933	30.7552	31.0891	58.9127	7.44354	18.4057	32.5635	28.4475	0.840275	35.7593	46.323	44.725	27.5057	23.0477	43.1396	68.544	7.25885	62.3716	53.1034	38.7784	7.08574	33.2876	60.0709	39.2743	42.7544	20.0613	0.138435	70.2963	39.9498	32.2974	7.15117	6.0448	7.96101	2.24868
GSM2844529	GPL13534	GSE106648	41	F	Control					Validation	42.0592	48.1506	42.8086	37.9591	0.0702882	-2.54586	40.1646	39.5806	61.5109	7.34174	34.34	42.5623	41.6625	0.850888	41.1873	53.2902	49.2728	39.7055	37.0027	47.4757	70.184	7.28264	65.0739	57.6802	50.5957	10.5004	45.9353	73.4918	47.7281	50.2259	28.4813	0.134442	71.8546	42.8743	38.3073	7.25401	6.46089	8.06282	2.12956
GSM2844530	GPL13534	GSE106648	21	F	Control					Train	25.2981	33.2755	32.116	29.9388	0.0783911	-3.18064	20.0893	26.8622	64.9906	7.55762	7.49061	21.769	25.3356	0.938678	34.318	40.5512	39.0744	22.3542	19.9831	37.189	66.9662	7.42609	65.8093	52.1696	35.7124	9.33295	33.9259	48.8037	43.6757	45.1761	11.7272	0.151478	66.0744	37.6695	24.7711	7.16349	6.09209	7.83108	1.20934
GSM2844531	GPL13534	GSE106648	36	F	Control					Train	45.8426	47.3201	44.3369	40.0563	0.0940783	-2.44043	33.1492	40.6048	61.2374	7.25838	28.3553	38.4681	37.7929	1.02687	41.311	52.8182	49.235	41.3279	35.8617	47.4972	72.9433	7.04129	65.6869	57.2695	49.0565	25.331	43.8072	56.3151	50.5207	47.2457	25.5738	0.187185	71.4081	42.1589	40.2721	8.81816	6.16461	8.41463	1.68546
GSM2844532	GPL13534	GSE106648	28	F	Control					Train	39.5019	37.5699	34.7797	28.6737	0.0729579	-2.44516	32.8033	29.3013	61.6027	7.41299	15.3854	28.6521	29.0764	1.20982	35.5697	45.4075	41.4159	35.9832	32.2074	41.9756	72.0515	7.28261	67.0109	57.7175	37.878	19.2768	37.0386	55.9271	39.7683	40.2966	17.8792	0.143514	68.8261	39.0541	29.7232	7.82095	6.02502	8.776	0.981965
GSM2844533	GPL13534	GSE106648	34	M	Control					Validation	33.5598	38.6425	39.7758	33.9948	0.0797451	-2.98842	29.8347	35.337	58.4602	7.50179	23.5378	35.6322	33.6588	0.830537	40.5751	44.322	42.1206	28.6133	29.0266	38.6013	69.2581	7.35762	60.3068	52.5121	40.0795	19.4558	38.1804	49.0988	43.1381	41.2678	20.8166	0.157204	66.0448	39.9798	35.2868	7.14093	6.56725	7.71662	1.37415
GSM2844534	GPL13534	GSE106648	42	F	Control					Train	36.7687	49.0018	50.4937	40.7233	0.094717	-2.52435	40.9878	44.3458	68.6796	7.43639	37.8147	43.339	43.9343	0.88605	48.0066	58.4087	59.0297	41.0463	37.6527	55.874	74.2401	7.10067	70.9728	60.7802	52.1659	18.2055	55.4045	77.9782	56.6241	55.2598	38.4531	0.192143	72.7149	44.0747	48.8712	7.07216	6.10122	7.92727	2.21524
GSM2844535	GPL13534	GSE106648	31	F	Control					Test	39.0875	42.2624	38.7234	32.1528	0.0933946	-2.84146	23.8201	34.9414	59.975	7.66929	17.9175	31.599	35.0597	0.74315	39.8644	46.7273	45.5409	28.3031	25.1136	45.557	68.7183	7.30285	62.8321	54.8787	41.698	21.573	35.6229	49.7112	43.811	44.6576	22.698	0.190029	71.8364	39.7883	33.3046	7.26815	5.81848	7.8686	2.42939
GSM2844536	GPL13534	GSE106648	41	F	Control					Train	45.2854	55.0858	45.0715	45.9633	0.0930862	-2.3294	35.6228	43.6462	63.8078	7.01781	36.2731	40.8855	44.1923	0.920211	45.1653	54.932	50.689	41.1074	40.6993	50.1615	71.4794	6.99539	66.9084	61.5038	54.8471	30.9236	47.8522	55.9891	48.8105	50.0413	35.9343	0.184011	73.238	43.7169	43.3293	7.60004	6.26359	8.57769	2.00056
GSM2844537	GPL13534	GSE106648	36	F	Control					Train	37.3221	43.1238	39.0523	38.394	0.0855259	-2.81152	33.3787	35.998	61.8747	7.28165	24.1975	35.7565	33.3304	0.846893	42.2087	47.6578	43.444	32.3661	31.5018	42.5895	69.3861	7.18592	64.3977	57.49	44.9477	42.5651	39.0169	35.7569	44.6151	45.0401	24.7719	0.175207	70.7786	42.2926	33.4092	7.96018	5.70669	8.17716	1.59093
GSM2844538	GPL13534	GSE106648	33	F	Control					Test	42.233	43.6451	37.05	37.8285	0.0883867	-2.73382	27.621	35.713	60.4724	7.44493	23.2748	36.1083	34.8603	0.869975	44.4141	46.9803	43.0999	34.5661	29.8028	42.045	69.7482	7.34284	63.7682	57.6971	44.642	30.0905	43.1649	47.2718	41.2411	41.2618	19.4557	0.172025	72.9687	42.9475	35.5297	6.80406	5.86245	8.22685	1.56459
GSM2844539	GPL13534	GSE106648	42	M	Control					Test	61.5978	51.4895	52.5568	46.027	0.0562118	-1.9892	52.5035	43.3055	60.491	7.1033	43.0162	46.3471	46.511	0.882412	45.7078	58.588	53.8325	50.4012	46.6713	52.8276	73.4642	7.03907	65.9778	56.8695	51.2828	35.5448	44.4073	68.5113	45.6677	44.5367	35.4839	0.110718	75.2811	42.9437	49.4092	8.60869	6.13363	8.28553	1.67841
GSM2844540	GPL13534	GSE106648	53	F	Control					Train	53.8222	65.9727	57.2066	55.5159	0.0707697	-2.11435	43.8236	53.5653	61.2957	7.15373	50.0981	54.667	52.0417	0.792174	53.5771	62.3557	54.6752	49.1429	46.6723	53.3639	70.8024	7.14143	63.8344	61.2107	58.0021	8.92122	57.8917	90.8162	55.8811	59.677	45.9746	0.136302	73.407	44.6426	53.3918	8.09091	5.68749	7.54487	1.50459
GSM2844541	GPL13534	GSE106648	43	F	Control					Train	41.1046	52.4641	51.3974	46.8126	0.0884362	-3.07103	34.4893	46.7125	63.9242	7.34631	37.6156	49.1831	44.8663	1.09939	47.8176	55.744	52.9311	41.5903	40.2494	47.4128	72.0909	7.12361	67.1118	62.2567	55.093	30.4041	47.7529	63.4416	55.3829	51.3634	41.4188	0.1807	70.0957	43.2973	47.6891	7.75236	5.24388	8.06711	2.30873
GSM2844542	GPL13534	GSE106648	40	M	Control					Train	39.6774	52.5587	45.1941	42.3305	0.0802678	-2.50481	37.6309	43.2823	59.6734	7.35322	32.2688	38.257	41.9093	0.872806	47.6225	55.7623	52.3125	44.2512	38.1725	50.1725	70.6153	7.25211	61.6302	57.9152	49.1289	28.5442	51.2687	56.8137	51.1698	50.9593	33.4422	0.155844	73.6661	42.9104	39.6248	7.96369	5.73086	7.98368	0.930801
GSM2844543	GPL13534	GSE106648	39	F	Control					Validation	45.7677	48.1114	46.6811	32.7595	0.0939213	-2.24688	36.0315	39.4455	61.6427	7.31538	28.1901	38.2206	39.015	0.91365	43.3234	53.4934	48.6915	40.3723	34.8143	47.6521	72.5346	7.07735	65.6662	57.0976	49.6203	34.3298	46.4606	54.6016	41.1212	47.6926	26.7904	0.185405	71.6883	41.7236	39.2767	7.97107	6.09136	8.41462	1.21943
GSM2844544	GPL13534	GSE106648	31	M	Control					Validation	37.6279	47.8803	43.9175	39.1842	0.0997178	-2.32594	26.8771	35.8061	65.0924	7.29454	20.4776	32.5565	35.6125	0.917673	42.9232	52.5942	45.9597	35.3889	31.7129	45.2992	72.9792	7.09207	68.0999	57.3493	44.2905	35.7154	34.9597	44.618	43.1695	43.6851	20.8589	0.20311	69.454	41.1499	33.8295	7.40308	6.42439	8.27219	2.17285
GSM2844545	GPL13534	GSE106648	54	F	Control					Test	45.5972	60.1258	55.7628	54.583	0.0750415	-2.42243	46.6111	55.8809	64.5846	6.97291	52.3118	52.1074	65.1052	1.00584	47.9636	61.0492	56.296	50.0317	55.3152	52.0021	74.7867	6.97143	67.0149	70.0031	63.8749	33.0686	51.6619	65.0552	59.5492	48.1493	57.0907	0.151923	75.6238	42.3884	56.3123	7.61134	6.24794	7.91864	1.24054
GSM2844546	GPL13534	GSE106648	28	F	Control					Test	38.8546	38.1217	35.2012	34.451	0.0724395	-2.45508	28.3993	33.2859	66.6196	7.52987	17.1433	31.6305	32.0812	1.0622	36.512	45.3367	42.7113	33.3201	31.1257	41.4463	73.8006	7.35195	70.7684	55.468	38.7233	8.1524	37.439	57.8439	40.0751	44.894	16.1298	0.137936	71.0467	38.6648	32.5728	7.09653	6.28589	8.26468	2.18352
GSM2844547	GPL13534	GSE106648	26	F	Control					Test	39.2407	39.0783	33.0851	26.8688	0.0833402	-2.74942	24.8398	28.7602	62.5023	7.56168	14.074	26.3195	30.9788	0.917363	37.9579	43.333	38.5674	29.4993	29.4525	39.0763	70.7504	7.36566	66.0051	53.3959	38.1865	18.0513	34.433	47.8859	40.1174	39.9994	14.4943	0.16041	66.7406	39.7378	29.7588	7.50901	6.04681	7.72065	1.55881
GSM2844548	GPL13534	GSE106648	37	F	Control					Train	19.552	40.2846	38.6883	38.8923	0.0950388	-3.56265	24.9175	36.8973	61.4666	7.52707	23.9356	38.0853	31.5405	0.862227	43.1479	40.6246	37.3219	27.0663	30.2512	36.0823	68.0757	7.41142	63.712	56.7273	42.5625	33.154	42.4141	35.1266	47.5164	41.8796	19.5831	0.187533	70.3032	42.0237	33.9948	6.69312	5.65688	8.06043	1.53383
GSM2844549	GPL13534	GSE106648	48	F	Control					Validation	41.3715	57.0228	52.3263	59.3389	0.0906772	-2.79931	48.5085	49.7273	64.6524	7.13262	42.5855	50.9802	54.6779	0.917564	51.1815	59.224	54.6933	49.2343	47.2167	49.9456	73.7933	7.06295	67.895	63.6908	56.4132	46.2466	51.7225	46.0999	53.1208	51.2366	45.6086	0.178856	74.5364	46.2613	49.3164	7.41139	5.39914	8.14371	1.80025
GSM2844550	GPL13534	GSE106648	37	F	Control					Test	44.5057	38.7039	37.614	32.7133	0.0999423	-3.37063	26.2186	35.7545	62.8749	7.56274	20.4327	33.7493	32.7673	0.802768	42.7599	40.9149	38.0823	24.8237	23.0895	36.5432	68.2311	7.36514	63.8936	59.3993	42.9807	50.7869	33.3865	18.0507	38.2063	31.7025	18.6764	0.1974	66.1261	41.8701	35.5738	6.46626	5.71131	8.06312	2.46132
GSM2844551	GPL13534	GSE106648	48	F	Multiple Sclerosis	8	08 Diseases of the nervous system	8A40	8A40 Multiple sclerosis		39.4418	53.4783	51.1616	52.2474	0.0845941	-2.97441	43.6955	51.0146	65.5664	7.17522	43.0515	51.3898	49.6685	0.966038	50.5424	58.4935	52.8938	49.3259	45.6826	50.5751	71.3125	7.16721	68.1559	62.5242	56.5335	61.7947	48.2127	33.707	45.3478	41.6267	31.3131	0.180232	80.1904	44.1858	52.3797	8.36968	5.52377	8.25542	1.1665
GSM2844552	GPL13534	GSE106648	23	F	Multiple Sclerosis	8	08 Diseases of the nervous system	8A40	8A40 Multiple sclerosis		23.5924	36.7723	26.2872	25.4201	0.0838132	-3.15705	16.6711	27.0545	60.5557	7.60566	11.032	26.8505	25.7702	0.953949	33.8436	39.909	35.6465	21.7295	20.0941	32.1063	70.5644	7.34386	62.8355	54.7864	34.3837	40.6314	28.0907	18.4578	33.2249	32.0743	29.6522	0.164097	68.6195	38.928	26.5593	6.45762	5.46002	7.74126	1.40349
GSM2844553	GPL13534	GSE106648	54	F	Control					Validation	48.9323	59.2363	54.0411	58.1893	0.111249	-2.66456	47.4953	55.3167	69.6529	7.15194	51.3635	54.2146	55.6125	0.910365	55.2367	61.9088	56.1272	45.6751	44.1387	54.5023	73.1114	6.99232	71.5725	66.4431	62.3645	65.3788	50.9744	35.0035	52.0928	46.2039	45.5003	0.224376	78.7614	47.7976	55.8504	7.35927	5.78252	8.32626	2.31773
GSM2844554	GPL13534	GSE106648	46	F	Control					Train	32.6577	55.3297	48.0204	44.4941	0.0885087	-2.65587	45.7021	48.826	64.5451	7.40574	38.5385	44.1239	39.9681	1.00769	47.9219	53.8063	50.2304	46.3186	46.6534	47.6081	73.0354	7.23258	68.7677	61.9324	54.061	39.8593	49.4301	49.9046	41.3666	48.8589	46.2957	0.17175	74.0821	44.0395	44.5207	7.727	5.34589	8.43314	2.11904
GSM2861670	GPL13534	GSE107143	58	M	Control					Test	61.4291	63.1153	59.7818	38.6911	0.0724144	-3.02414	49.7986	65.1043	58.7678	7.1325	57.7944	62.8639	54.2188	0.964395	60.9789	61.5005	55.7423	41.0855	47.2494	57.8886	69.8073	6.87661	64.4958	64.7643	58.5103	58.2917	48.9497	40.0714	55.3358	49.0418	44.9154	0.177947	82.1221	45.6909	57.5789	9.163	5.5508	7.3106	1.27575
GSM2861671	GPL13534	GSE107143	52	M	Control					Test	63.2565	58.3968	58.4675	47.2121	0.0696058	-3.20345	49.7844	65.3177	54.4036	7.33263	53.1905	55.8063	51.7801	0.906572	58.1192	62.9517	54.9166	44.8675	42.7325	59.4214	67.982	7.0675	56.8504	64.7841	56.1912	60.642	44.0846	30.5447	48.1267	50.0044	40.2555	0.153562	82.4046	42.9372	56.2065	9.46365	5.93187	7.23508	1.77994
GSM2861672	GPL13534	GSE107143	48	M	Control					Test	67.1371	59.9035	57.8706	37.7268	0.0745817	-2.4688	51.759	58.16	68.9424	7.06117	49.5312	53.859	49.2292	1.10774	51.7754	62.022	54.0254	51.5811	54.4097	55.567	77.3765	6.93046	75.6524	66.386	53.1177	73.831	44.6815	21.2691	51.378	42.2146	36.6236	0.167246	80.8748	44.0256	56.8013	9.55292	5.87959	7.57056	1.68765
GSM2861673	GPL13534	GSE107143	40	M	Control					Test	57.8886	67.8132	64.1923	50.7653	0.0757063	-2.92035	56.0751	69.9571	66.8331	6.93602	59.797	63.2655	61.0965	1.1102	66.0132	65.8794	61.4297	50.4393	55.8387	61.9126	76.3762	6.82223	70.8075	70.154	61.1729	67.894	49.6697	36.6007	52.0733	50.9629	48.448	0.190419	82.7099	46.5236	60.7374	9.43225	5.6529	7.63157	1.21698
GSM2861674	GPL13534	GSE107143	54	M	Control					Test	67.6952	65.1628	64.3831	52.2884	0.0896992	-2.92694	46.1843	66.4128	58.1322	7.47826	55.6138	61.8599	59.8068	0.84187	61.5648	67.1087	64.8386	48.9449	47.5198	66.2232	68.2417	7.08395	60.9381	68.1878	60.6073	54.6857	55.4335	53.0184	57.812	59.9451	46.8192	0.180206	79.9405	45.3291	57.4525	9.43764	6.51069	7.44619	1.23333
GSM2861675	GPL13534	GSE107143	46	M	Control					Test	65.625	47.2525	44.9951	28.6335	0.0739298	-2.33546	32.4512	48.5561	63.8252	7.61452	29.061	41.6633	35.3224	0.913138	32.4117	51.452	41.7557	34.5918	32.3152	44.472	69.5363	7.37271	69.0872	58.5719	39.954	56.5961	31.0957	20.0013	42.721	44.613	21.8296	0.14744	76.4685	39.7384	34.4558	9.23257	5.46178	6.84394	1.47002
GSM2861676	GPL13534	GSE107143	42	M	Control					Test	33.6323	54.4952	52.9714	41.6163	0.0863107	-3.40453	38.472	56.1603	56.8824	7.51879	43.2724	52.02	50.7837	0.977217	45.1198	54.3723	49.5403	33.8821	37.0075	48.4052	67.6629	7.11412	58.7606	69.5233	49.9887	72.2887	39.8141	16.8933	44.7138	45.2261	30.0445	0.194722	80.1872	43.5272	45.311	9.34218	5.48836	7.47314	1.10457
GSM2861677	GPL13534	GSE107143	32	M	Control					Test	64.5006	57.8424	58.896	34.057	0.0829083	-2.47234	48.4457	59.8474	65.9511	6.99815	46.7061	54.2275	48.8856	1.23232	47.5059	67.9809	61.0753	50.1857	53.6893	63.7087	74.7462	6.82926	70.293	69.5014	53.1594	64.5088	47.0176	41.9715	51.025	48.39	38.0652	0.193361	84.0634	43.6945	52.2167	9.31193	5.4736	7.71718	1.54097
GSM3035401	GPL13534	GSE111629	74	F	Parkinson's Disease	8	08 Diseases of the nervous system	8A00.0	8A00.0 Parkinson disease		58.3141	76.5741	61.1167	64.5848	0.0492765	-2.56384	68.3726	74.671	65.9698	6.50663	76.4822	75.1775	73.9341	0.940209	68.972	67.9752	64.3014	67.4793	67.2783	61.6469	77.4277	6.86009	70.7067	66.8134	73.3345	65.1864	61.0011	64.3433	53.7592	51.9053	65.8545	0.132405	81.0188	46.2487	70.6736	9.3902	5.83485	7.38819	1.95824
GSM3035402	GPL13534	GSE111629	73	F	Control					Train	64.2846	78.1116	69.1798	59.3254	0.0887587	-2.82285	57.8546	73.6837	57.6836	6.63867	76.2014	74.3291	72.89	0.931335	75.8772	73.9042	67.144	62.6384	61.7847	68.5849	73.0932	6.72662	60.8026	68.3163	78.0613	53.4335	63.0616	72.0026	60.1338	57.592	70.5416	0.22577	80.3278	48.4931	69.3501	9.08343	5.83252	7.44713	2.3205
GSM3035403	GPL13534	GSE111629	62	M	Parkinson's Disease	8	08 Diseases of the nervous system	8A00.0	8A00.0 Parkinson disease		56.3207	63.0717	62.5984	44.3141	0.0597434	-2.87398	57.5124	64.0409	58.5752	6.52278	65.4995	63.9389	60.3474	0.997628	65.6868	64.7205	59.5825	60.3444	60.4972	56.8223	71.8688	6.83014	63.0204	60.2955	66.3855	61.9817	46.4699	51.4713	51.5799	48.4326	50.2771	0.169938	76.7093	46.1305	69.5731	9.25754	5.28081	7.61166	1.31629
GSM3035404	GPL13534	GSE111629	72	M	Control					Validation	69.1227	74.2317	61.6475	71.3597	0.0942027	-2.42197	63.8287	73.2647	66.6909	6.3356	74.3078	74.2672	72.5059	1.14191	66.8119	78.6876	72.4099	67.3935	63.547	72.6192	77.3438	6.54504	69.9249	68.5574	72.5553	57.179	54.74	64.2184	62.145	57.0933	63.0743	0.230832	83.9778	49.6607	71.1509	9.42725	5.84346	7.5677	2.20665
GSM3035405	GPL13534	GSE111629	72	F	Control					Train	64.9998	67.4536	60.6978	59.5186	0.0491097	-2.01797	61.8492	69.7853	59.42	6.9482	72.2829	73.2606	67.6133	0.962776	75.3793	71.3739	67.4411	66.8903	64.5427	65.817	72.6432	6.90212	64.4946	64.3065	68.9989	50.76	54.7853	72.4313	63.0025	56.0851	57.8579	0.129636	80.3643	45.2569	70.2057	9.44319	5.86826	7.60572	2.13984
GSM3035406	GPL13534	GSE111629	69	M	Control					Train	56.1858	67.3558	63.5431	55.4344	0.0668699	-2.83895	54.6246	67.3088	57.7629	6.41294	72.3218	70.1292	68.0585	0.967714	61.6491	65.6985	60.3899	57.8306	59.885	58.8936	73.2815	6.72564	62.5131	64.3736	67.5324	53.6055	52.6994	64.9799	57.6921	53.17	54.6019	0.174125	81.0974	46.6705	64.1264	9.20843	5.95123	7.09954	1.6576
GSM3035407	GPL13534	GSE111629	55	F	Control					Train	59.0176	62.4858	59.4983	60.4828	0.0689588	-3.10328	57.0227	61.9805	59.3439	6.89379	58.3243	56.4233	56.1933	0.972797	56.1873	63.41	60.8867	51.8998	52.4517	61.7091	71.5814	6.86866	64.0863	60.3608	59.728	50.905	51.9372	57.7286	60.3647	56.7118	45.2428	0.186913	82.1538	44.7933	57.6968	9.11385	5.28971	7.42459	2.4609
GSM3035408	GPL13534	GSE111629	79	M	Control					Validation	69.0232	76.2454	69.1347	78.0181	0.0649902	-1.6528	65.7045	73.9029	67.8442	6.45667	76.5126	80.6902	80.4524	1.14643	71.5644	82.2728	74.2369	78.2694	74.4338	75.374	80.6434	6.43785	74.0134	71.5708	73.2399	35.9379	60.0647	90.1922	65.4729	61.3582	78.8687	0.18293	84.3611	47.0634	65.3034	9.55003	5.68589	7.87669	2.8591
GSM3035409	GPL13534	GSE111629	81	M	Control					Train	74.9831	78.1538	73.8	81.5089	0.0501502	-2.10448	72.3995	74.9564	67.3521	6.17312	81.4376	82.2119	82.3646	1.10445	75.6501	82.9645	72.3168	74.5714	76.1869	71.0328	80.3625	6.46653	74.0395	72.2378	77.6658	54.095	62.4062	85.2805	68.1474	60.4441	73.6545	0.134844	82.0791	49.0501	78.82	9.14138	6.18642	7.5826	1.90381
GSM3035410	GPL13534	GSE111629	71	F	Control					Train	48.0969	74.5144	71.1253	71.9552	0.0811777	-2.92983	56.8036	73.2456	58.9975	6.74857	76.8025	72.0639	71.5783	0.865422	69.6931	72.8419	67.3444	65.9803	60.8477	68.4343	70.9708	6.74851	63.2866	68.0051	73.4669	64.7168	57.9622	57.5424	65.9352	52.6839	71.5162	0.210857	80.8648	48.6661	66.9167	8.9804	5.9695	7.69958	1.52279
GSM3035411	GPL13534	GSE111629	60	F	Control					Train	48.3226	61.0473	56.7179	57.8221	0.0556309	-3.31026	58.1298	62.5736	54.9275	6.89931	66.5962	61.838	61.5661	0.887994	64.2334	62.1194	58.9024	55.2291	54.6482	58.1837	67.5542	7.10093	58.8909	62.2418	65.1962	59.6996	52.1484	53.0491	52.7176	46.4205	51.5098	0.151173	81.3418	47.4857	59.5906	9.29025	5.77397	7.44408	1.49269
GSM3035412	GPL13534	GSE111629	72	M	Parkinson's Disease	8	08 Diseases of the nervous system	8A00.0	8A00.0 Parkinson disease		52.5723	69.8221	63.711	59.604	0.0646072	-2.36769	59.061	67.1665	61.6776	6.73171	70.9153	72.5212	67.7157	1.06584	66.1439	69.3409	62.6497	63.9512	62.2171	62.9957	70.63	6.89853	67.5085	66.7362	68.8915	54.7819	50.7516	66.3651	54.5922	53.7599	60.3328	0.175824	79.637	45.6828	62.3263	9.35462	6.15109	7.27999	2.328
GSM3035413	GPL13534	GSE111629	82	M	Parkinson's Disease	8	08 Diseases of the nervous system	8A00.0	8A00.0 Parkinson disease		66.3215	84.5131	75.4169	70.9779	0.0869373	-1.95778	77.7648	81.6283	63.5555	6.32661	85.3284	83.4833	80.0561	1.15454	76.7765	80.8663	73.6908	77.323	81.1863	73.0226	77.1816	6.39088	68.9731	71.3198	82.8939	58.6136	66.975	71.6162	67.004	64.3637	75.7522	0.209321	87.3897	49.7221	79.1427	9.411	5.89201	7.78798	2.04796
GSM3035414	GPL13534	GSE111629	79	M	Parkinson's Disease	8	08 Diseases of the nervous system	8A00.0	8A00.0 Parkinson disease		54.2911	78.5627	70.7096	71.4792	0.0566826	-2.94676	65.8709	74.9525	59.691	6.56047	81.1715	79.7341	79.4406	1.04039	70.0503	75.7684	68.6842	68.5954	71.9768	64.7816	71.2077	6.78621	64.8369	70.1172	76.4315	62.63	62.3631	62.7531	66.4018	55.6531	72.4792	0.150751	82.8281	48.495	71.4445	9.40524	5.48577	7.53203	2.01857
GSM3035415	GPL13534	GSE111629	68	M	Parkinson's Disease	8	08 Diseases of the nervous system	8A00.0	8A00.0 Parkinson disease		60.9975	67.6938	57.2589	64.8474	0.061156	-2.4186	64.2482	62.5621	63.3879	6.72669	69.8594	68.6066	62.9847	1.09334	66.2418	69.4257	62.358	64.5501	64.4839	59.3288	75.1365	6.78554	67.7293	65.3041	63.6714	42.6937	51.4179	69.2837	63.1098	56.0294	59.0711	0.15477	81.1215	46.299	64.4692	9.51469	4.93641	8.1241	1.9902
GSM3035416	GPL13534	GSE111629	76	M	Parkinson's Disease	8	08 Diseases of the nervous system	8A00.0	8A00.0 Parkinson disease		67.0422	74.9095	67.5685	61.8747	0.0574825	-2.03298	77.6731	73.2362	66.2994	6.47041	80.1703	77.2501	76.3889	1.10667	74.1624	75.9662	72.6989	72.461	71.9449	69.6382	78.4391	6.6429	71.6792	68.7031	74.5469	63.4885	54.9838	65.7296	62.5093	59.99	75.8401	0.141257	81.1612	48.5145	71.1676	9.5639	5.59772	8.20515	1.48188
GSM3035417	GPL13534	GSE111629	59	M	Parkinson's Disease	8	08 Diseases of the nervous system	8A00.0	8A00.0 Parkinson disease		48.6586	64.9409	57.4867	63.8575	0.0680705	-3.15586	58.0912	59.4179	60.394	6.90724	60.2021	60.4119	62.87	1.12348	58.8607	65.7208	59.4081	53.9389	59.0723	57.6438	71.3916	6.91872	64.7819	67.1731	61.1049	61.0996	45.7564	49.4194	56.6411	46.4968	56.9115	0.172431	75.4362	44.2682	59.4197	9.36895	5.55639	7.53517	1.22791
GSM3035418	GPL13534	GSE111629	58	F	Parkinson's Disease	8	08 Diseases of the nervous system	8A00.0	8A00.0 Parkinson disease		49.3469	57.0067	47.419	49.0198	0.0543053	-3.4649	46.4325	60.087	55.9355	6.91494	58.1318	59.6024	61.9349	0.842776	55.1085	59.5554	50.9614	52.4338	48.9689	48.6605	69.6267	7.20872	60.7611	60.7371	57.5523	62.0198	43.0038	42.8476	40.7955	37.7731	38.8149	0.147404	73.804	43.2405	57.2701	8.96187	5.02309	7.61091	1.61328
GSM3035419	GPL13534	GSE111629	46	F	Control					Test	38.2457	43.3069	50.3252	45.6234	0.0519761	-3.53903	37.1828	46.4741	56.4515	7.12331	43.3677	48.1782	43.2039	0.865797	42.2403	49.7271	46.9089	39.7509	40.0838	47.7068	67.5901	7.26117	58.3554	55.5754	48.2978	32.9799	33.7039	59.386	44.5421	48.4553	26.3172	0.143799	72.2712	42.2259	47.4181	8.7938	5.14539	8.15848	1.58533
GSM3035421	GPL13534	GSE111629	47	M	Control					Train	58.5664	51.796	46.7299	44.9111	0.0481029	-2.95171	40.6931	50.2304	57.5506	7.10968	48.419	49.0568	51.8995	0.923072	44.0435	54.8931	48.1973	40.6999	42.0702	48.6742	69.548	7.17734	62.291	56.7659	49.0986	43.2832	34.1176	47.334	45.9571	45.425	33.6219	0.119849	72.7459	42.0113	52.0146	9.44055	5.92408	7.43663	2.30604
GSM3035422	GPL13534	GSE111629	58	F	Parkinson's Disease	8	08 Diseases of the nervous system	8A00.0	8A00.0 Parkinson disease		21.397	59.3099	56.0135	49.9903	0.0599725	-2.68972	45.276	56.5882	54.3893	6.8746	58.8135	60.1743	57.9354	1.08482	62.0018	56.6232	51.1563	48.5095	50.5897	53.6498	70.8187	7.04893	58.8027	59.1581	59.4661	35.0677	36.9661	66.708	51.1262	50.7793	53.9338	0.1636	79.4373	43.463	57.4006	8.96913	5.45773	7.60983	1.39938
GSM3035423	GPL13534	GSE111629	41	M	Control					Train	50.2248	48.7602	39.0328	33.8134	0.0497658	-3.21048	39.2802	41.24	58.4599	7.28846	34.9451	42.406	42.223	1.08951	39.1296	46.0048	42.1475	42.7737	38.8624	43.3852	70.4246	7.27674	65.832	54.7544	42.3125	50.6036	25.3068	26.9033	36.1618	37.8106	23.9037	0.136461	74.9986	39.0523	36.4128	9.31361	5.7156	7.56732	1.76968
GSM3035424	GPL13534	GSE111629	43	F	Control					Test	46.7017	45.4292	45.1882	47.7729	0.0570819	-3.1061	46.9444	44.4557	57.4142	7.11165	42.1806	44.6905	49.0959	1.04408	38.0762	49.8945	45.5854	46.3612	42.5424	47.2046	69.5414	7.29637	63.8136	54.2667	44.3424	52.8457	35.331	41.9915	39.9558	38.8307	37.0127	0.161536	74.0943	42.2743	41.9131	9.23725	5.53471	7.44369	1.18151
GSM3035425	GPL13534	GSE111629	52	M	Parkinson's Disease	8	08 Diseases of the nervous system	8A00.0	8A00.0 Parkinson disease		50.7493	59.1334	49.1152	47.9518	0.0719651	-2.88284	53.2247	56.7268	58.6764	6.49558	53.2325	54.2823	53.6678	1.13788	50.5615	58.7575	52.2394	54.0462	53.263	54.5949	70.3181	6.72085	65.0456	59.8369	54.9059	49.0518	46.5224	44.9609	49.7399	52.2528	47.991	0.200275	79.6809	43.7292	51.5559	8.68488	5.56921	7.68205	1.67099
GSM3035426	GPL13534	GSE111629	37	F	Parkinson's Disease	8	08 Diseases of the nervous system	8A00.0	8A00.0 Parkinson disease		37.0009	38.9184	36.3606	35.7002	0.0464975	-2.32363	39.5792	43.9806	66.4055	7.14124	34.3207	39.4845	43.5818	0.993074	35.311	45.6581	43.7373	38.8534	41.3145	45.918	77.7996	7.20838	71.2707	55.0577	42.7189	32.9983	27.0577	46.7369	43.6181	41.9135	20.5193	0.122036	68.7726	41.2581	43.2852	8.11071	5.17176	7.69359	0.963578
GSM3035427	GPL13534	GSE111629	59	M	Parkinson's Disease	8	08 Diseases of the nervous system	8A00.0	8A00.0 Parkinson disease		46.6152	56.5767	50.4705	46.1944	0.0613773	-2.91569	45.0252	54.501	55.1677	6.70787	53.66	60.6323	54.331	0.83325	52.9032	54.7213	48.0173	48.9194	49.7959	48.8799	69.0101	7.02804	59.9479	59.9106	53.253	51.7607	34.9512	46.3841	46.5486	44.5653	44.0883	0.151884	76.5776	43.7592	50.1465	9.1106	5.49865	7.39014	1.78581
GSM3035428	GPL13534	GSE111629	42	F	Control					Train	49.9965	46.895	38.6484	32.1548	0.0486937	-3.18759	34.4295	43.7341	52.0245	7.38119	39.3562	43.2401	46.0131	0.898236	38.7742	43.6694	39.6287	42.1388	37.8898	40.8805	67.0836	7.39596	56.3833	53.5778	43.4619	33.9717	27.9898	45.3022	43.0641	39.5648	28.1713	0.141433	75.8287	39.4219	40.3824	9.20707	5.54251	7.63336	0.477717
GSM3035429	GPL13534	GSE111629	43	F	Parkinson's Disease	8	08 Diseases of the nervous system	8A00.0	8A00.0 Parkinson disease		19.6271	47.4431	45.9345	42.0888	0.0467459	-3.13895	41.3535	45.7402	56.3006	7.26468	40.4477	43.717	38.5565	0.898092	43.4562	47.9895	43.6824	40.9993	35.6641	45.4604	69.8398	7.35254	60.3338	50.8575	47.0233	27.6752	29.0851	50.3433	39.6463	34.9301	28.124	0.128407	70.0994	38.4327	44.2414	8.13873	5.45367	7.96504	1.71727
GSM3035430	GPL13534	GSE111629	63	F	Control					Test	54.6124	63.254	64.7154	45.3527	0.0657274	-2.7127	63.2971	63.2651	58.2448	6.69949	62.2014	64.6152	60.9101	1.0461	62.9627	63.3152	61.8708	60.1638	63.292	63.3904	71.6917	6.89345	65.0934	61.3856	63.0205	60.5689	51.0565	53.7815	55.5605	48.8217	49.1477	0.180409	81.4614	45.2726	60.1239	8.51437	5.4173	7.47955	1.41871
GSM3035431	GPL13534	GSE111629	48	M	Parkinson's Disease	8	08 Diseases of the nervous system	8A00.0	8A00.0 Parkinson disease		62.7875	50.4102	50.6659	48.7073	0.0730071	-2.31712	58.0915	51.7654	61.3449	6.53464	48.0397	51.0075	51.1015	1.20941	56.18	61.766	58.3734	58.0781	57.5657	60.5692	73.5531	6.79895	66.2518	58.869	52.0006	57.2436	40.1739	52.4295	48.625	42.7639	36.1825	0.180042	76.6434	41.3902	48.7291	9.37774	5.20424	7.78561	1.81397
GSM3035432	GPL13534	GSE111629	66	M	Control					Train	55.1375	63.9601	59.2778	66.6031	0.0535221	-2.73994	49.7284	63.3517	59.7381	6.62929	62.5988	66.7599	62.6193	0.88229	62.2584	59.7788	55.9663	52.4267	55.8648	52.8805	73.5522	6.9626	63.0658	59.8912	60.6665	64.4448	44.2443	45.7874	50.6152	46.2683	48.8146	0.147445	78.2547	43.238	60.3698	8.86647	5.15329	7.4293	1.80422
GSM3035433	GPL13534	GSE111629	85	M	Parkinson's Disease	8	08 Diseases of the nervous system	8A00.0	8A00.0 Parkinson disease		58.086	78.4682	76.3143	80.9692	0.0678331	-2.6075	69.3389	74.393	60.3743	6.51439	82.7149	86.8891	77.2561	1.09945	83.6854	78.9928	73.1966	72.7308	74.8296	70.5186	72.8446	6.70118	65.5517	70.2533	80.6212	54.9669	59.7818	78.745	69.6333	64.1766	74.2544	0.171494	88.3497	47.7317	71.8863	9.43979	5.56921	8.03349	1.09441
GSM3035434	GPL13534	GSE111629	75	M	Parkinson's Disease	8	08 Diseases of the nervous system	8A00.0	8A00.0 Parkinson disease		64.2265	71.8484	76.6188	70.7566	0.0871256	-3.01391	67.3579	73.2737	60.8115	6.58087	77.1301	76.3755	74.0147	1.05913	77.3651	75.7534	71.4622	70.2279	68.8505	70.3633	72.2453	6.70846	67.4296	70.0306	76.0694	63.7486	55.0298	60.9617	67.4393	59.9672	68.8152	0.227324	85.5539	49.0517	72.4907	9.34313	5.6508	7.63625	1.79218
GSM3035435	GPL13534	GSE111629	61	F	Parkinson's Disease	8	08 Diseases of the nervous system	8A00.0	8A00.0 Parkinson disease		55.9346	62.5489	58.0518	53.2332	0.0483592	-2.83342	61.6268	62.2352	58.5909	6.67148	67.1708	62.7723	70.0567	1.29596	71.2517	65.5156	60.9678	61.7204	60.9378	60.7218	73.4623	6.95184	64.965	64.8784	63.1777	44.7167	50.6063	66.3509	55.9403	47.5603	49.6502	0.135964	74.92	45.9714	64.1253	9.12862	5.71894	7.55591	2.03935
GSM3035436	GPL13534	GSE111629	80	M	Parkinson's Disease	8	08 Diseases of the nervous system	8A00.0	8A00.0 Parkinson disease		73.554	86.0201	78.4362	90.4	0.0661556	-1.8971	78.7421	82.4342	66.8826	6.10007	87.2382	82.0764	83.3757	1.3317	82.3186	85.0006	74.8423	78.0705	87.2053	74.2925	78.6304	6.47297	73.973	77.4196	81.3535	48.8474	68.6982	81.1625	56.5511	73.8921	85.2516	0.170271	83.2378	49.754	75.3927	9.57868	5.69845	7.49034	1.74531
GSM3035437	GPL13534	GSE111629	81	M	Parkinson's Disease	8	08 Diseases of the nervous system	8A00.0	8A00.0 Parkinson disease		79.8685	78.8871	71.2804	71.3849	0.0529545	-2.60421	73.6308	80.1759	64.264	6.32115	91.5258	82.983	76.1095	1.00021	76.034	76.438	67.5683	73.4446	77.4343	65.9049	75.5142	6.63332	70.0721	66.7578	82.6043	58.2055	57.9872	67.3603	57.4222	63.1683	78.4848	0.142947	79.9815	49.4075	78.7045	9.67556	5.54351	7.67218	1.38641
GSM3035438	GPL13534	GSE111629	79	M	Parkinson's Disease	8	08 Diseases of the nervous system	8A00.0	8A00.0 Parkinson disease		65.8742	67.79	72.3975	59.7294	0.0499253	-2.58428	70.4104	66.3693	65.7447	6.55179	75.0942	79.6484	62.6172	1.11655	72.5214	72.8292	69.2143	74.3639	74.3604	68.4869	77.828	6.71297	70.9547	62.8285	71.5823	63.3009	61.0897	69.5964	60.08	57.2848	59.236	0.130189	82.6154	47.8837	77.1878	9.41811	5.831	7.57058	1.47285
GSM3035439	GPL13534	GSE111629	73	M	Parkinson's Disease	8	08 Diseases of the nervous system	8A00.0	8A00.0 Parkinson disease		78.3362	71.3983	69.0154	65.9299	0.0443252	-2.21277	67.0689	73.024	61.6155	6.64111	76.727	73.7127	71.242	1.03004	80.2281	74.3487	69.2583	67.0554	70.0666	67.9825	74.4426	6.76761	68.0412	68.356	70.1932	57.5511	59.9346	71.6055	60.0355	54.2459	58.2011	0.112179	79.4786	46.8583	67.4068	9.53758	5.52697	7.4152	1.80086
GSM3035440	GPL13534	GSE111629	84	F	Parkinson's Disease	8	08 Diseases of the nervous system	8A00.0	8A00.0 Parkinson disease		70.3867	78.6679	77.3806	73.8136	0.0772588	-2.69881	74.2568	81.9903	57.4572	6.51363	89.4122	85.5837	76.5228	0.877674	81.409	78.1435	72.365	70.6126	73.1262	72.6139	69.222	6.74366	62.034	73.6261	80.8656	79.9136	67.8985	64.0393	68.788	56.0986	74.8676	0.231961	85.6629	48.6758	79.6587	9.44201	5.61279	7.54108	2.19012
GSM3035441	GPL13534	GSE111629	75	F	Parkinson's Disease	8	08 Diseases of the nervous system	8A00.0	8A00.0 Parkinson disease		70.5658	74.5926	72.9476	70.1651	0.0782218	-2.44511	68.8454	73.3261	60.2881	6.24821	78.607	77.0071	79.5002	0.866023	82.1556	78.2071	72.2478	69.6142	66.9071	70.7745	74.9004	6.5018	63.6944	67.5156	76.4133	60.9347	62.7681	74.2873	56.4122	58.9042	77.8181	0.201128	82.9219	50.0967	79.8508	9.54256	5.75264	7.48616	2.71461
GSM3035442	GPL13534	GSE111629	76	M	Parkinson's Disease	8	08 Diseases of the nervous system	8A00.0	8A00.0 Parkinson disease		67.5909	75.0672	71.1709	59.821	0.0620246	-2.18349	69.6614	72.3264	58.4789	6.63151	77.7843	76.8187	68.9089	1.02976	74.6185	75.1337	68.5815	65.5712	69.2698	65.9914	71.1907	6.82716	63.9218	66.5801	72.694	58.7865	58.4439	75.2048	58.9511	60.1395	67.6287	0.172613	79.5659	44.6933	63.9126	9.49001	5.46507	7.46652	1.67859
GSM3035443	GPL13534	GSE111629	52	M	Parkinson's Disease	8	08 Diseases of the nervous system	8A00.0	8A00.0 Parkinson disease		56.0104	49.4581	56.6409	50.8146	0.0496462	-2.8175	47.3601	52.7066	55.9267	6.82438	49.8024	53.6457	57.7986	0.923362	51.9289	57.7157	55.923	46.8674	39.9245	55.0018	72.0529	7.11646	58.8584	53.9164	52.4152	31.3435	33.518	62.1084	43.4316	50.6787	32.7092	0.122155	78.2174	41.17	52.2202	9.21954	5.5144	7.93483	1.55311
GSM3035444	GPL13534	GSE111629	77	F	Parkinson's Disease	8	08 Diseases of the nervous system	8A00.0	8A00.0 Parkinson disease		58.5128	78.5744	79.7526	77.4197	0.0818478	-2.3648	76.5182	75.953	59.0274	6.53807	81.1983	78.2122	76.8781	1.09298	80.684	77.7613	73.2383	74.3733	74.4208	67.7949	73.6299	6.58091	64.8861	70.0105	77.9501	66.1949	61.4497	59.4181	71.0721	66.7677	76.0143	0.202582	87.1643	49.4976	77.5031	9.32196	5.37221	7.62356	1.57021
GSM3035445	GPL13534	GSE111629	82	M	Parkinson's Disease	8	08 Diseases of the nervous system	8A00.0	8A00.0 Parkinson disease		66.8595	95.7571	75.822	80.648	0.0494423	-0.6809	86.6185	82.5647	74.2171	6.11864	89.9274	83.0056	90.3756	1.25	87.1599	84.7215	76.4567	84.0541	90.6582	73.2973	84.6042	6.36811	78.906	76.5361	85.1061	49.4875	67.4575	80.8166	57.1918	69.7537	89.7178	0.1266	83.5159	48.1667	77.8396	9.56057	5.49982	7.95889	0.899432
GSM3035446	GPL13534	GSE111629	76	M	Parkinson's Disease	8	08 Diseases of the nervous system	8A00.0	8A00.0 Parkinson disease		73.718	89.932	75.7852	67.2638	0.0567218	-0.765337	100.039	94.9975	79.4291	5.69355	84.6342	77.5846	108.861	1.47948	90.281	96.1867	104.528	121.633	104.816	110.569	94.2045	5.65362	89.8226	82.7956	93.1671	71.7779	71.1923	84.1649	54.3476	67.7088	79.0923	0.170956	96.7338	52.0528	68.8286	9.71159	5.85273	7.69351	2.64393
GSM3035447	GPL13534	GSE111629	86	F	Parkinson's Disease	8	08 Diseases of the nervous system	8A00.0	8A00.0 Parkinson disease		56.7603	83.4303	74.8362	68.9169	0.0631973	-2.58205	71.0772	83.438	56.0639	6.53116	82.4274	87.8091	83.2948	0.953612	86.6767	76.6136	72.8091	76.4027	75.8443	67.8177	70.4781	6.6918	60.1467	69.8865	82.5364	56.6694	53.5088	72.0901	65.8408	68.1549	87.1461	0.179049	83.1336	45.8862	76.8259	9.25292	5.35028	7.81708	1.44935
GSM3035448	GPL13534	GSE111629	52	M	Parkinson's Disease	8	08 Diseases of the nervous system	8A00.0	8A00.0 Parkinson disease		58.6922	56.6439	54.192	56.7954	0.044444	-1.76957	54.0457	52.1078	67.7675	6.79833	49.6954	53.5612	53.1218	1.24696	49.1253	57.3968	52.0809	57.0138	60.2621	50.2724	75.475	7.02433	74.3435	58.7047	52.804	40.2779	40.0357	64.2184	45.7479	46.4919	36.5693	0.109821	72.7196	39.992	48.2212	9.29896	5.67808	7.91466	1.73372
GSM3035449	GPL13534	GSE111629	48	F	Parkinson's Disease	8	08 Diseases of the nervous system	8A00.0	8A00.0 Parkinson disease		59.1727	63.4257	55.909	51.7354	0.061241	-3.45844	54.1649	61.9542	57.4284	7.15523	57.676	50.0759	66.9585	0.970228	59.6516	55.6901	54.1826	49.0246	50.9487	51.8621	68.5563	7.2296	62.1171	60.288	59.6144	48.1718	47.7445	62.4433	58.3628	57.5935	56.9389	0.162086	78.0694	43.6743	58.6595	9.49105	5.12029	7.44061	1.19102
GSM3035450	GPL13534	GSE111629	67	F	Control					Validation	54.7708	72.474	74.3874	66.1884	0.0744346	-2.66611	66.2956	69.6956	59.8553	6.53017	72.4103	69.7736	69.4645	1.02132	71.7137	72.0277	66.9696	64.2306	64.9348	64.3106	71.4086	6.7589	65.0479	68.8693	75.4257	62.7355	54.9434	61.958	67.3602	58.458	73.6064	0.203419	82.0987	46.4636	71.5869	8.45223	5.14013	7.88083	2.21143
GSM3035451	GPL13534	GSE111629	51	F	Control					Train	57.3774	56.2344	55.6548	63.3004	0.0685614	-2.43129	59.3722	53.6864	66.0926	6.91928	54.2721	53.0028	59.3922	1.19994	48.6089	57.8288	54.4935	55.7721	59.3453	56.2855	73.0443	6.98764	73.8258	62.3497	57.0446	48.9939	39.4728	66.0133	51.0747	47.8804	40.7618	0.200676	77.491	42.2017	47.0623	9.16751	6.13255	7.72937	1.83026
GSM3035452	GPL13534	GSE111629	81	F	Parkinson's Disease	8	08 Diseases of the nervous system	8A00.0	8A00.0 Parkinson disease		73.9503	85.9753	78.2411	73.1845	0.0829004	-2.0636	69.8575	80.78	63.152	6.29408	83.6623	82.3689	85.787	1.12723	84.214	83.0125	77.6984	72.564	75.6984	75.9828	73.2899	6.37446	66.3241	74.2939	82.3434	53.091	69.9472	79.8446	81.6469	68.5765	88.3778	0.221148	82.8024	52.6674	73.8113	9.54106	5.78753	7.49374	1.90622
GSM3035453	GPL13534	GSE111629	68	M	Parkinson's Disease	8	08 Diseases of the nervous system	8A00.0	8A00.0 Parkinson disease		53.4539	67.6137	63.8165	68.9883	0.0519686	-3.22505	61.3193	70.4516	54.7019	6.51703	70.8461	69.236	65.5121	0.690509	65.3957	68.5262	63.8215	59.0913	56.2605	60.4929	68.4914	6.95679	58.2058	65.0213	68.1771	59.6717	57.0915	57.1371	56.5384	50.7253	57.9937	0.139684	78.327	47.0964	59.4925	8.97716	5.62711	7.44153	2.13871
GSM3035454	GPL13534	GSE111629	71	M	Parkinson's Disease	8	08 Diseases of the nervous system	8A00.0	8A00.0 Parkinson disease		74.2692	76.0597	70.1751	64.0676	0.0570537	-2.30897	62.9412	69.6484	63.817	7.00598	73.5374	72.6093	74.3079	1.0586	68.0289	71.6737	68.5094	63.299	68.9645	64.2761	74.1029	6.96956	70.4825	67.9613	70.2963	61.9522	56.6089	71.2521	59.1073	53.896	65.6455	0.133586	80.1954	45.6981	66.1873	9.52048	5.73401	7.84965	2.0011
GSM3035455	GPL13534	GSE111629	62	F	Control					Train	48.6867	52.8117	57.9762	58.5558	0.0538556	-3.60962	50.4769	59.0434	54.2043	7.15342	56.1302	62.0902	54.8763	0.912061	56.1296	58.5678	54.0865	44.7353	42.851	52.2104	67.215	7.32044	58.7399	58.8329	58.6422	49.2749	46.5238	54.2124	50.3292	51.0111	37.2063	0.131804	76.2654	43.8826	58.7671	9.3288	5.45428	7.22381	1.22959
GSM3035456	GPL13534	GSE111629	85	F	Parkinson's Disease	8	08 Diseases of the nervous system	8A00.0	8A00.0 Parkinson disease		62.8748	79.3195	70.2414	72.1112	0.0578297	-2.71969	68.2289	77.582	61.7026	6.42359	83.2621	85.6508	74.675	1.05485	73.1907	74.5922	70.3953	69.2003	69.7183	67.3842	74.7566	6.66696	66.2488	71.7654	75.878	53.4184	58.601	74.5178	65.2576	62.8015	71.6482	0.138929	78.0356	48.5673	81.2329	9.25869	5.65292	7.37576	1.99095
GSM3035457	GPL13534	GSE111629	71	M	Parkinson's Disease	8	08 Diseases of the nervous system	8A00.0	8A00.0 Parkinson disease		69.9032	73.4042	67.0892	72.8181	0.0464949	-2.11795	66.961	67.8368	61.1569	6.47356	71.1966	71.7833	78.8374	1.21743	75.3149	76.4164	69.304	70.1434	76.0667	68.0334	74.3672	6.91474	67.6859	68.5187	70.1581	41.9201	53.6682	76.111	65.1402	59.274	74.3755	0.114583	78.0079	45.5322	64.8903	9.52306	5.59879	7.45235	2.10736
GSM3035458	GPL13534	GSE111629	74	M	Parkinson's Disease	8	08 Diseases of the nervous system	8A00.0	8A00.0 Parkinson disease		65.1205	80.6392	71.0758	77.7406	0.0723548	-1.97286	68.209	73.0786	61.9472	6.4544	74.7749	75.2632	73.8148	1.09439	75.3382	78.6443	73.13	67.7917	67.055	72.1626	77.2971	6.62317	67.1059	69.8813	73.3176	49.643	56.883	78.5433	62.0208	64.1251	67.6027	0.193405	81.1261	48.8244	72.4217	9.55549	5.47609	7.66885	2.27396
GSM3035459	GPL13534	GSE111629	84	F	Parkinson's Disease	8	08 Diseases of the nervous system	8A00.0	8A00.0 Parkinson disease		78.2541	82.049	78.6708	75.1057	0.0592356	-2.22854	69.7245	73.667	63.7185	6.42236	82.6702	84.7031	78.6403	0.977077	80.3326	80.1684	76.6792	81.8965	79.0137	73.0945	74.6683	6.60201	69.021	76.1311	83.9556	69.2709	69.4495	73.2722	53.9765	59.1514	69.4692	0.153759	80.8676	44.9133	84.0492	9.7035	5.61559	7.35137	1.61712
GSM3035460	GPL13534	GSE111629	72	M	Control					Validation	70.6828	70.5976	67.323	63.9674	0.0581923	-2.38554	70.9675	66.8807	69.5937	6.50073	73.8735	73.5217	71.8732	1.14826	69.7563	70.9905	64.6758	67.5216	65.8726	63.2262	80.287	6.64133	76.0538	66.3168	70.9046	45.3465	57.6146	75.2513	58.1843	54.7037	59.9254	0.151332	77.5772	46.3053	68.2676	9.4557	5.13002	7.66846	1.55951
GSM3035461	GPL13534	GSE111629	75	F	Parkinson's Disease	8	08 Diseases of the nervous system	8A00.0	8A00.0 Parkinson disease		70.94	69.0302	62.297	66.4985	0.0488527	-2.39565	65.6303	66.4184	63.7113	6.47322	74.4071	76.3939	71.0724	0.992375	61.7982	68.7592	60.8142	63.5466	63.3761	61.5545	74.5045	6.75618	67.8481	64.9489	69.5029	47.3193	52.9803	66.8921	57.2517	54.099	68.5842	0.124603	79.5802	46.5501	64.647	9.57714	5.11219	7.38518	1.89931
GSM3035462	GPL13534	GSE111629	61	F	Parkinson's Disease	8	08 Diseases of the nervous system	8A00.0	8A00.0 Parkinson disease		54.5162	63.9194	58.804	57.8987	0.069334	-2.99238	50.5474	63.4601	56.5699	6.7813	62.136	62.0572	60.5552	0.919216	62.9827	66.2499	60.9761	52.9708	52.4223	61.6885	69.1928	6.95948	60.5423	64.8483	63.613	55.2328	50.2078	53.0046	54.2199	44.9296	52.9722	0.190237	76.6193	44.4335	59.1801	9.32909	5.84424	7.69158	1.91188
GSM3035463	GPL13534	GSE111629	81	M	Parkinson's Disease	8	08 Diseases of the nervous system	8A00.0	8A00.0 Parkinson disease		66.7324	84.9703	88.2656	104.04	0.0921512	-2.3183	84.5149	80.7126	65.212	6.20444	82.9475	83.2604	81.1199	1.31424	79.7665	90.5702	84.6762	85.4831	78.9237	82.8515	74.006	6.26653	69.2678	74.1929	86.463	50.5047	72.2503	70.0615	72.4482	61.1374	85.5096	0.241785	87.1316	49.2482	80.3426	9.53717	6.05754	7.8234	2.04253
GSM3035464	GPL13534	GSE111629	79	F	Control					Train	68.0854	74.2579	60.3581	65.1005	0.0441886	-3.1115	64.17	74.8929	58.239	6.58815	78.4914	78.4823	77.4657	0.943331	73.8018	67.2789	62.6163	66.6926	67.8758	62.0137	71.3368	6.94034	63.9305	64.6464	72.258	46.4937	51.8468	65.9289	54.432	50.4962	71.67	0.127718	80.4508	45.4984	71.7652	9.5411	5.02894	7.617	2.32777
GSM3035465	GPL13534	GSE111629	76	F	Control					Train	61.5535	66.5769	66.0745	70.8908	0.0503338	-3.31204	63.8192	71.2022	60.2217	6.80703	74.6381	76.0536	68.7551	1.0414	83.875	66.0207	62.5638	61.7895	66.7698	61.196	70.7049	6.98422	64.2925	65.3548	70.1637	64.2241	48.8816	49.3684	54.8271	49.3777	62.1819	0.142852	81.4644	46.3323	70.8202	9.35358	5.59359	7.76091	2.18254
GSM3035466	GPL13534	GSE111629	50	F	Control					Train	39.1774	49.7442	47.5647	36.9335	0.0546742	-3.55779	44.7146	46.1318	54.036	7.08447	45.4474	50.6392	45.8343	0.90927	45.4259	50.2591	48.5002	37.9563	33.5851	49.2708	67.4743	7.27775	57.5894	56.6335	49.4165	31.9294	30.3998	51.1909	47.4248	46.8344	35.0211	0.157071	73.9463	40.0359	46.4497	8.28551	5.38235	7.45962	1.62932
GSM3035467	GPL13534	GSE111629	60	F	Control					Train	60.1377	63.7108	60.7989	65.4154	0.0469463	-3.1103	59.4502	63.6249	56.8816	6.83214	69.6549	61.357	77.8751	1.15058	65.2656	63.2688	60.0906	57.5153	58.0341	56.2899	68.1555	7.09659	62.8852	62.5251	65.4052	41.0103	47.7595	72.086	45.274	47.8538	61.8053	0.127425	76.295	44.79	64.2635	9.51836	6.17376	7.243	1.9698
GSM3035468	GPL13534	GSE111629	49	F	Control					Train	19.8676	44.9022	40.0668	19.6706	0.0600206	-2.94706	40.9635	51.1212	55.2482	7.04468	46.6701	49.8005	41.0749	0.914312	48.0737	46.4166	49.8489	37.846	38.9252	52.5765	70.1146	7.09987	58.8801	53.1335	49.4824	35.0619	30.9098	55.6945	48.9465	44.8352	35.0229	0.167369	77.6325	42.5577	48.0574	7.80267	5.58771	7.77967	1.47026
GSM3035469	GPL13534	GSE111629	68	F	Control					Train	61.0243	67.2963	65.2602	54.9509	0.0944506	-2.36641	69.1616	72.515	57.3327	6.49134	69.7995	69.4301	65.042	0.917117	71.7517	68.8633	60.4848	65.0723	64.5136	63.4416	70.9131	6.64786	63.4089	64.8238	71.3609	67.1955	49.9058	53.7183	59.0043	47.8358	62.5917	0.235564	81.9472	46.2443	62.7285	9.23604	5.37733	7.57464	1.44014
GSM3035470	GPL13534	GSE111629	73	M	Control					Train	63.9966	73.0188	71.8659	64.5033	0.0407302	-1.92881	66.6338	74.6894	63.4828	6.58295	78.2209	73.3526	73.2751	1.05751	81.8995	74.3585	70.5206	72.833	70.1481	66.1868	77.0409	6.8047	70.6028	66.0053	73.9857	49.1354	51.1678	77.9183	55.2293	59.7281	62.5563	0.115683	79.8704	47.1422	71.4881	9.40436	5.37972	7.43865	1.45261
GSM3035471	GPL13534	GSE111629	76	F	Control					Train	63.4876	76.2886	67.1873	69.7997	0.0525902	-2.81358	75.9112	73.682	63.6381	6.50186	80.6588	76.8732	73.159	1.1593	74.9965	72.5121	69.3209	69.6326	70.6896	67.6756	76.2123	6.62111	68.6787	67.945	75.946	59.4026	61.9137	73.1486	60.2275	62.0414	71.6124	0.155619	81.5357	47.914	74.7069	9.55786	5.60686	7.61082	0.964943
GSM3035472	GPL13534	GSE111629	83	M	Control					Validation	76.6745	85.3022	82.5356	80.7741	0.0699217	-2.26584	83.5869	84.1563	62.8144	6.00526	90.4326	84.5002	86.1569	1.15434	85.7159	82.0557	74.9341	83.9946	86.6601	73.0816	77.5642	6.33465	69.3008	75.2186	83.4552	57.9907	61.8833	63.5	67.7971	54.3424	84.7214	0.196793	81.9215	50.5403	70.5795	9.63307	5.53443	7.81524	2.17673
GSM3035473	GPL13534	GSE111629	76	F	Control					Test	79.9298	72.475	70.7603	67.0791	0.0636576	-2.50423	71.692	72.2432	61.4539	6.60805	76.303	78.1718	70.6435	1.25527	78.3143	78.6163	70.6036	77.3373	78.2884	70.6432	72.2881	6.75593	68.7325	68.6222	72.2731	64.7073	55.5276	67.2335	54.8721	57.3249	66.4659	0.177144	81.0024	47.2474	68.4802	9.66982	5.77433	7.85707	2.24084
GSM3035474	GPL13534	GSE111629	74	F	Parkinson's Disease	8	08 Diseases of the nervous system	8A00.0	8A00.0 Parkinson disease		67.196	74.7738	68.2702	74.8719	0.0903618	-2.78761	73.089	73.0525	61.1438	6.76174	74.6463	76.318	87.9773	0.855016	67.5979	72.4878	67.5503	64.6447	69.1618	64.9348	70.2136	6.69951	66.3868	70.7275	74.7853	51.8749	55.713	65.719	76.0033	56.1708	76.8385	0.246162	84.3103	49.5775	68.4095	8.95357	5.33314	7.84095	2.02154
GSM3035475	GPL13534	GSE111629	83	M	Control					Train	74.5954	83.4516	78.8067	78.836	0.0569272	-1.47469	83.9068	82.9432	63.4645	6.56446	83.4404	83.9361	83.5722	1.13425	85.3994	86.8091	83.0003	86.9622	84.5949	82.5256	78.8694	6.61007	70.9398	71.6025	82.508	70.6898	59.0104	67.2914	65.211	65.8063	82.2379	0.13653	83.5644	46.5222	83.1221	9.63962	5.3084	7.4124	1.95647
GSM3035476	GPL13534	GSE111629	74	F	Parkinson's Disease	8	08 Diseases of the nervous system	8A00.0	8A00.0 Parkinson disease		66.429	71.5751	64.3042	54.9508	0.0694445	-2.73975	66.4807	69.5251	64.5859	6.38976	73.5856	76.2945	74.5742	1.05284	62.5233	70.1261	62.3368	62.0911	64.361	61.7092	73.5229	6.61602	67.5082	71.6363	73.6959	65.9698	53.0777	56.3043	59.832	53.3186	72.96	0.198746	79.8165	47.6398	67.6874	9.41435	5.65718	7.73637	2.1771
GSM3035477	GPL13534	GSE111629	88	M	Parkinson's Disease	8	08 Diseases of the nervous system	8A00.0	8A00.0 Parkinson disease		66.1142	91.874	77.998	75.613	0.0953097	-2.30892	73.1886	81.1276	60.5705	6.17108	90.9965	89.3739	81.4723	1.00232	85.4523	89.314	80.7694	73.6938	79.2941	81.097	74.7698	6.31466	63.5958	74.9898	86.6164	73	67.0182	74.858	69.7927	55.904	82.7409	0.258779	84.4239	50.5254	88.3605	9.40601	5.28711	7.71834	2.03218
GSM3035478	GPL13534	GSE111629	68	M	Control					Train	56.3185	67.2435	61.8506	61.1026	0.0687356	-3.01611	53.2682	66.9346	59.9389	6.43067	68.1576	68.9584	71.1139	0.996662	62.803	70.1275	64.908	62.9111	58.887	64.9253	74.6875	6.78173	63.9655	65.6732	68.4826	64.0745	53.7635	61.2019	54.9961	47.7149	50.1278	0.187552	81.7617	44.2323	63.5421	9.26263	5.63213	7.52436	2.02689
GSM3035479	GPL13534	GSE111629	71	M	Control					Validation	65.1558	67.5677	72.8626	101.784	0.0566244	-2.16667	59.803	75.0844	60.572	6.71192	72.2235	72.7322	62.1772	1.11175	76.7575	72.5509	65.6199	65.2092	64.3148	66.2859	74.0263	6.78243	63.1697	68.4247	69.2422	68.7998	55.1798	81.311	73.5985	61.778	59.5263	0.142435	80.9301	45.3919	68.548	9.22901	5.6627	7.29454	1.3557
GSM3035480	GPL13534	GSE111629	82	F	Control					Train	66.5974	84.9622	78.6698	79.5145	0.0967479	-2.50601	73.5861	78.2836	57.2051	6.27532	84.229	84.243	80.3486	0.960862	88.2523	82.5929	78.5962	70.7235	65.9854	78.2265	71.15	6.41909	58.9125	74.7085	81.2198	74.2276	61.6835	67.8115	71.4821	65.8632	83.8831	0.277001	90.985	50.8058	73.6714	9.12612	5.8957	7.43757	1.79514
GSM3035481	GPL13534	GSE111629	62	M	Parkinson's Disease	8	08 Diseases of the nervous system	8A00.0	8A00.0 Parkinson disease		23.7558	64.7303	55.3347	51.9687	0.0670892	-2.99026	52.0868	64.168	57.398	6.65088	62.9017	63.2425	56.8585	0.978313	59.0538	60.9216	56.6849	54.4331	55.1999	56.9893	72.1434	6.87155	62.0442	59.254	62.8459	55.5664	47.1769	62.33	52.9835	54.4158	47.0066	0.173561	76.913	43.1631	56.196	8.55719	5.53153	7.544	1.54112
GSM3035482	GPL13534	GSE111629	73	M	Control					Train	68.0694	75.6153	65.0088	61.6345	0.0698739	-1.86826	71.7028	71.1681	72.5747	6.68272	71.9915	73.6263	70.2821	1.24226	70.9222	70.731	64.2508	69.256	71.5288	62.5642	81.1238	6.73726	78.2173	65.9693	69.0204	49.1354	53.9391	70.2126	57.0854	57.3914	62.1347	0.168185	77.8941	48.3857	67.7817	9.48453	5.74813	7.84749	1.5297
GSM3035483	GPL13534	GSE111629	66	F	Parkinson's Disease	8	08 Diseases of the nervous system	8A00.0	8A00.0 Parkinson disease		51.2461	69.0281	63.9545	57.8684	0.0770545	-2.39521	63.6543	69.7097	61.3263	6.53308	72.933	67.6795	71.1438	1.07689	67.8804	69.5339	65.0358	61.4929	62.8948	60.9038	71.6639	6.66519	65.5324	67.9481	72.2068	62.4722	61.3819	70.9709	61.1559	53.8684	70.8354	0.205386	80.4798	46.4288	65.748	8.98575	5.76521	7.44347	1.55352
GSM3035484	GPL13534	GSE111629	80	M	Parkinson's Disease	8	08 Diseases of the nervous system	8A00.0	8A00.0 Parkinson disease		68.4662	79.0419	70.8609	71.6401	0.106246	-2.28848	71.516	79.8934	64.0563	6.10328	82.9859	81.3031	76.5262	1.05575	73.4061	79.7637	70.1441	73.2798	76.2883	70.0344	71.7842	6.45627	70.4203	71.3378	81.2854	52.2434	60.6866	79.9269	63.3527	51.9133	77.9473	0.245649	82.5334	49.5283	68.2079	9.45778	5.61269	7.87386	2.45224
GSM3035485	GPL13534	GSE111629	67	F	Parkinson's Disease	8	08 Diseases of the nervous system	8A00.0	8A00.0 Parkinson disease		70.2539	66.7843	63.0456	67.5159	0.0663085	-2.36476	67.603	67.3594	60.3949	6.81108	67.7165	68.7387	72.2999	1.15483	65.1752	71.1552	67.4497	69.5057	67.6089	65.1406	74.0682	6.83304	67.8682	65.5137	70.5439	59.9484	50.754	60.3675	54.0539	52.5284	58.6551	0.175969	78.3405	46.2887	62.5485	9.4331	5.89591	7.501	2.45076
GSM3035486	GPL13534	GSE111629	83	M	Parkinson's Disease	8	08 Diseases of the nervous system	8A00.0	8A00.0 Parkinson disease		64.6674	86.3721	76.7659	70.3811	0.0750957	-2.33748	76.3269	86.4071	63.4611	6.502	88.2472	84.112	76.1421	1.03782	81.9777	85.1412	76.3435	78.845	79.1192	71.9341	73.0234	6.53566	70.3217	73.3086	83.4765	56.1708	70.4655	89.7886	75.1473	61.7693	83.0213	0.212171	86.3288	50.0259	72.4523	9.43823	5.65197	7.69533	1.96914
GSM3035487	GPL13534	GSE111629	73	F	Parkinson's Disease	8	08 Diseases of the nervous system	8A00.0	8A00.0 Parkinson disease		67.4583	71.1928	66.0452	68.741	0.0557194	-2.23466	61.6809	69.0873	58.6946	6.91302	72.4615	74.5788	64.2899	0.953628	66.5624	71.1249	66.6576	69.3472	69.342	62.7373	70.6187	7.07581	64.3347	64.8024	72.2198	54.1541	57.0702	76.3129	60.4263	57.7123	62.8904	0.144128	80.6052	47.5259	70.6442	9.48397	5.87172	7.38826	2.12866
GSM3035488	GPL13534	GSE111629	66	M	Parkinson's Disease	8	08 Diseases of the nervous system	8A00.0	8A00.0 Parkinson disease		61.3005	75.5798	66.6464	60.0226	0.0751824	-2.19527	62.992	69.2155	62.8197	6.43213	71.4402	68.1857	77.1112	1.01826	66.2609	72.3707	72.0014	63.0145	64.7021	67.6122	73.9772	6.5319	66.521	66.5813	70.2602	34.8339	56.7744	78.7458	57.1465	58.0918	69.7959	0.191824	82.053	46.669	71.3847	9.17382	5.47919	7.6672	2.11721
GSM3035489	GPL13534	GSE111629	72	F	Parkinson's Disease	8	08 Diseases of the nervous system	8A00.0	8A00.0 Parkinson disease		62.6927	67.0895	67.2334	62.9702	0.0562561	-1.878	64.5075	67.7826	68.8564	6.76523	72.3281	73.1537	67.12	1.21445	67.4657	70.044	63.7382	63.5203	61.5996	61.5498	80.8851	6.81376	73.3898	66.9057	68.7142	38.684	53.2461	71.7023	60.9487	49.7556	53.909	0.147554	77.5402	47.1568	60.5566	9.47014	6.29587	7.54685	1.45588
GSM3035490	GPL13534	GSE111629	73	M	Parkinson's Disease	8	08 Diseases of the nervous system	8A00.0	8A00.0 Parkinson disease		74.8298	77.6165	66.2506	66.1098	0.100509	-2.21608	65.9445	72.5236	61.5763	6.68063	75.8756	74.9879	72.9466	1.06092	75.4914	76.7043	69.9023	73.4011	68.246	68.2079	73.5799	6.74468	66.4608	68.4265	72.586	64.6395	61.061	72.6405	53.2391	53.9441	68.7719	0.248285	82.5339	47.0024	71.047	9.61839	5.79996	7.68789	2.32833
GSM3035491	GPL13534	GSE111629	75	M	Parkinson's Disease	8	08 Diseases of the nervous system	8A00.0	8A00.0 Parkinson disease		80.691	77.6069	67.4178	69.5672	0.0775014	-2.70374	69.7582	72.9327	57.6196	6.55808	76.2963	77.1482	74.283	1.19158	71.7975	75.4221	71.387	75.0065	69.9828	67.8635	73.6912	6.63594	63.2761	69.066	75.0161	45.8488	61.9418	80.0904	62.4023	59.6076	70.9281	0.172772	78.7752	47.3916	65.8605	9.58965	5.73471	8.06206	1.86611
GSM3035492	GPL13534	GSE111629	41	M	Parkinson's Disease	8	08 Diseases of the nervous system	8A00.0	8A00.0 Parkinson disease		61.1222	40.402	39.1575	33.3886	0.0546376	-3.20491	42.3981	41.3498	55.8993	7.15602	35.5362	42.7078	42.91	0.838397	35.6718	50.4935	45.853	44.3809	39.832	43.6727	70.5309	7.21418	60.643	53.9857	39.8551	36.3663	26.0069	51.2132	32.7339	39.3017	18.6177	0.144414	68.8537	39.0383	42.7542	9.23317	5.50968	8.31107	1.7454
GSM3035493	GPL13534	GSE111629	48	M	Parkinson's Disease	8	08 Diseases of the nervous system	8A00.0	8A00.0 Parkinson disease		45.6561	57.496	56.8682	49.0051	0.0559904	-2.50101	52.1692	51.3704	64.1746	7.07655	44.1556	49.586	50.3146	1.2295	55.2846	55.9931	52.1763	48.9916	50.2967	51.7502	74.0094	7.07317	69.2823	53.994	51.9743	31.0493	40.7423	60.6164	45.4132	48.1131	26.9987	0.163677	72.9591	42.1631	48.5862	9.27791	5.45885	7.96714	1.11451
GSM3035494	GPL13534	GSE111629	45	M	Control					Train	44.2313	53.0727	50.6225	41.8619	0.0664349	-1.86245	45.1534	49.9122	69.7616	6.81328	43.8646	47.1783	49.0984	1.19236	42.919	55.6305	51.7421	47.1666	45.0572	53.0566	80.4698	7.01371	75.644	59.8021	48.5335	37.2084	38.453	64.7793	48.1886	48.1524	33.9388	0.154512	78.1854	41.4647	45.0984	8.63774	6.0224	7.52409	1.78161
GSM3035495	GPL13534	GSE111629	82	M	Control					Validation	60.1724	74.5753	80.7752	76.5706	0.0867543	-1.80296	67.2961	77.2917	62.2037	6.55199	79.8421	83.3326	75.8132	0.8007	89.083	82.1984	74.3412	69.4169	67.3256	71.46	73.2984	6.58598	64.4054	70.5285	76.6468	44.2906	55.0952	82.7472	62.0657	60.7752	83.4693	0.245648	84.5432	50.4332	74.6289	8.78804	6.11746	7.35596	1.83662
GSM3035496	GPL13534	GSE111629	46	F	Control					Train	72.0822	48.6437	48.375	48.1299	0.0438981	-2.50063	42.5317	49.7352	59.9981	7.16782	45.496	47.7521	52.1448	1.02138	39.5942	53.3557	51.3021	43.3069	47.0319	53.1415	73.0471	7.21043	64.3202	56.2744	51.5497	29.1647	38.3596	61.0397	46.7096	46.508	32.2943	0.121829	75.2129	40.6684	48.5469	9.64637	5.56694	7.40703	1.18343
GSM3035497	GPL13534	GSE111629	37	M	Parkinson's Disease	8	08 Diseases of the nervous system	8A00.0	8A00.0 Parkinson disease		57.7708	40.8509	39.8977	29.9658	0.0553518	-2.49038	57.8271	40.3063	58.7811	6.91895	34.4378	39.5035	32.4373	0.890292	35.3076	51.4969	49.8825	38.9197	30.5204	50.2519	72.4397	7.09927	63.8441	46.5115	40.1487	28.0636	31.0293	64.2168	45.6442	34.5278	21.7626	0.198031	73.5404	40.7898	41.3945	9.15448	5.34256	7.72356	1.9812
GSM3035498	GPL13534	GSE111629	46	F	Control					Train	56.6612	45.0269	44.7281	38.8823	0.048187	-3.08478	39.8036	43.4169	57.9115	7.34184	38.1465	46.4234	38.8667	1.04363	40.8204	51.3658	47.9776	44.242	40.4376	50.4303	69.4383	7.27045	63.4064	56.5708	46.6523	35.2308	27.052	59.6869	45.0251	42.6688	24.356	0.13193	71.4359	39.0284	44.4771	9.1585	5.99146	7.76364	1.72945
GSM3035499	GPL13534	GSE111629	65	M	Parkinson's Disease	8	08 Diseases of the nervous system	8A00.0	8A00.0 Parkinson disease		71.0548	65.3225	64.3086	53.6027	0.0619093	-1.51755	56.8948	62.8858	70.6167	6.50265	62.0374	66.0261	65.8519	1.10226	57.3035	66.7751	62.8001	57.521	53.943	62.1522	81.3383	6.73988	76.2098	64.109	62.4889	42.1275	47.1194	76.0261	51.1068	53.8508	63.8619	0.158053	79.7979	45.5046	58.2077	9.28757	5.88347	7.88401	2.12367
GSM3035500	GPL13534	GSE111629	66	M	Control					Test	53.7773	63.4407	58.4662	58.397	0.0554453	-3.27161	59.4933	62.5982	56.6148	6.70585	68.1544	67.2678	63.4444	0.898722	66.0925	61.8096	56.8762	50.8539	52.6387	56.1518	67.1815	7.01741	60.667	62.3104	64.4512	43.9665	48.7629	67.6639	58.5462	54.7121	60.3905	0.146295	76.893	44.6847	62.8593	9.27037	5.63921	7.64041	1.66242
GSM3035501	GPL13534	GSE111629	47	M	Control					Validation	71.1551	54.1779	52.4023	51.4235	0.0519001	-2.75812	53.1552	48.9706	57.1848	7.09001	49.5064	49.2123	46.7435	0.98573	46.4065	58.4393	53.4673	50.5446	47.8961	54.6958	73.2135	7.11233	61.5577	57.4619	50.9062	39.5889	35.677	57.3862	47.2664	43.9066	36.3344	0.124697	74.54	41.0908	53.5165	9.60906	5.38889	7.92418	1.86683
GSM3035502	GPL13534	GSE111629	36	F	Control					Test	22.2939	38.9344	30.6251	32.7208	0.0533115	-3.53395	34.7732	38.6624	56.6073	7.45111	27.3933	37.4744	34.4652	0.850889	27.6731	37.7925	34.1573	30.9947	30.5764	35.9489	67.2439	7.54134	61.5931	51.609	37.9221	30.1048	26.3065	42.414	33.63	42.5922	6.41464	0.137541	69.7324	39.5336	37.248	8.74621	5.36454	7.38477	0.359462
GSM3035503	GPL13534	GSE111629	53	M	Parkinson's Disease	8	08 Diseases of the nervous system	8A00.0	8A00.0 Parkinson disease		59.2013	65.3878	53.9493	45.2936	0.0538462	-2.41737	58.6218	61.3176	69.0944	6.75651	60.2824	54.9649	69.1744	1.07635	54.8897	60.3712	55.3887	54.3293	55.7716	55.1638	77.1424	7.06156	74.4574	61.7323	57.8352	45.4348	41.1026	50.625	51.9651	55.9672	55.1038	0.147471	77.8833	42.2134	62.6843	9.33028	5.46198	7.52807	2.2641
GSM3035504	GPL13534	GSE111629	41	F	Control					Train	20.9336	44.3879	35.3484	32.0147	0.0508298	-3.3848	31.1547	41.4909	52.4396	7.26541	36.8343	42.7894	36.8083	0.850095	38.9582	46.8331	40.7137	37.0231	28.9067	42.5156	66.9981	7.27849	54.4364	52.8613	41.6083	30.9461	30.34	39.9054	35.1201	42.154	18.5952	0.129349	68.6153	39.6872	45.109	8.81306	5.17845	7.58314	1.13226
GSM3035505	GPL13534	GSE111629	46	F	Control					Validation	45.0878	51.5457	47.4824	39.1427	0.0596734	-2.97194	43.2249	48.788	56.7904	7.2508	46.8342	48.2998	47.5186	1.10749	45.784	55.139	51.8641	49.9508	47.2662	51.6509	69.799	7.25362	61.33	59.0012	52.4348	55.1635	41.4639	51.728	46.3889	51.5638	35.0656	0.155003	73.5902	43.0935	48.5105	8.66761	5.77833	7.6296	1.50628
GSM3035506	GPL13534	GSE111629	46	F	Control					Train	34.8105	41.5907	43.1828	39.4556	0.0620779	-3.4092	37.7466	44.3444	55.1327	7.40714	44.5998	48.1776	44.9747	0.883166	45.6447	47.466	46.1286	36.3768	35.4587	46.366	67.7534	7.32839	58.016	55.7797	47.9755	49.976	31.5663	37.4945	49.1094	49.0956	30.9623	0.163982	73.6857	40.1524	45.8487	8.43991	5.75165	7.47827	2.04055
GSM3035507	GPL13534	GSE111629	47	F	Control					Train	43.1512	48.7314	40.735	33.4893	0.0555346	-2.34365	42.3885	44.3348	68.5907	7.05168	41.0961	49.5697	50.3004	1.18368	44.4287	52.672	46.7207	50.7321	41.9514	45.0489	79.7542	7.13722	74.848	54.784	45.4971	52.33	33.6202	48.0269	39.148	36.8368	24.0066	0.140951	74.3956	41.4301	46.0423	9.19569	5.3779	7.91656	1.45905
GSM3035508	GPL13534	GSE111629	54	M	Parkinson's Disease	8	08 Diseases of the nervous system	8A00.0	8A00.0 Parkinson disease		50.2091	55.7598	54.4432	52.4136	0.0757313	-3.31619	48.1786	57.6359	61.6563	6.64018	55.7738	56.0338	60.4072	0.988601	56.4746	60.4978	57.4443	48.4313	49.1708	56.4157	70.9824	6.94226	65.9848	61.1747	59.4586	54.6473	46.304	50.098	49.3608	50.052	46.8765	0.205458	75.0222	41.5104	56.2499	8.70141	5.36238	7.80611	1.63216
GSM3035509	GPL13534	GSE111629	66	F	Control					Train	67.4602	73.2858	70.1991	60.5265	0.0663789	-2.8816	62.6175	64.3996	62.4863	6.93785	66.7612	68.024	84.0918	0.882562	87.0635	67.3482	63.5037	59.6025	58.3138	59.217	72.3378	6.90273	68.3732	68.8792	72.0387	39.7814	54.2554	73.0549	64.3394	47.7885	59.7877	0.190082	77.9438	46.2434	55.9552	9.52389	5.3019	7.65712	2.82436
GSM3035510	GPL13534	GSE111629	65	M	Control					Test	55.4779	72.3038	64.0175	62.6551	0.0526327	-2.78709	59.1561	65.974	65.0079	6.65903	65.6879	66.9472	64.7315	1.05324	66.9074	70.1228	63.6072	69.0595	65.1366	62.7186	74.2001	6.9389	69.8785	63.7023	68.6707	45.4797	48.423	74.429	48.4425	49.147	48.908	0.128226	78.7154	46.6511	71.342	9.43795	5.40227	8.40388	1.53246
GSM3035511	GPL13534	GSE111629	67	M	Parkinson's Disease	8	08 Diseases of the nervous system	8A00.0	8A00.0 Parkinson disease		57.9594	67.0115	73.3108	71.5888	0.0644119	-2.39873	65.7661	70.2845	60.7606	6.4132	77.7062	68.0521	74.298	1.07716	71.6136	76.4869	74.932	71.9136	69.1553	71.8438	74.7989	6.63925	64.4015	62.4734	74.9852	50.1508	66.2718	85.4606	54.9308	59.7163	65.2925	0.183928	83.8205	48.3864	68.1958	9.46142	5.55134	7.68424	1.12761
GSM3035512	GPL13534	GSE111629	53	M	Control					Test	62.1834	66.4962	62.3952	55.5713	0.0828282	-2.47518	59.6838	59.9144	62.2237	6.52493	55.3562	54.9337	54.137	1.11273	53.5718	65.8442	60.0148	53.3226	52.1908	61.0408	75.497	6.6498	68.2765	61.4077	60.028	51.1865	44.9843	58.9705	53.7552	51.7293	42.0244	0.225307	79.1617	44.0622	52.931	9.33659	5.50863	7.18972	1.41826
GSM3035513	GPL13534	GSE111629	76	M	Parkinson's Disease	8	08 Diseases of the nervous system	8A00.0	8A00.0 Parkinson disease		55.4906	77.9714	75.4534	79.1654	0.0665723	-2.13037	62.6934	75.6022	58.6775	6.57213	77.8154	76.8197	73.3958	0.841283	73.8563	76.0446	70.2243	64.871	64.0041	69.0923	71.5768	6.77013	62.4974	64.0293	70.867	59.2117	58.8069	76.7411	62.4999	55.7238	62.4152	0.171918	81.8624	44.9368	70.5773	9.22851	5.12213	7.52109	1.75118
GSM3035514	GPL13534	GSE111629	70	F	Parkinson's Disease	8	08 Diseases of the nervous system	8A00.0	8A00.0 Parkinson disease		61.7986	75.03	72.4355	72.9776	0.0962746	-3.19474	59.3931	74.0305	54.9311	6.47643	75.4379	71.6142	77.3549	1.01439	75.7223	73.9533	70.427	59.1354	59.5891	69.2417	68.8282	6.64521	58.1632	67.8053	71.4648	54.1023	56.5723	73.3881	67.4462	58.2303	75.6432	0.269672	86.4272	48.012	69.3327	9.3671	5.21877	7.64487	1.82301
GSM3035515	GPL13534	GSE111629	48	M	Control					Validation	53.8346	56.5308	53.1422	47.5356	0.0662025	-2.85031	45.0716	48.9697	53.7	6.99663	45.9906	50.2108	47.0991	0.880728	48.2708	57.8422	55.1983	45.1205	42.6197	55.4913	69.5821	6.97163	57.9005	57.5114	52.5222	46.9252	36.9637	47.9947	45.7861	45.3964	36.6115	0.184031	77.9223	41.9281	47.1034	9.17241	5.4734	7.65033	2.03841
GSM3035516	GPL13534	GSE111629	75	F	Parkinson's Disease	8	08 Diseases of the nervous system	8A00.0	8A00.0 Parkinson disease		58.0825	70.5553	67.8872	72.8887	0.0582151	-2.43284	62.5817	70.6738	61.9457	6.71398	74.0761	76.4658	65.1022	0.922222	64.9078	71.4991	66.1364	66.466	66.1092	64.2916	73.3955	6.8699	67.8327	67.9632	71.4893	62.4238	58.1594	60.1408	60.0497	52.8354	67.0501	0.14844	80.545	48.057	66.7636	9.1182	5.54587	7.64854	1.72112
GSM3035517	GPL13534	GSE111629	77	F	Parkinson's Disease	8	08 Diseases of the nervous system	8A00.0	8A00.0 Parkinson disease		76.8822	76.262	68.8496	71.3058	0.0571912	-2.75259	76.5673	74.6698	64.0813	6.71685	77.6294	79.0768	88.7389	1.06372	72.2564	83.2585	73.6119	75.8586	73.4362	68.4251	75.3798	6.76739	69.985	73.6232	78.2637	41.8193	63.6127	81.0211	75.9036	56.8431	79.9437	0.154402	78.0254	48.1887	77.016	9.52915	5.10969	7.77477	1.85878
GSM3035518	GPL13534	GSE111629	67	M	Control					Validation	59.8297	70.9371	67.4727	63.0302	0.0714168	-2.54254	62.7115	70.5285	59.6773	6.53284	71.8219	69.0103	73.2017	1.00074	67.7644	71.1117	68.3245	61.2747	58.2835	68.0999	72.4556	6.74737	63.0053	65.4838	70.8279	38.1746	58.3799	80.6649	61.342	60.8967	62.9001	0.185135	77.2382	45.2073	63.3181	9.24881	5.4669	7.46071	1.50425
GSM3035519	GPL13534	GSE111629	74	F	Parkinson's Disease	8	08 Diseases of the nervous system	8A00.0	8A00.0 Parkinson disease		74.9897	96.1926	96.5264	86.0024	0.226129	-2.993	86.3338	74.6376	55.0598	7.10129	84.4246	75.7016	85.5684	0.724433	106.524	105.852	106.077	95.3004	76.5883	99.3552	70.0367	6.62883	53.7348	84.9685	102.138	73.1637	105.817	103.39	109.264	74.2716	135.584	0.540878	102.13	63.4753	79.1845	8.86191	5.59312	8.77252	2.25445
GSM3035520	GPL13534	GSE111629	57	M	Parkinson's Disease	8	08 Diseases of the nervous system	8A00.0	8A00.0 Parkinson disease		50.9339	63.4578	57.4026	56.9852	0.0663715	-2.49545	58.5024	61.353	60.6063	6.83858	54.3707	58.4756	57.2507	1.24624	54.4399	65.517	61.8254	55.478	56.3988	60.4837	70.3955	6.90076	66.9165	64.3387	61.7335	39.4434	46.5753	69.8559	53.8469	52.6628	46.7165	0.18518	76.4467	44.3377	55.7674	8.85762	5.65772	7.61113	1.64332
GSM3035521	GPL13534	GSE111629	63	F	Control					Validation	62.7806	70.072	67.6455	57.7079	0.0792607	-2.49762	60.6572	68.7108	59.4484	7.06339	67.012	64.0397	69.9922	0.965692	71.788	70.776	70.0566	63.3544	60.8574	71.4243	72.6428	6.91745	64.0288	65.7659	68.6746	66.4322	52.9721	64.941	60.1701	59.8458	62.7133	0.220122	84.4509	47.399	72.9771	9.4193	5.35642	7.41303	2.42302
GSM3035522	GPL13534	GSE111629	72	M	Parkinson's Disease	8	08 Diseases of the nervous system	8A00.0	8A00.0 Parkinson disease		52.8302	71.2344	67.6996	60.028	0.0519626	-1.5501	70.1496	67.3845	70.4895	6.40507	70.9034	72.6399	74.4442	1.35509	70.7764	72.215	67.0229	78.052	78.723	64.0455	83.5341	6.65886	78.9117	65.8619	69.686	49.7313	50.5045	77.9099	53.5799	52.666	57.9578	0.121846	77.0419	45.8914	71.2056	9.43396	5.44274	7.90237	1.40089
GSM3035523	GPL13534	GSE111629	86	F	Control					Validation	71.6529	86.4203	79.5701	94.2606	0.130565	-2.7008	72.3771	80.6376	62.9547	6.19823	86.7554	87.341	79.2464	1.08549	82.1378	88.4766	83.5506	75.2442	73.8161	84.6167	74.374	6.26823	66.923	75.0612	84.6606	74.8039	68.758	74.7491	75.5572	68.9278	80.6046	0.31823	91.8071	52.6664	70.8515	9.48071	5.14039	7.68605	1.72466
GSM3035524	GPL13534	GSE111629	71	M	Control					Train	64.565	68.4013	51.4612	53.3825	0.0520203	-3.23155	57.6074	67.0114	58.8592	6.70847	70.7441	72.1987	72.5331	0.917802	58.563	61.5663	55.8653	57.5618	60.3235	52.7275	71.2533	7.00295	64.0728	64.2387	64.2791	45.0713	42.3388	62.2086	49.9481	56.9104	54.8289	0.12697	80.3584	46.1162	65.9796	9.51889	5.45847	7.31569	0.720974
GSM3035525	GPL13534	GSE111629	74	M	Parkinson's Disease	8	08 Diseases of the nervous system	8A00.0	8A00.0 Parkinson disease		62.9175	78.4146	71.663	69.3419	0.0654336	-2.46223	74.0912	76.5315	61.872	6.2509	81.124	76.321	76.2311	1.0738	73.6285	76.5519	71.7687	70.9317	75.8265	68.9557	73.7803	6.5603	67.928	68.7126	77.3021	50.9709	58.2252	75.6224	65.7592	58.4293	70.8634	0.18615	80.9585	45.4742	74.5586	9.19168	5.68085	7.39903	1.97656
GSM3035526	GPL13534	GSE111629	68	F	Parkinson's Disease	8	08 Diseases of the nervous system	8A00.0	8A00.0 Parkinson disease		69.2154	73.3091	61.6974	67.2789	0.0765376	-2.41261	61.5443	70.1382	65.5756	6.42544	72.9018	70.3317	81.3958	1.27957	58.8114	73.5293	65.0085	67.7927	66.9462	64.4663	75.5095	6.4807	70.0282	70.369	70.3044	47.8447	55.6972	72.4127	67.1379	62.1869	72.211	0.188679	81.0451	46.234	68.0882	9.45344	5.81532	7.16345	2.57466
GSM3035527	GPL13534	GSE111629	69	M	Control					Train	64.0348	66.4373	64.9134	62.5349	0.0488556	-2.0866	74.6478	69.6799	63.6475	6.81339	73.7968	70.5763	69.4202	1.08161	71.4301	68.2922	64.8463	66.1916	65.2623	64.5681	70.6975	6.89788	71.0448	64.7199	70.3457	41.7163	52.5587	71.9186	58.8647	57.1946	60.2145	0.141678	78.1012	46.3823	64.6203	9.25986	5.86309	7.67102	2.18678
GSM3035528	GPL13534	GSE111629	80	M	Control					Test	69.881	83.6501	70.4044	74.5786	0.097684	-2.44237	73.4539	78.292	63.2037	6.23297	86.4226	81.2414	77.0203	1.28831	65.2431	80.9912	77.0034	73.6236	70.4869	73.3769	74.8959	6.41486	67.696	72.6947	81.3137	61.2755	65.3089	74.5184	71.6209	64.566	94.2097	0.259591	85.8736	50.3703	74.1165	9.44025	6.04683	7.31406	2.49262
GSM3035529	GPL13534	GSE111629	74	M	Control					Test	65.754	74.481	69.7582	66.6887	0.0820918	-2.10141	67.712	70.0022	65.0295	6.36894	75.4081	76.3441	77.3526	1.22349	71.9633	76.9574	70.1643	72.1467	69.2332	71.1103	75.1708	6.52304	70.7314	67.3834	73.6549	53.3234	54.1302	74.3147	63.1462	63.627	65.7833	0.22297	85.9377	47.0467	68.7996	9.50896	5.5926	7.31961	1.88469
GSM3035530	GPL13534	GSE111629	79	M	Parkinson's Disease	8	08 Diseases of the nervous system	8A00.0	8A00.0 Parkinson disease		67.3445	82.1118	84.1761	82.844	0.0945272	-1.48201	78.8312	74.8351	63.2345	6.25998	81.5819	81.1107	74.1298	1.28934	87.6063	84.9822	77.6425	74.1843	73.0889	76.691	76.2533	6.19985	67.7407	73.7604	79.8422	41.3426	67.713	81.9789	93.7013	74.4622	78.1651	0.250078	79.9818	48.2014	77.1867	9.3411	5.77642	7.26787	2.07938
GSM3035531	GPL13534	GSE111629	68	M	Parkinson's Disease	8	08 Diseases of the nervous system	8A00.0	8A00.0 Parkinson disease		74.7227	69.133	59.7669	58.178	0.0677677	-2.26636	53.312	63.4245	62.1771	6.7719	64.6431	69.5249	71.2319	1.04723	60.1036	67.635	62.1494	56.969	57.5662	62.5991	72.1359	6.86218	66.912	66.069	65.1777	52.8588	50.3445	65.575	53.9467	48.1417	58.1661	0.182774	78.9132	46.4462	63.5244	9.08494	5.72553	7.39904	1.57551
GSM3035532	GPL13534	GSE111629	73	F	Parkinson's Disease	8	08 Diseases of the nervous system	8A00.0	8A00.0 Parkinson disease		48.915	70.8103	66.8792	57.9164	0.0754159	-2.88362	57.5368	73.1619	57.3742	6.82391	71.4598	74.5507	76.2662	0.956339	77.0723	70.6559	64.8693	58.1275	56.2587	64.3434	70.5884	6.81558	60.6198	66.9917	70.9524	60.1037	51.3996	59.9594	56.8545	55.1942	61.514	0.204422	82.5862	46.6954	66.9903	8.94485	5.48803	7.52557	1.44167
GSM3035533	GPL13534	GSE111629	74	M	Parkinson's Disease	8	08 Diseases of the nervous system	8A00.0	8A00.0 Parkinson disease		67.0485	80.0234	71.2657	71.9038	0.061557	-2.08805	71.1632	74.7438	60.0282	6.412	78.2954	76.5263	69.6467	1.12645	80.4599	79.8592	68.8291	80.5928	76.3498	68.2553	75.144	6.60645	66.7668	72.2766	72.4213	45.0447	52.147	78.4928	65.6691	64.2386	68.829	0.156859	81.3182	48.8904	74.9776	9.39688	5.90349	7.66724	2.47001
GSM3035534	GPL13534	GSE111629	55	M	Parkinson's Disease	8	08 Diseases of the nervous system	8A00.0	8A00.0 Parkinson disease		48.927	57.2863	52.3559	47.6012	0.0535215	-2.64998	50.6414	56.0842	56.9018	6.92248	53.6939	56.1955	61.8289	0.879701	57.8547	61.3221	59.4735	50.4117	47.4381	60.3259	71.2247	6.98058	60.5729	58.1437	55.6857	38.3978	36.6466	52.8724	49.5395	53.135	41.2702	0.141584	76.4756	43.5976	59.3654	9.14361	5.47215	7.69349	1.67708
GSM3035535	GPL13534	GSE111629	53	F	Control					Test	51.393	54.531	49.4848	40.7229	0.0601688	-3.16753	50.1483	53.0816	59.0154	7.15567	50.6909	54.6093	46.5941	1.19897	49.579	51.0959	47.2698	45.9913	52.835	46.3628	69.2234	7.21375	64.5579	60.6642	54.867	35.1484	33.4593	52.0991	51.5743	44.9574	46.4749	0.165759	76.363	43.2782	47.1231	9.33411	5.72985	7.40144	1.27587
GSM3035536	GPL13534	GSE111629	43	F	Parkinson's Disease	8	08 Diseases of the nervous system	8A00.0	8A00.0 Parkinson disease		39.9133	46.3754	42.0211	32.2019	0.043659	-2.65585	40.1094	42.1092	54.397	7.10266	38.5234	44.6443	46.8224	0.840371	39.3425	49.4591	45.2367	39.9999	36.9686	45.765	69.6664	7.20225	58.932	54.1038	45.1566	41.7333	29.6526	47.5376	43.333	36.8491	26.3918	0.109269	69.6731	38.9613	40.2608	8.8838	6.09281	7.74736	0.775294
GSM3035537	GPL13534	GSE111629	44	M	Control					Train	51.0631	47.2242	45.9716	36.2853	0.0471705	-2.78984	48.0463	45.3745	55.6389	6.93356	39.5251	44.5587	39.783	0.983582	38.6685	53.3422	50.8804	39.8779	35.0074	46.8824	68.7854	7.22873	58.8276	53.4929	43.8545	29.1225	31.3127	56.5714	52.1823	42.9261	30.7558	0.11843	72.5471	41.065	47.1182	9.053	5.61008	7.35063	1.09649
GSM3035538	GPL13534	GSE111629	64	F	Parkinson's Disease	8	08 Diseases of the nervous system	8A00.0	8A00.0 Parkinson disease		60.3089	64.5749	57.5501	49.9229	0.0660289	-1.66677	54.5554	60.24	61.2632	6.49833	61.0912	66.1215	57.9044	1.0857	59.5463	64.2913	57.4769	62.0999	62.6379	58.5406	75.0544	6.6684	65.3877	62.4461	61.7935	33.9943	45.7181	67.9767	47.8531	48.2304	51.5714	0.165859	78.2282	44.3143	59.6708	9.38873	5.69776	7.66089	0.961406
GSM3035539	GPL13534	GSE111629	47	F	Control					Validation	52.9073	46.1729	47.1795	45.1438	0.0501528	-3.26535	39.7901	46.5253	54.6189	7.23173	45.0004	48.5258	46.0829	0.89607	41.9365	49.2278	45.5426	41.2096	39.1802	47.1154	68.1402	7.3331	59.7042	55.4733	47.408	37.0154	33.7292	53.7703	48.9123	36.5229	24.2149	0.134066	73.3562	41.5005	45.6138	9.18848	6.08598	7.31186	0.843235
GSM3035540	GPL13534	GSE111629	71	M	Parkinson's Disease	8	08 Diseases of the nervous system	8A00.0	8A00.0 Parkinson disease		74.1981	79.0614	82.9633	52.0636	0.0809639	-2.26193	78.218	81.4933	64.1437	5.95495	80.3387	72.8856	70.8736	1.0632	84.911	86.804	92.5093	79.4755	74.8093	89.0644	76.1787	6.3237	69.9659	71.6287	84.7816	56.5304	72.5497	91.0083	66.9874	77.0236	80.5893	0.242088	82.8799	50.1756	80.4289	9.73138	5.54129	7.43804	1.46619
GSM3035541	GPL13534	GSE111629	71	M	Parkinson's Disease	8	08 Diseases of the nervous system	8A00.0	8A00.0 Parkinson disease		78.2887	70.4244	67.3697	67.9162	0.0553584	-2.69559	60.89	67.2577	59.1457	6.42898	73.9572	72.2867	72.9435	0.988223	80.0409	70.4215	69.0523	67.1277	67.1174	64.0142	71.8242	6.7188	63.2034	64.4226	70.7751	50.4418	50.6594	65.9745	57.9933	53.2078	78.9855	0.155986	79.3326	47.2249	71.4621	9.61527	5.7666	7.66129	1.89546
GSM3035542	GPL13534	GSE111629	81	F	Control					Train	76.2472	79.3557	75.2979	79.2762	0.0576132	-2.28973	74.123	76.5536	57.4454	6.60872	83.7912	82.6557	79.1498	0.972866	76.201	78.1958	72.601	74.4935	73.0112	72.2988	72.2021	6.84713	63.7045	71.2354	79.3817	62.3149	65.7676	80.2826	61.5668	59.9645	74.3012	0.15384	81.0136	49.2782	74.7274	9.60936	5.58594	7.66258	2.35178
GSM3035543	GPL13534	GSE111629	79	F	Control					Train	66.5252	74.2469	72.803	72.1448	0.0812676	-2.46808	69.3471	72.481	61.766	6.34275	80.4217	80.24	73.6828	1.11189	80.007	76.7492	69.9671	66.339	65.1418	69.008	75.0892	6.58749	65.7931	73.1775	76.6909	46.1273	56.2161	77.967	70.4248	54.9241	71.3305	0.222592	84.7873	48.9385	67.7642	8.54613	6.42141	7.98512	2.51923
GSM3035544	GPL13534	GSE111629	67	M	Parkinson's Disease	8	08 Diseases of the nervous system	8A00.0	8A00.0 Parkinson disease		61.747	70.699	67.1248	59.9142	0.0492046	-1.86235	69.5547	67.6566	63.1154	6.40286	67.6725	68.3289	55.7225	1.05764	72.7442	79.9302	76.9498	78.1602	62.4895	72.7232	77.857	6.5919	69.037	66.2754	65.2667	33.1275	61.1437	83.9639	68.7787	72.3908	60.3249	0.121047	77.3576	40.3194	67.244	9.3697	5.32238	7.19828	1.64224
GSM3035545	GPL13534	GSE111629	77	M	Control					Validation	63.0994	74.9416	66.3354	66.3853	0.0818999	-2.52482	69.8593	72.412	67.3166	6.48348	78.5126	79.1294	70.9757	1.16964	77.2645	77.2927	70.5476	71.4977	73.6553	70.448	77.0986	6.68028	73.8928	67.5312	72.0939	60.5071	60.6378	71.7683	54.3841	56.7717	66.5724	0.203747	83.2083	48.7919	68.1565	9.38832	5.95268	7.44699	1.74742
GSM3035546	GPL13534	GSE111629	60	M	Control					Train	63.5679	67.528	55.0216	63.753	0.0585117	-2.31082	65.1752	64.8896	61.3378	6.55004	67.4826	61.6401	68.0745	1.04586	61.7766	67.5103	62.6731	60.3497	60.4488	60.7268	72.9913	6.84031	65.7039	63.4324	66.5794	36.5388	53.6978	73.1298	59.6147	58.9355	55.8215	0.160041	76.9634	46.8222	55.2799	9.499	5.89231	7.90834	1.58295
GSM3035547	GPL13534	GSE111629	78	M	Parkinson's Disease	8	08 Diseases of the nervous system	8A00.0	8A00.0 Parkinson disease		67.2189	81.0085	73.1733	70.951	0.0995016	-3.02319	74.1213	74.4615	62.7877	6.5465	82.0306	79.3166	75.2105	0.953026	73.9921	78.8827	73.7661	69.9752	67.6621	73.5364	70.1731	6.60642	66.7004	68.5386	80.1067	65.6363	66.8065	76.4523	64.8729	56.3865	70.0228	0.25195	88.1379	49.8548	75.7943	9.04879	5.94876	7.7977	2.17099
GSM3035548	GPL13534	GSE111629	75	F	Parkinson's Disease	8	08 Diseases of the nervous system	8A00.0	8A00.0 Parkinson disease		77.8611	74.4253	68.9121	76.7682	0.115699	-3.13873	61.7874	74.1592	54.9582	6.64823	75.6537	76.5412	70.6415	0.982292	71.0577	77.3516	71.2156	65.0092	60.4874	71.4889	68.3127	6.65413	58.8599	68.4278	75.0255	71.8802	60.4984	64.9727	65.1275	43.1046	62.7337	0.297123	86.6577	50.2617	71.1158	9.59657	5.90217	7.1538	1.84369
GSM3035549	GPL13534	GSE111629	62	F	Control					Test	58.2015	58.0842	49.1705	55.3234	0.0533038	-3.03354	49.3345	55.3244	62.5032	7.037	57.0197	62.4217	54.421	0.970205	55.9426	58.9163	53.1874	50.1985	52.4939	50.99	70.0268	7.20467	66.7091	60.5534	54.7878	57.1054	44.6833	56.0005	45.2826	43.4577	44.2793	0.125848	77.1289	43.5044	55.2659	9.36862	5.23409	7.55828	1.76704
GSM3035550	GPL13534	GSE111629	59	M	Parkinson's Disease	8	08 Diseases of the nervous system	8A00.0	8A00.0 Parkinson disease		60.1722	61.6062	61.3099	56.2378	0.0541741	-1.99639	53.4834	62.2747	67.7158	6.71878	62.9847	60.2875	63.0651	1.31126	61.4744	62.8104	60.7883	58.7328	61.1727	58.7706	75.4532	6.89734	74.4146	62.1571	62.3964	45.7356	43.6308	60.7312	50.2528	52.1463	51.3149	0.151004	76.5367	45.6796	62.4832	9.47908	5.67179	7.47612	1.51995
GSM3035551	GPL13534	GSE111629	53	M	Control					Test	55.3623	66.2013	62.0748	58.871	0.0815737	-2.54005	55.7539	58.6612	63.7351	6.59546	56.0126	55.007	58.9942	1.11829	55.8655	66.9256	65.893	55.843	53.7536	65.4961	73.353	6.81027	67.5355	64.7922	60.275	58.5129	40.5167	51.6851	59.287	51.7759	50.4307	0.214431	79.5209	44.293	55.1555	9.02424	5.5911	7.59813	1.9243
GSM3035552	GPL13534	GSE111629	64	M	Parkinson's Disease	8	08 Diseases of the nervous system	8A00.0	8A00.0 Parkinson disease		52.4217	63.7107	51.5681	49.8566	0.0490865	-2.67173	52.9884	63.8576	61.4259	6.86124	64.1037	65.1367	67.6826	1.08829	61.61	63.4989	58.9675	56.1271	56.9587	57.3593	75.4152	6.97844	67.0183	59.603	62.4011	48.6993	50.5773	61.6594	49.5148	49.2872	52.6147	0.130552	74.3027	43.5654	55.4591	9.2178	5.44922	7.40643	1.63998
GSM3035553	GPL13534	GSE111629	66	M	Control					Validation	52.2183	57.8642	62.4001	49.9974	0.0580925	-2.32179	56.0981	61.5184	57.9854	6.99371	63.0695	66.5282	66.3186	0.931086	66.3238	64.3194	60.3705	55.0642	57.8748	60.8532	73.0541	6.98343	62.715	59.9411	62.9995	50.1043	50.232	71.1972	61.3331	45.2579	53.0891	0.161491	78.817	45.2164	63.219	9.28338	4.86607	7.39081	1.25349
GSM3035554	GPL13534	GSE111629	83	M	Parkinson's Disease	8	08 Diseases of the nervous system	8A00.0	8A00.0 Parkinson disease		51.0905	76.4715	71.6681	62.7622	0.0615172	-3.02295	66.953	71.6388	57.8512	6.60868	79.0543	83.5692	73.9905	0.836661	75.0523	73.1272	69.6424	62.6545	61.7069	67.5613	71.3305	6.7742	63.7124	65.2956	73.7836	53.5499	64.0651	79.7154	64.6765	60.6187	70.8083	0.167984	78.7385	47.2983	72.4456	9.32666	5.60648	7.66675	1.16094
GSM3035555	GPL13534	GSE111629	64	M	Parkinson's Disease	8	08 Diseases of the nervous system	8A00.0	8A00.0 Parkinson disease		61.3636	62.8492	52.1051	61.74	0.051016	-2.42171	56.3334	56.6128	60.0519	6.99948	59.5874	64.7546	63.0935	0.999245	57.36	61.2486	56.9539	59.7488	55.7062	57.9763	72.8267	7.06236	64.8265	59.1235	60.8517	30.0386	51.8171	79.7171	56.2481	48.221	47.3121	0.13379	77.7304	43.0357	56.059	9.48325	5.63033	8.12553	1.32499
GSM3035556	GPL13534	GSE111629	62	M	Control					Validation	42.6103	67.7839	57.5563	69.0933	0.0545242	-2.94758	58.6485	62.4426	58.0147	6.78304	60.9599	63.5361	62.7999	0.977499	62.3584	64.9054	60.3689	51.5334	58.5562	56.8258	73.469	6.94804	62.277	63.8515	62.2847	38.917	53.1714	68.7201	66.1122	65.436	54.4056	0.147452	79.2339	46.0141	60.5606	9.08488	5.92445	7.7178	1.57928
GSM3035557	GPL13534	GSE111629	63	M	Parkinson's Disease	8	08 Diseases of the nervous system	8A00.0	8A00.0 Parkinson disease		62.0147	60.1207	61.0069	51.389	0.0519467	-3.05372	53.6402	60.3193	57.1211	6.7768	65.1826	63.5694	58.3996	1.01835	62.9731	66.8272	62.6842	60.1422	55.7343	61.0529	71.3853	7.04322	60.4494	60.4492	64.4017	37.0637	54.2974	75.181	54.126	51.4933	48.6288	0.129946	77.1915	44.223	62.3614	9.52424	5.04375	7.26278	1.49014
GSM3035558	GPL13534	GSE111629	68	M	Control					Validation	61.1586	69.2186	63.7355	62.9153	0.0617565	-2.85179	56.9046	70.8315	62.3444	6.41212	73.6607	69.2455	71.1532	1.04749	66.7433	72.9511	64.8176	63.2376	65.3818	59.8679	73.5085	6.75316	66.4987	66.0557	73.0711	53.4353	57.5438	69.5615	61.9875	59.7517	64.1396	0.174453	83.0498	45.3474	63.0263	9.47267	6.06359	7.57691	1.4539
GSM3035559	GPL13534	GSE111629	87	F	Control					Train	60.0196	82.5103	78.8737	72.4031	0.0599165	-2.47313	80.7618	83.3966	58.2785	6.52091	92.0063	86.7486	77.7147	0.911289	83.9882	79.0682	71.3873	77.5657	80.6006	69.8057	72.2351	6.75329	64.1296	72.0799	85.253	59.6589	61.6512	79.8672	62.9993	65.3357	77.3684	0.153361	84.8099	50.0818	85.0189	9.55338	5.27941	7.80149	1.85288
GSM3035560	GPL13534	GSE111629	67	M	Control					Train	54.4045	66.2285	70.8438	66.5211	0.0794451	-2.99522	62.6445	68.6889	55.781	6.71709	69.407	67.6945	63.6649	0.868355	66.0281	69.8409	62.8673	54.8198	56.1156	61.0713	67.8883	6.74336	60.4387	59.7069	65.2885	47.9178	50.261	61.2735	75.5614	56.4288	54.9544	0.217207	80.1307	46.1136	59.5005	8.76457	5.71751	7.60513	1.08906
GSM3035561	GPL13534	GSE111629	81	F	Control					Train	50.3847	76.3515	68.9626	71.6801	0.0633355	-3.03449	62.2315	77.8003	60.1489	6.57372	83.4722	81.1901	87.5405	1.01068	69.639	72.9089	69.0209	64.858	70.8242	66.0555	74.9616	6.77031	64.869	70.5974	75.2406	66.9536	56.5699	68.8683	60.4493	50.3046	77.569	0.163252	79.3363	47.4414	75.3703	9.31556	5.92938	7.87765	1.98734
GSM3035562	GPL13534	GSE111629	78	M	Parkinson's Disease	8	08 Diseases of the nervous system	8A00.0	8A00.0 Parkinson disease		67.3376	76.9434	70.0458	67.03	0.047777	-1.48127	71.58	75.1763	66.0188	6.40662	76.9484	78.5329	74.05	1.13713	74.5019	74.2765	68.5772	70.3839	72.1989	68.1172	78.9651	6.67179	71.5924	63.0558	72.7973	51.0492	58.23	76.9101	55.7683	61.9703	67.1446	0.136239	83.9486	47.5447	69.6396	9.54813	5.35599	7.9224	1.15631
GSM3035563	GPL13534	GSE111629	79	F	Parkinson's Disease	8	08 Diseases of the nervous system	8A00.0	8A00.0 Parkinson disease		55.963	75.3548	67.6092	63.4702	0.0619434	-2.9051	64.3427	77.9382	64.3886	6.24673	82.6076	79.8767	70.4225	1.08064	64.1856	75.4533	66.2204	69.445	75.7962	64.4619	75.0993	6.70471	69.677	72.2962	81.6711	65.8779	55.8688	65.5206	54.8643	52.9761	77.8198	0.161225	84.7558	47.6908	75.4972	9.40502	5.36782	7.84415	1.89156
GSM3035564	GPL13534	GSE111629	76	M	Control					Train	76.874	71.3943	67.8796	69.8264	0.0923015	-2.38157	62.783	72.464	60.8308	6.27453	78.5887	77.4318	72.1198	1.10432	72.4998	75.702	67.3765	70.3647	70.8899	67.1908	72.6217	6.44488	66.2172	65.9743	75.2515	53.1077	58.8256	74.15	55.8642	51.7054	63.8254	0.250571	82.684	49.4191	66.0978	9.57828	5.73019	7.30951	2.06223
GSM3035565	GPL13534	GSE111629	60	F	Parkinson's Disease	8	08 Diseases of the nervous system	8A00.0	8A00.0 Parkinson disease		75.5892	62.3256	58.8985	56.8924	0.0705756	-2.57467	52.8834	61.9221	58.5205	6.9406	62.8841	62.1957	60.2969	0.974735	60.3654	68.9434	63.9437	56.1076	54.0304	64.3087	70.0516	6.96873	62.9633	63.5919	63.667	54.8257	46.5725	66.0677	55.4478	53.9805	50.5107	0.181468	76.0612	46.8612	60.8852	9.55726	5.63706	7.33688	2.23569
GSM3035566	GPL13534	GSE111629	62	F	Parkinson's Disease	8	08 Diseases of the nervous system	8A00.0	8A00.0 Parkinson disease		69.3896	66.5652	61.2052	57.5049	0.0530782	-2.19054	64.9844	68.3097	60.084	6.9695	65.2509	63.6884	60.992	1.14097	56.8204	69.0494	67.077	63.3319	60.8297	66.9701	73.3858	6.90126	65.8123	68.5124	68.7529	52.8786	50.8329	66.7605	62.9489	53.8262	49.6252	0.146904	77.9226	46.2705	63.4378	9.5775	6.05656	7.51471	2.23659
GSM3035567	GPL13534	GSE111629	77	F	Control					Train	66.2359	76.7306	74.0226	64.9237	0.0738946	-2.37802	66.9953	76.1274	60.5745	6.58969	81.1964	78.62	71.473	0.862456	72.5486	75.3267	71.4851	63.5443	64.0932	72.6919	72.1492	6.63995	64.8013	71.1956	75.5504	51.6262	61.189	72.8997	68.265	62.7066	76.1622	0.203541	81.9317	47.1472	68.0626	9.46367	5.68728	7.31058	1.91209
GSM3035568	GPL13534	GSE111629	84	M	Parkinson's Disease	8	08 Diseases of the nervous system	8A00.0	8A00.0 Parkinson disease		76.2385	73.0379	64.9245	71.6908	0.0456662	-2.04587	68.1997	73.8706	66.6982	6.32844	80.1176	85.0747	75.8799	0.982647	70.9657	79.5059	71.311	74.0295	72.4533	68.2242	78.7826	6.60773	72.7694	66.437	73.5238	52.516	66.0839	76.1376	64.1713	60.0875	62.0754	0.110541	84.4037	49.2373	73.2348	9.56204	5.87855	7.17523	1.90967
GSM3035569	GPL13534	GSE111629	78	M	Control					Train	75.5125	75.9644	79.1378	74.4996	0.048233	-2.47619	75.5912	74.6661	59.4368	6.64898	79.922	78.5564	71.2555	0.936933	78.5655	75.6236	72.7737	70.2132	70.6073	70.7945	72.3037	6.83226	62.4271	66.4699	79.0771	57.188	57.9865	70.2487	64.8083	61.5944	76.3387	0.122157	80.4369	48.6787	74.7347	9.62135	5.3371	7.50396	2.44902
GSM3035570	GPL13534	GSE111629	86	M	Control					Train	70.0732	78.7346	77.5801	75.7171	0.051954	-1.3386	78.2366	78.359	69.2233	6.62176	83.165	87.5577	81.3137	1.13993	76.0034	81.3517	74.5571	77.9724	80.1191	74.056	77.7089	6.71792	76.3253	67.64	79.6003	48.4739	62.8661	87.1322	67.4581	63.4713	75.3672	0.136242	81.0245	47.6257	75.3881	9.61814	6.12366	7.67244	2.14642
GSM3035571	GPL13534	GSE111629	80	M	Control					Train	75.4237	78.0303	82.6431	77.456	0.0560696	-1.15242	65.2987	77.758	67.8961	5.8787	86.3467	82.427	102.154	1.1376	80.3499	84.3154	74.5877	80.0947	78.8273	77.5943	82.4968	6.21704	72.2063	76.8114	79.4306	42.5536	58.7879	82.435	56.0985	59.4132	92.926	0.144306	79.11	46.8493	66.6068	9.61228	5.49021	8.0401	1.43798
GSM3035572	GPL13534	GSE111629	77	M	Control					Train	73.4409	88.0329	94.7986	98.6846	0.0750823	-1.90393	102.267	77.0543	64.6239	6.07109	79.1611	78.9164	64.1433	1.12979	82.5937	87.9949	83.2613	81.6784	80.4282	80.8127	78.5545	6.335	70.8051	69.9789	82.11	48.9354	63.6348	93.5142	76.6724	72.0194	67.4451	0.19944	89.8865	49.4027	82.5004	9.71233	4.93305	7.2918	2.55307
GSM3035573	GPL13534	GSE111629	86	M	Control					Validation	73.7811	90.0366	88.2244	115.182	0.0805118	-2.43963	91.9873	90.8274	67.0537	5.7536	93.5138	86.3685	90.9312	1.53169	88.3005	103.463	101.753	109.527	93.4575	96.1263	83.2581	5.99299	74.1037	87.6782	98.651	146.73	89.107	55.6125	94.9524	79.8208	113.323	0.33576	107.946	54.0433	98.2112	9.66975	5.8128	7.34975	1.14942
GSM3035574	GPL13534	GSE111629	53	F	Parkinson's Disease	8	08 Diseases of the nervous system	8A00.0	8A00.0 Parkinson disease		53.9039	46.7039	48.5565	41.4223	0.0564491	-3.2048	49.8877	51.9315	53.0752	6.76629	53.6955	54.5337	51.5893	0.791809	41.995	49.8191	51.733	41.8988	40.7142	53.0536	65.4025	7.01535	56.0702	57.7373	54.6511	42.3576	42.0204	52.6866	43.1589	47.87	40.5085	0.168849	74.7747	41.3881	53.3202	8.41304	5.65476	7.63999	1.93066
GSM3035575	GPL13534	GSE111629	85	M	Parkinson's Disease	8	08 Diseases of the nervous system	8A00.0	8A00.0 Parkinson disease		74.4311	81.6684	74.1877	76.2203	0.0481012	-2.26039	76.6657	74.4407	61.4776	6.43348	83.8282	85.7134	78.7604	0.885655	79.6885	76.3771	69.7344	76.4303	77.2327	69.2114	72.86	6.74526	66.8246	69.6213	76.0767	58.9659	58.293	74.1878	54.986	51.3072	68.3975	0.128109	82.5628	47.5838	75.6899	9.75485	5.64173	7.64533	1.69014
GSM3035576	GPL13534	GSE111629	74	M	Parkinson's Disease	8	08 Diseases of the nervous system	8A00.0	8A00.0 Parkinson disease		52.0741	70.5595	67.937	70.2033	0.0580517	-2.18685	73.1247	69.28	63.3799	6.41275	74.9997	76.1702	64.5554	1.00707	75.3653	73.8503	70.4583	67.3992	65.1408	68.593	75.2105	6.65947	67.1006	65.9762	72.2858	47.4286	53.73	62.826	68.3227	60.5942	63.2155	0.15643	78.5296	48.8969	66.7825	9.34137	5.84755	7.61485	1.25893
GSM3035577	GPL13534	GSE111629	61	M	Parkinson's Disease	8	08 Diseases of the nervous system	8A00.0	8A00.0 Parkinson disease		64.3879	64.602	63.2666	55.0527	0.0761532	-2.55354	60.8889	59.3154	58.4578	6.64163	60.6625	62.587	60.3703	0.882392	58.9276	65.4793	62.1098	50.1644	51.8117	62.1526	69.4801	6.83489	62.3879	62.1281	61.7825	50.4571	47.2563	62.1227	62.9821	54.2734	46.1753	0.221713	78.3596	45.3427	59.4286	9.20689	5.54951	7.42404	1.66644
GSM3035578	GPL13534	GSE111629	81	F	Parkinson's Disease	8	08 Diseases of the nervous system	8A00.0	8A00.0 Parkinson disease		58.0975	74.6813	73.3239	82.5931	0.0679488	-2.4086	72.5573	78.3893	61.7864	6.4158	81.279	83.4288	74.166	0.968265	82.228	78.3477	73.0911	71.0865	69.1573	71.0126	75.0533	6.64911	64.6945	72.7442	77.7228	50.8985	55.1598	75.2786	61.7664	56.9241	77.068	0.178413	77.9956	45.6568	70.0035	9.1878	5.73761	7.48341	1.71472
GSM3035579	GPL13534	GSE111629	76	M	Parkinson's Disease	8	08 Diseases of the nervous system	8A00.0	8A00.0 Parkinson disease		50.7413	72.8659	74.9671	63.6054	0.0703218	-3.30558	68.6808	72.0007	57.2786	6.56303	77.7855	77.6267	71.8699	0.852237	79.0681	74.4967	71.114	64.0792	61.3133	69.044	68.9235	6.81737	61.3908	66.8297	73.9529	67.7786	51.2482	53.316	61.7806	49.9821	64.952	0.19289	81.5284	48.2494	72.4618	9.21135	5.78883	7.6792	1.4748
GSM3035580	GPL13534	GSE111629	69	M	Parkinson's Disease	8	08 Diseases of the nervous system	8A00.0	8A00.0 Parkinson disease		68.6368	66.6135	67.4017	63.0483	0.0450322	-1.78103	72.8944	64.7573	68.9035	6.48347	69.4042	70.453	76.2297	1.19469	69.3137	74.6018	71.7948	73.0834	69.5744	69.8882	80.6533	6.65514	73.1866	66.9883	65.5931	41.9708	50.057	76.3168	62.6952	62.6999	55.8047	0.124818	77.7413	47.5639	69.1194	9.5181	6.27595	7.52965	1.50651
GSM3035581	GPL13534	GSE111629	58	M	Parkinson's Disease	8	08 Diseases of the nervous system	8A00.0	8A00.0 Parkinson disease		60.5455	61.5257	56.1447	50.2418	0.0491416	-1.55752	55.6125	54.4006	68.6013	6.81395	57.1174	59.5064	61.7519	1.25496	55.6205	60.885	54.574	53.6857	58.3469	56.0574	76.2673	6.97876	75.8561	59.4183	57.2399	49.2521	39.9072	53.6842	44.0993	45.5462	45.246	0.130445	76.5085	44.3859	54.7035	9.45448	5.35312	7.74575	1.49125
GSM3035582	GPL13534	GSE111629	72	M	Control					Train	63.2885	72.908	56.7615	55.2769	0.0655879	-3.36932	63.6396	70.1241	54.906	6.46537	73.8021	73.2218	67.5046	0.828355	62.3599	69.0017	62.6579	57.6224	57.2938	59.7165	70.2654	6.81016	58.1818	63.704	69.7053	65.2183	47.7753	56.1153	59.9073	58.4634	61.3234	0.174192	79.4881	45.6808	60.5551	9.46625	5.51356	7.90247	1.63729
GSM3035583	GPL13534	GSE111629	74	M	Parkinson's Disease	8	08 Diseases of the nervous system	8A00.0	8A00.0 Parkinson disease		62.62	73.4663	68.1178	59.8091	0.0621251	-1.99034	78.2528	71.6022	63.4341	6.51674	81.514	75.9714	86.7288	1.12355	65.6696	72.5471	69.6783	68.7737	71.9412	64.9792	72.1352	6.77676	67.7906	63.5233	77.4449	28.1778	56.3119	99.5572	71.84	61.797	75.5666	0.20374	82.7422	47.0136	69.8757	9.29991	5.75656	8.17065	1.61869
GSM3035584	GPL13534	GSE111629	36	M	Control					Train	51.1283	38.6883	39.0376	37.8392	0.0521713	-3.67041	36.9073	35.955	56.2699	7.03706	30.0672	36.7161	28.4002	1.17156	32.6327	43.6789	40.2594	35.1931	32.3982	37.8757	69.5468	7.31065	62.2664	51.5471	37.7287	43.9771	28.1257	37.4139	34.7729	38.8981	17.3567	0.124596	69.2849	37.1539	37.3879	9.21045	6.1432	7.38414	1.57726
GSM3035585	GPL13534	GSE111629	42	M	Parkinson's Disease	8	08 Diseases of the nervous system	8A00.0	8A00.0 Parkinson disease		64.9092	60.4672	62.9515	58.4559	0.0683314	-2.6819	53.7866	61.859	56.0634	6.82964	62.1014	76.0639	59.7001	1.07285	61.382	65.6793	61.9113	55.5666	48.7727	59.7455	69.1693	6.89644	60.2468	63.6338	64.6066	50.4775	48.5704	61.0944	63.4749	55.8102	69.068	0.182135	82.0211	45.5748	56.9754	9.43667	5.45477	7.60185	2.1048
GSM3035586	GPL13534	GSE111629	40	M	Control					Train	65.8502	73.6071	66.9011	60.1423	0.0635798	-2.94804	62.4853	66.3153	61.4682	6.60273	71.4075	78.7343	68.8813	1.08495	73.0106	70.2383	65.0559	61.8909	61.6119	63.3743	73.1759	6.78776	67.4705	68.1861	69.8994	40.7257	51.4474	75.8135	60.0423	67.4739	66.5123	0.162443	75.9931	46.0537	62.4677	9.48144	6.07889	7.40379	1.80374
GSM3035587	GPL13534	GSE111629	47	F	Parkinson's Disease	8	08 Diseases of the nervous system	8A00.0	8A00.0 Parkinson disease		81.5568	72.91	72.3543	76.118	0.0689701	-2.28441	68.3197	76.4352	57.9939	6.52273	83.4443	77.8009	79.7075	1.04386	81.2512	73.0846	64.9202	71.6982	73.6265	63.3863	71.0253	6.78127	62.1082	67.4545	77.3809	56.2804	60.284	72.6049	58.6513	54.8492	70.171	0.169859	81.5077	47.0224	72.4782	9.69071	5.9957	7.39648	1.65768
GSM3035588	GPL13534	GSE111629	48	M	Parkinson's Disease	8	08 Diseases of the nervous system	8A00.0	8A00.0 Parkinson disease		73.6638	80.986	66.6423	68.1398	0.0694578	-2.20483	71.4411	70.2641	63.0747	6.80613	76.8027	90.6376	74.7715	1.28094	67.0782	74.6165	64.533	75.7395	80.0284	64.1791	73.6782	6.93392	71.5059	71.1012	76.5334	63.3883	57.5258	69.184	57.1963	60.1042	71.6603	0.17019	81.1928	45.7288	66.5844	9.61591	5.71454	7.46689	3.3074
GSM3035589	GPL13534	GSE111629	55	F	Control					Test	57.8773	62.7837	51.1998	49.4878	0.0517479	-3.11144	55.0592	54.5857	54.4147	6.80279	54.9786	56.5535	61.1801	0.921248	51.1839	62.02	55.8144	50.223	50.0335	53.7964	70.6919	7.01539	58.0066	60.3005	56.5854	40.8339	40.8981	56.8922	53.3151	43.2442	47.0845	0.135391	77.0723	43.6429	51.4459	9.21809	5.53526	7.4459	1.92051
GSM3035590	GPL13534	GSE111629	68	M	Parkinson's Disease	8	08 Diseases of the nervous system	8A00.0	8A00.0 Parkinson disease		64.0465	73.6906	64.2116	59.32	0.061681	-1.67909	68.0405	67.5782	64.1488	6.58973	71.9534	69.7931	66.6643	1.11399	61.9844	73.4124	64.0367	69.9056	68.422	61.8768	74.9764	6.61507	70.2267	63.0931	70.0271	48.5602	56.9772	75.858	65.0631	60.2698	62.2962	0.153223	81.8609	48.5894	68.4161	9.52478	5.92786	7.52695	1.8662
GSM3035591	GPL13534	GSE111629	61	M	Control					Train	59.0988	68.087	63.1224	56.8796	0.0669072	-3.07895	54.918	64.767	56.877	6.92228	66.0161	62.8521	61.3522	0.949895	62.7136	66.2832	61.711	52.3199	58.6119	58.1651	70.5994	6.90971	60.3722	61.4866	64.4087	58.042	52.1574	58.8264	56.4708	49.1796	47.1288	0.163806	81.0199	45.3916	67.2143	9.13331	5.637	7.08922	1.08057
GSM3035592	GPL13534	GSE111629	78	M	Control					Train	66.7216	74.4511	71.0528	72.3205	0.0582976	-2.22454	73.3971	74.5921	66.7839	6.17629	78.4051	79.1566	70.3643	1.08389	69.259	75.1932	67.7083	70.8936	67.1686	63.8819	79.9376	6.52932	73.0504	66.5359	75.9759	58.8558	66.7413	77.7114	63.7769	58.7126	64.8116	0.144616	81.1561	47.4204	71.0869	9.50876	5.44683	7.4669	1.20839
GSM3035593	GPL13534	GSE111629	76	F	Parkinson's Disease	8	08 Diseases of the nervous system	8A00.0	8A00.0 Parkinson disease		61.1415	71.5033	70.8638	67.8849	0.0587962	-2.59482	72.4258	70.6518	59.1942	6.72103	76.7674	77.4857	72.2042	1.08343	71.2594	72.6574	67.7716	71.5025	71.3178	66.4469	73.1521	6.85159	66.7872	67.5471	72.2241	54.3012	50.7094	58.1391	66.0751	57.1646	63.8952	0.141861	78.5682	47.2874	67.174	9.42827	5.43604	7.29912	2.43063
GSM3035594	GPL13534	GSE111629	56	M	Parkinson's Disease	8	08 Diseases of the nervous system	8A00.0	8A00.0 Parkinson disease		76.6821	68.3592	53.6255	54.3397	0.0696939	-2.27919	56.6618	62.4261	63.5085	6.65442	62.0964	57.2751	65.0775	1.08924	55.9618	73.0047	67.0655	57.9854	57.2891	64.7515	77.101	6.76912	69.1503	64.8766	62.1565	49.8379	53.5237	69.2808	52.1136	54.2087	52.5452	0.186421	80.8815	43.905	63.8121	9.57533	5.16141	7.74342	1.91693
GSM3035595	GPL13534	GSE111629	92	F	Control					Test	72.6557	95.0881	85.1283	99.1915	0.149369	-2.34081	89.4938	89.2176	61.7055	6.0272	97.7254	94.2272	98.2485	0.997951	94.7272	97.9567	91.8905	83.3482	80.2491	89.3378	75.1283	6.08952	66.1008	83.799	99.997	89.7648	81.1603	68.6711	90.1866	66.7772	106.84	0.342626	94.7784	53.5507	77.9397	9.37822	5.88462	7.64599	2.18976
GSM3035596	GPL13534	GSE111629	71	M	Parkinson's Disease	8	08 Diseases of the nervous system	8A00.0	8A00.0 Parkinson disease		60.6566	72.4046	60.0198	61.7019	0.0644619	-2.17083	56.8857	69.834	60.2501	6.51149	69.62	72.2514	66.43	1.08772	62.0797	70.3802	66.0932	65.1675	66.4884	63.2746	75.0562	6.79321	63.744	63.0392	67.6929	52.8651	52.6569	64.3143	60.2569	52.6602	54.1691	0.167342	78.826	45.2799	61.1054	9.48726	5.38918	7.90547	1.72225
GSM3035597	GPL13534	GSE111629	56	F	Control					Train	60.288	63.2881	58.2347	57.3029	0.0725485	-2.61236	53.6514	63.8031	62.1837	6.81355	61.9627	57.8519	54.9874	0.980585	62.3718	66.6242	62.6062	56.5991	53.0014	60.5513	72.7134	6.81669	65.9635	64.9214	63.1838	52.665	45.6101	53.8572	53.26	57.808	59.6401	0.193073	78.1145	46.3488	61.9514	9.32895	6.13653	7.46132	1.9813
GSM3035598	GPL13534	GSE111629	86	M	Control					Train	77.871	79.5072	71.3508	78.286	0.0745603	-2.40091	79.0519	78.1584	66.472	6.24939	87.7322	87.5021	90.4045	1.10001	80.2051	79.8528	70.2024	73.608	74.5351	67.6212	76.4753	6.52222	72.5946	73.755	80.6601	72.9846	60.4473	65.3599	58.3917	57.5398	76.7825	0.175369	88.3485	48.791	77.7363	9.60383	5.52708	7.5257	2.11731
GSM3035599	GPL13534	GSE111629	73	M	Parkinson's Disease	8	08 Diseases of the nervous system	8A00.0	8A00.0 Parkinson disease		58.8897	73.9632	63.1683	62.4292	0.0538104	-1.4177	61.5738	70.8818	67.5121	6.60931	72.8222	73.5532	67.8423	1.28439	77.3923	75.4991	70.0285	77.3289	77.6925	70.3636	80.4997	6.68108	74.5364	60.4198	71.8318	47.0664	59.4378	84.424	55.5085	54.7191	68.7853	0.12622	79.5506	44.7531	69.4362	9.40637	5.46578	8.14662	1.41362
GSM3035600	GPL13534	GSE111629	87	M	Parkinson's Disease	8	08 Diseases of the nervous system	8A00.0	8A00.0 Parkinson disease		60.7785	78.6255	79.7027	73.1689	0.0721387	-2.76462	75.4678	81.9091	60.4026	6.26033	89.6274	88.6895	91.1346	1.00549	80.4667	81.7724	76.1177	73.1811	77.8139	71.5236	72.9817	6.53298	64.4957	73.3395	85.0854	68.2572	72.2775	69.7558	80.1258	59.4835	87.0935	0.188989	82.5389	50.8272	76.0114	9.41628	5.58718	7.60334	1.75169
GSM3035601	GPL13534	GSE111629	78	F	Control					Train	67.6011	68.6812	66.5804	67.282	0.0575961	-2.46907	70.3786	74.8487	63.4413	6.40057	81.5069	78.9878	73.5049	1.04722	72.4704	73.5593	66.7773	68.2235	70.3379	63.4721	76.3888	6.73146	68.2349	68.283	74.2132	51.8126	60.0881	74.1026	61.9253	60.4154	68.811	0.141385	82.1842	48.4448	69.0564	9.53413	5.66896	7.37309	1.76866
GSM3035602	GPL13534	GSE111629	79	F	Control					Train	54.38	70.6601	72.3769	67.0975	0.0930832	-2.7691	65.5451	76.8799	61.0913	6.11557	82.521	80.4999	80.3219	1.05265	64.2198	78.0118	71.4999	72.7389	73.4026	72.7539	74.2942	6.38535	66.1461	68.5091	77.8065	46.8119	65.8667	88.3883	64.203	52.7647	72.3955	0.232953	83.6246	49.9962	71.9768	8.71559	5.59415	7.94446	1.5211
GSM3035603	GPL13534	GSE111629	68	F	Control					Train	53.4796	64.4036	56.9827	51.5972	0.0644592	-2.90099	54.8885	67.651	59.2018	6.87218	64.8394	68.4891	65.5833	0.922061	63.5503	64.1921	61.5772	50.7397	52.6509	61.3166	69.7124	7.02834	62.3698	62.7043	66.1541	43.2982	45.3443	75.7933	61.6596	52.0569	56.6357	0.18683	74.8921	45.5342	58.0974	8.92487	5.49647	7.89421	1.61539
GSM3035604	GPL13534	GSE111629	79	F	Parkinson's Disease	8	08 Diseases of the nervous system	8A00.0	8A00.0 Parkinson disease		55.5606	81.455	67.95	71.7935	0.0672095	-2.03767	77.4925	77.3628	61.5704	6.59998	83.2251	79.6815	83.4859	1.05141	74.7782	77.4498	73.4499	75.7092	77.8372	73.145	74.4002	6.79979	68.4043	68.6299	78.7906	62.4317	55.7663	72.1003	60.0666	58.9733	74.3015	0.176639	83.0807	47.5784	73.3685	9.33062	5.36209	7.69979	1.80989
GSM3035605	GPL13534	GSE111629	86	M	Control					Validation	76.0255	82.4574	72.5737	77.6848	0.0910137	-2.28451	67.6867	79.419	64.1157	6.20624	90.645	87.0793	84.197	1.0589	79.7686	83.995	77.5973	73.1864	72.8362	76.2599	74.6536	6.38817	67.4658	68.7032	84.396	63.9307	65.4192	69.2624	63.8924	58.4817	84.9787	0.26922	87.6878	51.171	72.5187	9.55414	5.99431	7.91151	1.7226
GSM3035606	GPL13534	GSE111629	71	F	Control					Validation	65.4975	68.7998	72.8448	78.7904	0.0690325	-2.66514	70.2053	63.7451	63.2558	6.66465	68.1338	71.7405	74.7712	1.13625	75.3116	72.8509	68.0936	59.4159	59.4947	66.7528	73.2888	6.75801	65.1608	66.5342	69.9971	39.287	62.3066	83.0249	78.4037	73.5475	70.7803	0.203384	78.0327	44.5033	58.9989	9.48747	5.64696	7.49432	1.91376
GSM3035607	GPL13534	GSE111629	66	M	Control					Test	68.58	79.3455	76.5109	73.4545	0.0577681	-1.47362	70.0517	69.4874	63.9375	6.37395	75.4266	68.938	69.2446	1.2443	75.8145	79.3614	74.1073	82.1438	85.4232	73.4618	77.3447	6.67803	72.2138	68.6714	74.4985	55.8281	54.0589	72.4406	63.9984	59.5946	66.1219	0.153409	78.2242	47.3319	64.5097	9.40303	5.38293	7.80119	1.97962
GSM3035608	GPL13534	GSE111629	70	M	Parkinson's Disease	8	08 Diseases of the nervous system	8A00.0	8A00.0 Parkinson disease		53.9885	86.7028	70.8177	65.247	0.0946888	-2.76044	58.2973	70.7783	60.0247	6.42814	80.2502	71.533	82.5386	1.0858	76.3436	83.6573	76.0455	67.6933	64.1033	72.5431	73.516	6.36781	63.0176	73.5825	76.2163	49.3375	60.9625	77.5702	64.8443	62.0533	81.5561	0.263549	81.2142	48.2563	68.8643	8.5299	5.67511	7.82108	1.02155
GSM3035609	GPL13534	GSE111629	63	F	Control					Validation	45.3952	65.1754	62.537	25.8675	0.0801442	-2.20021	45.8561	56.678	60.6987	6.64999	55.3005	64.9375	53.5857	0.898302	64.1802	62.5546	58.6746	51.839	44.4939	63.2446	73.3594	6.80287	64.6167	56.1869	55.9456	38.9576	47.7781	56.6656	55.5185	47.2627	59.501	0.232215	79.4973	46.8867	52.5999	8.11584	5.34007	7.91932	1.66365
GSM3035610	GPL13534	GSE111629	72	M	Parkinson's Disease	8	08 Diseases of the nervous system	8A00.0	8A00.0 Parkinson disease		64.3605	71.8439	70.9006	80.7152	0.048148	-2.22868	76.3821	73.9134	62.3439	6.47246	75.1339	73.6349	80.4705	1.14761	76.9874	72.788	67.1802	73.4558	70.2236	63.6609	74.8352	6.79582	66.4817	65.8405	73.3627	45.7319	49.4415	69.8929	60.4607	66.8449	73.9867	0.133878	79.6223	47.2989	70.4021	9.54962	5.86959	8.20629	2.20181
GSM3035611	GPL13534	GSE111629	73	M	Parkinson's Disease	8	08 Diseases of the nervous system	8A00.0	8A00.0 Parkinson disease		52.1806	76.372	73.5688	75.1898	0.0519505	-2.66594	69.7348	76.8641	64.329	6.14256	80.4596	75.0983	76.6075	1.21081	77.8457	76.4738	71.1208	73.9108	74.7526	68.4258	77.9118	6.58491	69.7748	71.1249	75.1465	58.1847	59.9371	69.0062	67.1777	64.2994	68.7585	0.141725	83.6147	47.913	74.0194	9.29039	5.76165	7.6771	2.31108
GSM3035612	GPL13534	GSE111629	77	M	Parkinson's Disease	8	08 Diseases of the nervous system	8A00.0	8A00.0 Parkinson disease		72.8298	78.3108	75.4912	73.6744	0.0538857	-1.69067	73.3151	73.8445	66.631	6.3097	81.0435	79.1146	78.7343	1.04992	81.407	79.445	76.0108	80.2624	81.3155	73.203	77.8903	6.59276	70.6032	71.4745	78.2174	55.1129	60.9628	75.7124	59.2978	51.3257	71.0319	0.137208	81.3621	46.8824	75.0686	9.56249	5.53833	7.48225	1.70981
GSM3035613	GPL13534	GSE111629	74	F	Control					Validation	46.2139	67.1375	64.5616	68.2924	0.0691715	-3.08095	60.9628	71.2648	61.3021	6.75512	73.5796	75.6173	61.6975	1.03006	65.6899	70.7739	64.6707	63.076	64.9515	64.2692	71.0322	6.89459	66.1141	64.3681	73.1467	54.5188	57.9448	74.418	65.9446	57.5685	61.0633	0.181531	81.1299	49.3818	71.4913	8.9675	5.36841	7.97589	1.35693
GSM3035614	GPL13534	GSE111629	76	M	Parkinson's Disease	8	08 Diseases of the nervous system	8A00.0	8A00.0 Parkinson disease		72.9163	85.188	68.2053	71.7107	0.0582068	-2.24799	79.2739	76.34	72.5249	6.34339	87.6636	78.5321	94.5557	1.14965	77.7333	85.6613	76.9006	89.7197	88.8811	75.1767	79.9564	6.42898	78.1409	69.74	82.0874	58.5957	60.7877	70.0515	63.8452	72.5693	82.4814	0.14338	86.4468	48.0167	77.5258	9.59409	5.24558	8.20345	1.2989
GSM3035615	GPL13534	GSE111629	78	M	Control					Train	76.6373	91.5232	88.2088	132.75	0.103712	-1.55202	79.7994	78.7592	62.6869	5.71337	90.1904	79.92	97.6061	1.10348	86.5735	96.6707	86.9064	90.857	84.8806	85.4155	80.796	5.92676	68.2453	74.7638	84.5546	72.2411	74.8392	76.0311	74.3897	86.3697	95.1392	0.274297	85.3532	57.9906	84.1388	9.6687	5.59947	7.68949	1.91429
GSM3035616	GPL13534	GSE111629	73	M	Control					Test	64.3332	73.8525	60.6573	70.2986	0.0625275	-2.81482	61.1147	70.743	60.0069	6.65652	72.5971	73.6492	72.0247	0.9637	67.0177	70.2687	66.1314	60.7881	63.2179	64.3117	71.0679	6.87314	63.0656	66.1987	70.5491	58.9379	52.12	58.8494	59.0814	52.8822	64.9825	0.167044	79.3702	46.1869	62.0187	9.41298	5.98054	7.99742	1.53883
GSM3035617	GPL13534	GSE111629	77	M	Control					Train	69.5252	86.8117	73.5486	82.9928	0.108306	-1.89226	71.5655	80.9184	67.8246	6.23131	82.7297	78.8362	87.8549	1.18936	77.3227	83.6328	73.3879	72.9114	72.6984	74.4347	74.3024	6.39291	72.3963	72.4958	82.9008	66.2025	79.2442	72.7219	77.7724	60.061	90.2133	0.284073	82.7362	49.1756	72.6009	9.29081	6.09891	7.25572	2.08879
GSM3035618	GPL13534	GSE111629	81	M	Control					Train	61.5819	90.2494	81.477	78.6728	0.0890555	-3.18453	73.1795	78.2255	56.2103	6.27924	87.8807	82.2018	83.3905	0.887073	79.9577	81.2812	74.539	70.2906	73.0496	71.4295	69.7788	6.50806	60.4853	73.1852	84.6544	70.0265	64.4862	69.1784	63.9123	58.873	80.0789	0.232157	85.7876	47.9572	79.5214	9.23767	4.93628	7.23636	1.61103
GSM3035619	GPL13534	GSE111629	69	M	Control					Train	54.1371	73.1502	62.1629	58.0802	0.0647668	-1.91637	57.663	69.4808	63.8895	6.68399	73.5198	69.7939	72.3346	0.898124	66.7615	73.262	68.0551	62.56	58.7361	69.739	76.7466	6.8429	67.6966	65.6766	70.3843	55.8491	54.3774	67.4261	50.1261	48.3456	52.2328	0.171231	80.5254	47.8692	68.976	8.84436	5.54796	7.28249	2.13967
GSM3035620	GPL13534	GSE111629	74	M	Control					Train	65.7401	81.8139	76.0838	72.7559	0.0745679	-2.26424	77.4749	77.5474	62.6869	6.62105	81.7408	76.1703	81.0231	0.931759	73.0742	80.2044	72.9278	75.8441	71.8049	74.1818	74.3344	6.64971	66.4678	69.8143	78.7103	68.5121	56.188	58.5505	67.275	60.4419	70.4045	0.199444	83.6296	49.6693	75.263	9.58696	5.42855	7.49881	1.92827
GSM3035621	GPL13534	GSE111629	69	M	Control					Train	44.558	71.2528	73.4732	79.2375	0.054564	-2.85256	62.7804	72.9975	61.4225	6.60074	73.6986	70.6321	68.0368	0.79638	74.6227	70.3966	65.7299	63.1126	66.3637	64.2659	71.7074	6.85469	65.5157	67.4997	70.6466	60.3827	53.7582	55.7251	62.5392	54.7962	57.8447	0.138828	77.373	46.3721	67.0449	9.32809	5.60022	7.5041	1.69532
GSM3035622	GPL13534	GSE111629	67	F	Control					Validation	41.1452	66.9436	56.4219	63.6842	0.0594765	-3.3459	62.1061	71.8217	61.4355	6.70864	71.8611	68.4062	62.4154	0.998106	64.5308	65.5887	60.9368	59.4609	62.3899	59.402	72.2014	6.92922	66.157	66.3288	68.9414	67.7678	53.2687	48.3531	56.1845	57.5135	58.7565	0.165701	79.2051	48.6816	66.473	8.98086	5.28107	7.8231	1.30436
GSM3035623	GPL13534	GSE111629	75	M	Control					Train	64.2371	80.8441	70.4471	71.305	0.0447925	-2.0771	73.2776	74.9646	70.9945	6.75043	80.7027	75.6894	74.0088	1.28442	69.4138	80.1613	73.2173	76.0381	80.2108	70.3334	78.0471	6.78004	76.9344	66.1142	75.7632	52.6549	56.1894	75.8833	64.5512	64.1896	67.4943	0.103884	80.0888	45.7578	73.6968	9.53236	5.48973	7.4651	2.2906
GSM3035624	GPL13534	GSE111629	76	F	Control					Train	67.1522	74.7205	66.0613	62.7972	0.0720265	-2.90459	76.4565	75.2711	70.2302	6.19022	80.1329	77.0052	67.5928	1.33911	77.8556	72.8338	69.5079	71.7514	74.6362	68.03	78.4164	6.49747	77.2727	72.4398	77.9165	73.8925	59.0923	65.6156	61.9069	61.4641	67.2641	0.195973	81.7746	49.2091	74.071	9.44737	5.25979	7.56545	2.26142
GSM3035625	GPL13534	GSE111629	64	M	Parkinson's Disease	8	08 Diseases of the nervous system	8A00.0	8A00.0 Parkinson disease		56.8036	68.9782	61.7031	57.9589	0.0556942	-2.27686	56.9082	66.5249	60.5897	6.85073	65.7368	65.1338	65.6259	0.997361	59.0188	67.9891	62.9374	60.2574	59.1166	63.8026	75.1882	6.95516	64.5268	68.1879	64.2038	56.1148	48.8816	60.8358	53.1081	53.5957	49.2566	0.137545	77.515	43.5508	63.4463	9.2931	6.32339	7.47954	2.05035
GSM3035626	GPL13534	GSE111629	72	F	Control					Validation	61.2622	75.6275	62.5241	62.7955	0.0803785	-2.79362	62.3586	73.647	57.4396	6.63848	74.2651	74.68	72.3209	1.00187	68.0798	71.6885	64.4407	64.1035	64.5864	68.4984	71.5255	6.76922	61.5236	67.6614	71.8076	59.2198	58.986	62.2881	59.9859	55.261	63.9217	0.20232	82.6342	46.7919	67.9514	8.92857	5.89321	7.28658	2.20755
GSM3035627	GPL13534	GSE111629	68	M	Control					Train	56.2346	68.148	65.0887	52.4176	0.0783024	-2.93481	64.3594	68.3576	61.2146	6.57191	70.6653	69.8295	67.956	1.10648	63.6321	69.5719	62.7238	61.9827	61.6009	61.1697	72.4322	6.60381	65.6346	67.1134	67.5705	52.8207	52.1148	66.6224	59.9824	50.0136	58.091	0.197325	84.4307	46.5389	65.8308	9.3013	5.72035	7.2281	2.02796
GSM3035628	GPL13534	GSE111629	73	M	Parkinson's Disease	8	08 Diseases of the nervous system	8A00.0	8A00.0 Parkinson disease		75.9953	89.048	94.8945	79.2367	0.178113	-3.27384	72.6622	68.6963	52.424	6.69578	75.7471	74.0471	82.4597	1.02338	87.3916	86.6002	80.5992	76.3524	71.1467	81.5107	68.9064	6.64425	57.1145	75.0383	73.1632	68.8092	63.4415	70.289	92.8576	60.1304	104.007	0.446793	92.013	51.7167	81.1501	8.5081	5.55753	7.80809	2.84387
GSM3035629	GPL13534	GSE111629	71	F	Parkinson's Disease	8	08 Diseases of the nervous system	8A00.0	8A00.0 Parkinson disease		71.0315	75.4127	49.8409	68.4044	0.0571947	-2.06403	62.9169	72.2299	64.9803	6.61774	76.9676	72.6218	75.3314	1.12541	64.466	73.1048	65.653	71.2363	75.0012	63.8587	73.7558	6.76936	70.2798	71.6146	73.0948	68.2053	54.9191	54.8689	57.9527	47.2787	70.4416	0.14674	79.9986	47.4777	74.3421	9.53497	5.55848	7.38744	1.85281
GSM3035630	GPL13534	GSE111629	59	M	Parkinson's Disease	8	08 Diseases of the nervous system	8A00.0	8A00.0 Parkinson disease		69.272	68.0623	63.9527	61.9441	0.100017	-2.43636	51.162	62.5897	57.1973	6.60918	59.9432	60.4945	61.7196	1.0287	61.0858	66.702	64.4102	55.7076	53.574	66.5545	69.9855	6.73053	62.2634	63.3784	58.9996	62.9926	49.5925	55.304	58.2667	57.1534	55.1193	0.268921	84.1464	46.5457	56.8056	9.33167	5.55671	7.69166	2.10836
GSM3035631	GPL13534	GSE111629	62	F	Parkinson's Disease	8	08 Diseases of the nervous system	8A00.0	8A00.0 Parkinson disease		61.5266	73.2154	49.0273	70.905	0.06052	-2.65674	59.7514	65.6704	61.8753	6.54422	67.891	64.2591	69.3247	0.990803	60.8445	72.7466	62.9852	61.6423	65.1137	63.8865	74.7011	6.76492	66.7888	65.4992	66.7169	51.6658	54.7015	72.6591	55.7827	58.9831	54.886	0.17637	79.6716	45.9097	68.6351	9.47021	5.67561	8.02392	2.27996
GSM3035632	GPL13534	GSE111629	79	F	Control					Test	63.0446	80.1951	68.778	72.3742	0.115719	-1.51148	64.5043	80.2214	67.8345	6.36014	80.0568	80.3429	75.3724	1.11696	65.8009	79.2601	73.0427	67.3205	66.5957	75.6654	79.4999	6.47685	71.0228	70.7538	77.7922	76.199	59.1352	55.5414	56.502	53.5438	71.2575	0.300544	83.7483	48.4886	67.2465	9.24154	5.59028	7.61237	1.68912
GSM3035633	GPL13534	GSE111629	50	F	Parkinson's Disease	8	08 Diseases of the nervous system	8A00.0	8A00.0 Parkinson disease		56.5127	53.5291	47.8737	48.9741	0.0639039	-3.36588	47.9413	51.2941	55.9289	7.08453	50.4487	50.9797	54.4161	0.928669	45.8472	52.717	48.5139	43.6002	49.4059	49.7434	67.0537	7.23276	61.7613	60.487	52.8427	31.865	37.4325	63.081	48.9242	46.5501	36.3186	0.182655	77.198	42.5286	45.0917	9.35746	5.74865	7.60757	1.02019
GSM3035634	GPL13534	GSE111629	56	M	Parkinson's Disease	8	08 Diseases of the nervous system	8A00.0	8A00.0 Parkinson disease		59.6151	65.0991	57.3779	48.7895	0.0514786	-1.53458	47.4375	62.1983	70.3802	6.86118	60.5158	58.0775	68.5709	1.19752	53.092	65.926	60.05	63.517	61.1691	60.2533	79.724	6.81355	76.0838	61.287	61.6645	19.1165	57.5078	92.8292	56.0661	40.7724	66.0858	0.136088	78.8693	42.3897	57.6555	9.1161	5.83497	8.13255	2.2771
GSM3035635	GPL13534	GSE111629	37	F	Control					Validation	34.3398	45.5634	38.1081	33.1568	0.0642399	-3.37344	38.7656	41.6735	54.1841	7.3047	32.8943	39.0975	42.679	0.930257	34.1996	44.091	43.5789	33.5647	31.4184	44.3013	65.0359	7.35129	57.3538	52.6509	40.6641	28.8123	30.0562	55.4838	38.1776	40.7147	20.3674	0.161043	72.5974	38.4552	37.7049	8.83341	5.45507	8.12642	0.877512
GSM3035636	GPL13534	GSE111629	62	M	Parkinson's Disease	8	08 Diseases of the nervous system	8A00.0	8A00.0 Parkinson disease		58.3667	67.4989	54.0198	47.4551	0.0498309	-2.30107	62.427	64.7893	63.7194	6.87103	65.1827	62.8345	57.728	1.07544	56.6345	61.5747	58.271	62.1768	58.5563	56.375	73.6002	6.99926	70.0458	59.6664	61.9757	31.3162	42.5824	76.642	50.3389	38.5409	56.9428	0.124535	78.6854	42.7047	56.2226	9.18126	5.55878	7.78671	1.83467
GSM3035637	GPL13534	GSE111629	43	M	Control					Test	55.5219	46.0824	48.921	42.2716	0.0717545	-2.36894	39.3079	39.3593	70.4588	6.96227	38.275	44.4836	46.6358	1.16054	40.6552	50.9389	48.2195	39.0524	39.4379	47.8813	82.3997	7.05735	73.8292	55.1598	41.7594	53.7953	34.9982	45.676	34.7164	41.3427	23.4872	0.171915	74.8518	41.5439	44.0659	9.25872	5.36772	7.78723	1.11811
GSM3035638	GPL13534	GSE111629	67	F	Parkinson's Disease	8	08 Diseases of the nervous system	8A00.0	8A00.0 Parkinson disease		39.6136	71.2257	64.1137	49.7282	0.0598862	-2.11564	60.369	68.6495	70.7926	6.66896	70.0138	68.711	74.6244	1.13378	67.0024	68.2706	69.5937	66.6226	68.9142	67.2461	79.2086	6.80475	76.0345	65.4744	71.8353	32.4715	51.7757	88.1354	52.7784	61.1788	70.7774	0.167327	79.6839	47.0923	68.3292	9.06959	5.1898	7.29555	1.30071
GSM3035639	GPL13534	GSE111629	44	F	Control					Train	48.0938	47.4851	48.3577	44.5062	0.0566251	-3.33583	44.7066	48.5056	60.3646	7.09703	45.3624	46.3086	49.9914	0.989037	48.7995	51.4032	49.6705	45.3559	41.4874	48.617	71.799	7.16358	65.4319	58.9802	51.4031	48.4299	40.7616	65.2547	47.0633	36.1936	33.5451	0.153743	74.4658	41.0475	48.0427	9.23652	5.24223	7.70165	0.96587
GSM3035640	GPL13534	GSE111629	67	M	Parkinson's Disease	8	08 Diseases of the nervous system	8A00.0	8A00.0 Parkinson disease		57.7099	69.5779	58.3618	44.6943	0.0597046	-2.56755	59.1151	65.5028	68.5322	7.09432	65.7703	68.7411	72.3798	1.09062	64.0963	62.8325	59.1392	63.9859	64.7021	55.7511	74.2892	7.04095	73.3555	60.5662	69.0576	46.9082	46.9468	66.8044	46.6423	39.6123	55.042	0.175235	78.1364	46.3058	68.6426	9.49432	5.09308	7.98687	1.24233
GSM3035641	GPL13534	GSE111629	49	M	Parkinson's Disease	8	08 Diseases of the nervous system	8A00.0	8A00.0 Parkinson disease		51.6459	45.012	43.6672	41.6011	0.0528638	-2.29085	42.7822	50.2603	62.3606	7.04083	45.7266	49.5302	49.0877	0.958052	41.2355	50.8122	47.8928	42.4793	38.4942	48.3613	75.6907	7.20712	67.4131	57.2171	46.788	40.6287	34.3779	53.26	48.8612	51.3308	28.5946	0.147826	70.239	40.6086	50.6889	8.9258	5.44398	7.5288	1.02865
GSM3035642	GPL13534	GSE111629	70	F	Parkinson's Disease	8	08 Diseases of the nervous system	8A00.0	8A00.0 Parkinson disease		60.6366	68.0869	73.0581	71.7697	0.0669158	-2.41896	71.1639	62.92	61.3125	6.55207	68.7709	71.826	67.4504	1.05339	71.6501	75.8139	73.5339	64.5176	61.1772	75.0732	74.3636	6.58162	64.8373	70.3017	70.1071	46.3542	53.6288	69.8172	61.8317	55.8693	65.7778	0.204741	85.5901	46.9353	56.8381	9.11236	5.71732	7.34286	2.09759
GSM3035643	GPL13534	GSE111629	66	M	Parkinson's Disease	8	08 Diseases of the nervous system	8A00.0	8A00.0 Parkinson disease		70.6274	68.2723	57.2186	50.0716	0.0552729	-2.10182	59.1548	60.7016	64.6782	6.7692	65.4874	67.0979	66.0964	1.13377	55.7075	67.8389	62.1618	65.2429	68.8503	61.5675	71.8678	6.95791	68.8531	61.1223	62.0042	41.5508	55.1129	72.6333	55.2743	52.3876	60.478	0.146875	78.4541	44.0226	60.3705	9.53579	5.78001	7.43011	1.5086
GSM3035644	GPL13534	GSE111629	76	F	Parkinson's Disease	8	08 Diseases of the nervous system	8A00.0	8A00.0 Parkinson disease		76.7051	92.1287	87.3192	82.4765	0.170022	-1.84063	78.0617	81.8021	66.761	6.07395	86.5792	77.8527	81.2018	1.18203	84.8626	90.8298	84.2795	77.1478	72.1499	90.7765	78.5465	5.93937	70.0224	72.421	86.6272	72.7503	78.8859	67.8485	63.0024	59.8724	95.5258	0.392887	90.0614	52.6165	73.8606	9.31438	6.4134	7.81656	2.02974
GSM3035645	GPL13534	GSE111629	68	M	Control					Train	62.9766	70.6128	62.3379	55.9261	0.0501763	-2.00862	60.4777	66.5139	65.9818	6.97492	69.4965	68.9349	69.3107	1.02166	75.0989	65.7403	58.4401	62.4029	65.9448	57.9298	72.8734	7.00293	70.2759	60.4473	64.1089	54.0463	44.978	57.412	55.002	58.6944	61.9875	0.140269	77.5396	44.3372	60.8505	9.46833	5.93578	7.68066	1.2382
GSM3035646	GPL13534	GSE111629	72	M	Parkinson's Disease	8	08 Diseases of the nervous system	8A00.0	8A00.0 Parkinson disease		63.4064	79.3138	70.0768	56.9899	0.0899831	-1.95152	63.5212	76.4372	63.0868	6.6435	77.7431	73.8569	78.7358	1.12178	71.1305	75.9228	74.1208	64.797	68.4059	73.9344	74.5122	6.55365	66.8795	68.3956	74.855	50.3361	52.4454	75.8908	62.0255	48.0262	74.3119	0.222218	80.239	47.9957	68.12	9.15447	5.27179	7.69278	1.81424
GSM3035647	GPL13534	GSE111629	41	F	Control					Train	44.3455	43.3955	42.3348	34.5734	0.0439287	-3.18242	39.8174	39.3423	55.6401	7.17593	36.5036	42.6824	36.7601	0.851303	35.7902	49.2228	45.139	37.271	33.2305	44.7233	67.369	7.42037	58.7222	51.6631	42.9103	31.3781	29.449	50.9233	50.0531	44.2953	24.4998	0.116563	70.1022	40.1988	42.6341	9.19924	5.87957	7.57056	1.30774
GSM3035648	GPL13534	GSE111629	70	M	Parkinson's Disease	8	08 Diseases of the nervous system	8A00.0	8A00.0 Parkinson disease		77.8172	84.3172	80.6742	59.5956	0.0586193	-1.03416	75.1501	76.4141	77.9012	6.00841	84.7643	72.7819	87.2906	1.62825	82.7748	83.5016	85.3681	86.4433	84.8869	81.5753	86.0347	6.18118	83.5943	69.3396	80.7621	39.6988	69.0005	84.958	56.5032	52.3205	104.035	0.163958	89.2846	51.1788	75.1843	9.76596	6.04052	7.79079	2.85343
GSM3035649	GPL13534	GSE111629	42	F	Control					Validation	41.663	40.9639	35.5369	31.3906	0.0584334	-3.58672	36.7757	41.6169	54.3677	7.43849	36.6645	43.7781	38.9803	0.984321	35.2491	47.6513	41.786	37.6863	34.1594	44.4841	67.3009	7.31771	58.9921	51.1753	41.7895	41.9415	29.558	44.2026	38.1121	38.0252	25.3029	0.167919	69.9589	40.4232	40.5701	8.72061	5.2775	7.70681	1.36174
GSM3035650	GPL13534	GSE111629	75	M	Parkinson's Disease	8	08 Diseases of the nervous system	8A00.0	8A00.0 Parkinson disease		62.1961	76.7883	69.0482	64.5364	0.0624414	-2.24584	69.6872	75.6881	61.6783	6.48767	78.627	76.7642	71.0737	1.08503	77.964	75.2544	71.4236	74.9602	73.3142	71.3794	75.1324	6.71337	67.1683	69.8506	74.5879	60.4903	55.7372	71.5449	60.0858	58.9929	69.4426	0.161779	84.7908	48.597	69.83	9.19054	5.50942	7.57391	1.71819
GSM3035651	GPL13534	GSE111629	49	M	Parkinson's Disease	8	08 Diseases of the nervous system	8A00.0	8A00.0 Parkinson disease		48.493	54.2682	49.2571	42.9686	0.0461751	-2.57357	42.8675	52.2889	57.1482	6.95934	47.7679	50.3968	52.4591	0.908403	52.7112	58.3104	53.9385	51.1686	47.1706	53.4692	71.2065	7.11669	60.7416	55.7177	51.4895	38.7292	35.6765	57.8766	49.7689	43.3198	40.5729	0.12851	72.5618	42.4012	51.1805	9.30311	5.2705	7.40977	1.98331
GSM3035652	GPL13534	GSE111629	48	F	Control					Validation	54.6927	55.5766	45.9232	41.9248	0.0592601	-3.03494	50.8561	49.7956	55.1071	6.96538	48.0978	50.0543	57.5766	0.952107	47.6745	53.3216	47.5528	44.7881	46.4816	49.4847	68.1521	7.16435	60.04	61.161	53.5301	47.8747	38.3134	45.2021	47.1159	45.4373	46.816	0.163917	72.9539	42.0657	46.3039	9.13705	5.83436	7.46685	2.29067
GSM3035653	GPL13534	GSE111629	50	F	Control					Train	61.7274	47.607	42.545	36.9769	0.0488221	-3.1109	44.9752	46.3536	56.3406	7.08094	44.7232	51.5341	44.8733	1.01893	46.3972	50.3948	43.5568	44.1493	43.7751	44.7174	70.0715	7.2282	60.7339	57.4124	46.8033	36.4737	37.7429	49.6274	38.078	40.6042	36.1861	0.136066	73.8531	41.5087	50.9742	9.36655	5.56199	7.77027	0.899274
GSM3035654	GPL13534	GSE111629	85	F	Control					Train	60.5422	81.4968	74.6091	74.6388	0.0680647	-3.20708	66.1467	78.7677	58.5529	6.73142	84.5768	85.1974	80.7671	0.813703	75.0808	76.3434	71.044	69.8014	71.4038	68.964	68.6014	6.88203	61.6986	70.3495	78.9174	54.4983	60.0435	69.8856	66.9535	58.091	78.4323	0.172176	83.7703	48.3447	77.851	9.27764	4.98876	7.50045	1.70145
GSM3035655	GPL13534	GSE111629	62	F	Parkinson's Disease	8	08 Diseases of the nervous system	8A00.0	8A00.0 Parkinson disease		68.4663	61.5205	65.9751	59.9486	0.0414216	-1.6067	62.3881	62.8773	62.3713	6.80581	62.129	62.6038	57.1531	1.10852	69.4481	61.8856	55.9132	68.3838	67.2324	55.3419	74.4272	7.04508	68.019	61.268	63.6204	46.8577	47.8428	69.9152	53.6724	49.8616	50.8958	0.0988064	76.9465	43.8255	58.106	9.56843	5.20281	7.99526	2.21272
GSM3035656	GPL13534	GSE111629	54	M	Control					Train	65.8818	53.6674	54.998	54.0865	0.0540692	-2.57555	57.4726	58.9159	58.8772	6.84701	57.8638	55.7201	59.2178	1.09542	55.6153	60.0082	55.3386	50.7805	55.7779	54.1241	72.6826	6.99306	64.2864	60.6797	55.5558	46.5913	39.4381	63.2396	47.4349	50.5672	45.9587	0.150212	79.0839	46.0808	49.2417	9.53551	5.56036	7.57417	1.66666
GSM3035657	GPL13534	GSE111629	84	M	Control					Train	75.4473	90.7634	86.1568	60.6225	0.0678478	-2.14129	78.7541	79.8074	60.0783	6.0536	85.5767	85.3214	89.375	1.3021	88.5426	84.5939	83.8556	85.8113	91.1659	79.0333	75.4015	6.27621	68.344	75.5392	91.5855	97.753	56.0605	53.962	69.9285	48.6489	82.8211	0.196871	88.0382	50.8779	79.9641	9.61618	5.84314	7.41549	1.40957
GSM3035658	GPL13534	GSE111629	71	M	Control					Validation	62.3228	75.6264	62.0912	63.5866	0.094222	-1.97663	63.7539	68.6099	61.6944	6.36744	73.4374	72.4749	74.88	1.15465	65.3526	75.7367	68.5543	73.149	72.4569	68.4655	74.0774	6.56324	68.9189	65.0964	70.5564	49.064	54.2622	66.0752	50.9912	54.1567	69.352	0.22267	82.2787	47.8181	63.6988	9.17044	5.47638	7.59074	2.16363
GSM3035659	GPL13534	GSE111629	69	M	Parkinson's Disease	8	08 Diseases of the nervous system	8A00.0	8A00.0 Parkinson disease		15.7157	71.0099	67.0388	64.7201	0.0547079	-1.71943	71.1594	67.8814	65.0141	6.3687	70.0374	70.2262	75.1948	1.05792	63.3114	72.1253	66.2162	67.0138	71.6541	63.1222	76.3619	6.60542	68.6217	62.4649	68.6137	28.7391	57	86.5622	57.5047	57.3852	64.3471	0.139288	75.0646	50.1314	61.5013	9.05502	5.55519	7.80399	0.648492
GSM3035660	GPL13534	GSE111629	35	M	Control					Train	57.3439	41.79	38.0895	30.0111	0.0509998	-2.30222	37.6963	35.3674	65.6635	7.37903	28.2831	35.5883	32.4197	0.946843	31.1605	41.557	40.6483	30.8083	30.0256	39.6308	75.2569	7.3226	69.6224	50.8643	37.464	24.7927	21.5394	41.8379	36.4236	35.1251	16.4548	0.137074	68.3828	38.3437	35.6408	9.3915	5.52027	8.0805	1.46037
GSM3035661	GPL13534	GSE111629	44	M	Control					Train	48.0124	49.8522	44.0743	37.1831	0.0535372	-3.39661	37.1119	46.7132	56.4142	7.08977	40.7592	45.5684	50.7318	0.85054	39.838	51.7084	48.3656	37.9099	40.9078	46.0173	66.8973	7.28368	61.7616	54.4134	48.4465	54.5062	35.9161	35.6582	46.6431	36.4346	25.4237	0.15579	74.3481	41.4332	43.6815	8.89644	4.8425	7.5389	1.14251
GSM3035662	GPL13534	GSE111629	72	F	Control					Train	58.769	78.5044	70.0378	61.3217	0.0906198	-2.48494	71.4306	72.6124	61.6656	6.38847	72.6169	72.7017	72.349	1.21122	69.3516	76.1329	72.4712	72.9233	73.9967	70.917	74.2357	6.65497	64.9756	67.3428	72.3388	68.2678	53.7827	74.5902	58.0206	63.3375	67.3599	0.216302	81.8871	48.7297	71.1642	9.39762	5.62828	7.71495	0.948996
GSM3035663	GPL13534	GSE111629	45	F	Parkinson's Disease	8	08 Diseases of the nervous system	8A00.0	8A00.0 Parkinson disease		51.9147	48.5705	41.6175	27.7756	0.0598345	-3.29388	40.8559	45.5523	56.6941	7.18844	41.029	45.8885	48.6032	1.09323	45.4315	49.8018	44.4247	44.9038	45.2311	41.6972	69.6681	7.30536	61.4153	56.3621	49.7942	47.6947	35.5984	38.0203	50.479	43.5682	27.3493	0.148169	74.0546	41.5484	48.5048	8.58996	4.89115	8.38638	1.55031
GSM3035664	GPL13534	GSE111629	70	F	Parkinson's Disease	8	08 Diseases of the nervous system	8A00.0	8A00.0 Parkinson disease		59.5572	72.9338	77.5346	66.1252	0.10626	-2.02726	76.6031	71.3754	65.7101	6.49417	73.4835	70.8084	73.3992	1.41577	77.495	76.4684	71.3613	75.5401	76.1376	71.9174	77.8623	6.5147	73.6662	71.963	75.2819	59.7337	58.006	64.7652	62.8803	58.8501	64.8716	0.25349	84.2159	47.3193	74.8346	9.38038	5.00075	7.58165	1.96215
GSM3035665	GPL13534	GSE111629	36	M	Parkinson's Disease	8	08 Diseases of the nervous system	8A00.0	8A00.0 Parkinson disease		19.322	40.0489	36.6848	29.602	0.0534727	-3.26503	33.079	34.8169	61.0141	7.2747	29.8203	38.0185	31.9902	0.984242	32.5352	45.0125	40.8419	31.1392	30.6972	40.7634	69.8068	7.32331	64.8659	50.7759	36.7808	32.4644	26.4019	55.319	34.3706	32.0583	19.5738	0.132995	69.6165	37.9509	38.4004	9.03671	5.76364	7.42437	1.16239
GSM3035666	GPL13534	GSE111629	74	M	Parkinson's Disease	8	08 Diseases of the nervous system	8A00.0	8A00.0 Parkinson disease		64.952	75.4317	61.7306	69.3399	0.0672789	-2.3425	65.4938	72.5886	58.1913	6.47423	76.0194	75.235	70.749	0.902818	69.8054	73.0895	68.8061	66.9367	64.4358	69.5276	74.0115	6.80242	60.8326	65.4382	72.8863	66.2715	60.7852	73.4882	58.3427	54.9191	68.4921	0.191651	79.314	45.9686	68.903	9.50541	5.88844	7.54997	2.04412
GSM3035667	GPL13534	GSE111629	71	F	Control					Train	70.0219	71.4106	68.1963	67.4412	0.0890598	-2.10277	61.0751	72.265	67.0955	6.63165	74.0879	73.134	67.7011	1.20512	65.6301	76.4769	68.9161	66.9197	67.6287	70.7618	76.0445	6.7302	72.7868	71.0544	71.8553	65.8069	53.1179	63.88	61.1804	50.5207	64.0907	0.240259	82.2762	47.9471	69.0212	9.02906	5.72588	7.27139	1.83878
GSM3035668	GPL13534	GSE111629	42	M	Control					Test	46.2566	46.8382	38.936	42.088	0.0491602	-2.56929	30.2525	39.0379	63.5491	7.21488	36.3991	43.9055	43.8996	1.0479	35.5669	50.2499	46.7784	40.4784	39.0159	45.8325	75.7044	7.36187	67.7834	50.5308	41.7079	36.6229	27.0936	50.7231	39.0178	42.7603	25.8112	0.111232	70.2787	39.5524	45.3202	9.25005	5.47539	7.19113	1.53234
GSM3035669	GPL13534	GSE111629	42	M	Control					Train	48.1092	47.5501	40.3525	26.2199	0.0702539	-3.84111	36.536	43.4573	52.8992	7.03872	37.9414	43.9993	37.4258	0.993617	38.7013	44.3117	40.478	32.945	32.6512	38.0369	66.6663	7.17923	57.7033	52.4412	40.0705	41.4401	27.9868	39.56	43.2479	35.1165	25.2499	0.186439	77.6029	39.248	37.7123	8.78723	5.86494	7.58363	1.50708
GSM3035670	GPL13534	GSE111629	54	F	Control					Train	51.9359	49.5353	54.8724	49.5324	0.0574189	-3.31764	48.5432	56.0175	62.0301	7.07443	53.5811	55.3453	54.6703	1.08081	54.8469	56.4167	51.5903	51.5974	48.6628	51.5549	72.968	7.1445	68.799	55.8708	55.8612	44.1885	45.1217	51.9594	49.6047	50.9029	40.7617	0.148095	77.6736	43.5471	53.6063	9.22877	5.63268	7.06921	0.723924
GSM3035671	GPL13534	GSE111629	40	F	Control					Train	32.2965	45.2969	35.248	33.136	0.0537624	-3.20947	35.8386	43.0975	58.0427	6.99273	37.1696	41.9714	36.6621	0.85597	36.0812	44.7522	39.1471	37.3073	33.2834	41.6994	68.0632	7.31504	60.752	53.5595	41.4868	29.1681	24.3034	43.7104	37.4025	43.4798	21.6924	0.12708	71.6242	40.1355	42.6781	8.35112	5.46222	7.75579	1.0077
GSM3035672	GPL13534	GSE111629	62	M	Parkinson's Disease	8	08 Diseases of the nervous system	8A00.0	8A00.0 Parkinson disease		68.3827	72.0745	65.1683	63.3659	0.0486816	-1.77237	67.6105	65.2655	70.086	6.83401	64.0634	63.6733	65.5514	1.41155	69.1167	69.3842	63.9308	69.5437	74.6794	61.33	77.581	6.80183	76.7467	67.1359	67.9027	34.7977	56.1006	74.8497	59.2854	65.6813	69.7907	0.13488	76.081	44.3493	57.7642	9.25977	5.14501	7.73397	1.27225
GSM3035673	GPL13534	GSE111629	45	F	Control					Train	38.3034	60.409	56.6177	54.2581	0.0740102	-2.88153	48.8853	53.1065	58.7807	6.57736	50.4901	47.1747	56.6559	0.875648	50.4725	56.484	55.6737	47.4057	47.8121	54.1965	70.2238	6.81376	62.0879	62.1544	55.523	51.4161	42.9555	55.4038	60.0034	51.9374	44.9621	0.192845	77.7962	43.5866	50.7302	8.40975	5.41618	7.4459	1.21526
GSM3035674	GPL13534	GSE111629	47	F	Control					Train	20.4349	50.4361	46.6433	40.3684	0.0627328	-2.88284	46.827	49.5429	58.2671	7.00584	49.0225	48.6283	49.0869	0.980839	45.2433	58.109	53.1549	46.8192	42.8029	54.0192	70.3055	7.08953	62.3819	57.3007	51.5053	47.3951	33.8458	43.814	45.1349	45.2021	36.9382	0.169306	76.3041	42.0729	50.9085	8.58663	5.91427	7.68434	1.63305
GSM3035675	GPL13534	GSE111629	72	F	Parkinson's Disease	8	08 Diseases of the nervous system	8A00.0	8A00.0 Parkinson disease		44.4349	66.7924	68.203	58.5415	0.0584249	-3.30286	59.337	65.7592	63.9427	6.68341	69.1551	73.4665	60.29	1.09374	62.0692	58.2234	53.8058	50.8212	59.9888	52.9548	72.4042	7.03753	67.4469	60.725	67.2369	45.2108	57.4074	70.6622	83.7859	62.8405	64.2784	0.135862	82.893	45.0526	67.3137	9.4717	5.59127	7.58726	1.18425
GSM3035676	GPL13534	GSE111629	73	F	Parkinson's Disease	8	08 Diseases of the nervous system	8A00.0	8A00.0 Parkinson disease		64.8773	78.1104	69.9088	70.1479	0.0801749	-2.22625	77.7064	76.8084	62.4774	6.55019	77.7522	74.1588	75.3743	1.04715	77.5693	76.8685	71.4495	80.8611	78.6678	71.8969	75.9032	6.65135	67.8612	66.3498	79.9478	54.5871	61.5591	72.4716	62.8929	67.4966	69.4966	0.211016	80.9115	48.9368	76.1311	9.57709	5.85726	7.80247	1.78036
GSM3035677	GPL13534	GSE111629	76	M	Parkinson's Disease	8	08 Diseases of the nervous system	8A00.0	8A00.0 Parkinson disease		61.2588	66.869	49.6458	78.8237	0.107406	-2.18648	120.073	73.1083	72.9955	6.39011	76.1309	76.1677	84.1793	1.30775	71.9092	70.1496	68.6871	67.0239	72.5334	60.9955	75.7402	6.65088	74.664	67.3854	72.5624	54.3515	47.4404	80.5321	25.3565	60.5719	47.9487	0.380258	89.4981	49.3612	64.2425	9.51699	4.21093	9.24627	2.32059
GSM3035678	GPL13534	GSE111629	80	F	Parkinson's Disease	8	08 Diseases of the nervous system	8A00.0	8A00.0 Parkinson disease		64.4446	86.7231	83.9129	83.6405	0.0907378	-2.31027	91.6588	82.7277	62.898	6.13509	89.0849	82.2961	81.0894	1.1864	83.0058	87.2461	85.726	82.6054	84.0744	83.6951	76.0794	6.28646	67.8207	74.7054	87.0913	71.886	65.9034	77.0321	75.1099	60.1439	89.1554	0.247516	88.9808	51.4408	80.8944	9.40951	5.9924	8.17087	1.74653
GSM3035679	GPL13534	GSE111629	77	M	Parkinson's Disease	8	08 Diseases of the nervous system	8A00.0	8A00.0 Parkinson disease		75.2671	77.7735	69.0032	63.4556	0.0968082	-2.05215	68.2943	74.9452	55.2584	6.54247	77.3346	79.0557	76.663	0.939789	76.2527	77.993	73.7528	69.2215	66.4172	73.4546	72.3843	6.66723	56.8804	66.2824	77.1851	70.7221	57.4426	68.2315	60.8403	60.3977	76.0243	0.253508	89.6699	48.6505	69.0082	9.63132	5.12919	8.00318	2.09099
GSM3035680	GPL13534	GSE111629	78	F	Parkinson's Disease	8	08 Diseases of the nervous system	8A00.0	8A00.0 Parkinson disease		62.9138	72.2701	61.8027	50.3953	0.0774229	-3.29414	92.4818	58.7758	69.4812	6.64888	75.4913	77.928	84.599	1.2808	60.2906	70.948	69.7063	69.6999	74.1439	60.3504	71.694	6.77691	72.0263	62.2021	69.9749	65.2212	75.333	92.5895	68.5848	42.594	76.9374	0.274593	86.9198	48.3176	62.8476	9.09162	5.1987	8.0951	2.8216
GSM3035681	GPL13534	GSE111629	81	F	Parkinson's Disease	8	08 Diseases of the nervous system	8A00.0	8A00.0 Parkinson disease		54.2335	78.2474	65.5886	70.7199	0.0712442	-3.00238	78.8084	75.3477	64.9268	6.62155	84.3761	81.9918	83.5113	1.0011	76.6361	75.1659	70.2176	71.8763	76.7997	65.0096	71.4584	6.76907	68.886	70.5379	79.2035	60.6581	62.2818	73.6481	67.969	63.7763	81.2181	0.214036	79.132	49.4649	77.939	9.26989	5.5225	8.32935	1.3696
GSM3035682	GPL13534	GSE111629	66	M	Parkinson's Disease	8	08 Diseases of the nervous system	8A00.0	8A00.0 Parkinson disease		78.873	71.8345	63.2003	57.6358	0.056675	-2.46385	63.418	66.2973	55.2534	7.007	66.7039	66.6892	72.0485	0.72301	65.0728	71.0806	67.4431	65.2488	62.6794	63.3519	69.2674	7.02172	60.0794	63.0922	65.3249	56.7032	51.1508	66.6697	54.2657	58.6219	55.5791	0.162293	79.8063	46.1851	59.1502	9.66575	4.97727	7.83784	1.65265
GSM3035683	GPL13534	GSE111629	79	F	Parkinson's Disease	8	08 Diseases of the nervous system	8A00.0	8A00.0 Parkinson disease		58.2442	75.7173	61.0694	59.1875	0.0719508	-2.19824	66.4311	73.0158	61.2187	6.9554	74.3832	79.9333	69.3873	1.04687	70.7135	73.3627	67.6514	68.4201	68.1679	66.3991	75.8816	6.86818	66.2974	66.6829	73.1979	55.4926	53.8011	66.2293	59.8889	49.3549	67.5363	0.17687	83.8285	48.4643	69.0717	9.46558	5.7085	7.62343	1.98443
GSM3035684	GPL13534	GSE111629	66	M	Parkinson's Disease	8	08 Diseases of the nervous system	8A00.0	8A00.0 Parkinson disease		71.3854	74.3993	67.6273	73.6445	0.0709037	-2.79179	66.5694	64.5011	58.554	6.52381	71.669	67.795	71.2498	0.963162	70.4858	69.9988	65.6715	67.4531	69.0244	62.0732	71.0721	6.75742	62.3302	64.2322	74.0185	55.0197	55.1933	73.5523	54.4683	65.6218	59.5821	0.212608	84.1253	46.7634	72.1204	9.62515	4.98828	9.12859	1.41937
GSM3035685	GPL13534	GSE111629	64	M	Parkinson's Disease	8	08 Diseases of the nervous system	8A00.0	8A00.0 Parkinson disease		62.2017	70.0399	63.509	58.785	0.0488134	-2.42304	64.9457	67.0484	60.3221	6.64188	69.8803	66.0366	68.9629	1.01597	69.5976	72.1287	66.0589	66.2749	61.8183	65.9517	75.3185	6.70602	64.8234	63.032	68.6123	39.2182	48.3178	73.0767	59.7706	61.9089	61.7151	0.127254	78.1542	46.536	63.3353	9.5416	5.74579	7.59671	1.28945
GSM3035686	GPL13534	GSE111629	53	F	Parkinson's Disease	8	08 Diseases of the nervous system	8A00.0	8A00.0 Parkinson disease		59.8813	48.7045	44.9736	42.4507	0.0483938	-3.08272	41.6157	50.3864	60.0702	7.10403	48.9718	54.1354	49.2778	1.11953	43.7193	50.0172	47.3121	41.4044	45.4463	49.4207	74.1303	7.16477	65.1309	54.719	49.8908	37.2125	32.9697	45.8066	45.9323	44.2405	35.853	0.135311	74.457	44.6562	55.2945	9.28173	5.86292	7.70394	1.30915
GSM3035687	GPL13534	GSE111629	77	M	Parkinson's Disease	8	08 Diseases of the nervous system	8A00.0	8A00.0 Parkinson disease		71.5199	72.1905	56.6912	43.4823	0.0688625	-2.42767	77.3769	67.5084	66.4945	6.27558	83.3605	78.9289	77.8821	1.08086	55.6917	75.239	71.9658	71.9301	77.4716	69.3428	77.4939	6.56447	72.8472	62.9412	73.1534	42.2089	68.6319	95.2511	57.5075	51.8784	77.4707	0.221467	83.2804	50.4297	70.2199	9.65916	5.1504	8.2717	0.999594
GSM3035688	GPL13534	GSE111629	53	M	Parkinson's Disease	8	08 Diseases of the nervous system	8A00.0	8A00.0 Parkinson disease		65.2832	79.1228	36.1909	56.2742	0.0886693	-2.40192	72.6675	40.6311	70.0531	7.96373	58.0347	53.1695	56.1005	1.24846	59.8476	51.198	51.5985	50.2958	58.4214	39.2285	65.6402	7.09165	67.9208	41.4389	60.1161	24.0328	83.3461	101.93	21.9858	19.4059	75.4618	0.354451	73.8796	41.663	46.3674	9.68847	4.95403	8.67381	1.95745
GSM3035689	GPL13534	GSE111629	61	M	Parkinson's Disease	8	08 Diseases of the nervous system	8A00.0	8A00.0 Parkinson disease		66.6201	67.5451	64.1247	61.4196	0.0561613	-1.81059	66.1277	64.8956	70.6204	6.37678	64.9308	62.5392	64.2575	1.26755	58.9717	67.8245	61.9824	66.4712	65.7116	60.4574	79.3384	6.6497	76.0079	62.2736	64.3611	48.3697	49.8777	70.0438	53.4374	57.2052	57.423	0.151781	75.8184	45.915	60.5293	9.38871	5.6358	7.2777	1.19371
GSM3035690	GPL13534	GSE111629	75	F	Parkinson's Disease	8	08 Diseases of the nervous system	8A00.0	8A00.0 Parkinson disease		72.6082	70.7384	65.923	59.5797	0.0746635	-2.29899	76.3081	72.6382	60.8008	6.87752	81.5986	76.1518	77.247	0.986812	67.3957	70.928	66.3994	65.3823	68.3196	67.1919	69.9733	6.80867	63.0403	64.3333	77.9091	50.094	55.9604	77.1899	63.1051	51.5561	75.009	0.212513	77.3477	48.0399	76.6762	9.64191	5.22935	8.4209	1.30743
GSM3035691	GPL13534	GSE111629	72	F	Parkinson's Disease	8	08 Diseases of the nervous system	8A00.0	8A00.0 Parkinson disease		39.0351	67.3098	46.85	61.4893	0.112421	-2.65318	58.5697	76.8447	61.8493	6.6401	75.5059	72.3222	67.6725	0.934285	58.2552	69.302	68.3277	65.0734	62.984	68.4493	71.0639	6.65816	65.1309	67.5982	76.3902	59.0151	59.9991	77.6818	64.018	55.3421	71.3869	0.298292	81.2561	48.9674	74.2479	8.71465	5.39609	7.86705	2.33219
GSM3035692	GPL13534	GSE111629	84	F	Parkinson's Disease	8	08 Diseases of the nervous system	8A00.0	8A00.0 Parkinson disease		58.0983	73.5962	73.5547	70.7318	0.0584257	-2.51969	66.591	75.5536	60.2561	6.67141	84.6597	84.5447	72.1287	0.904993	77.3761	75.4401	69.4394	70.1777	68.532	69.3799	69.5886	6.85853	64.1182	68.932	79.1904	63.4624	69.0831	77.3485	64.5865	60.5266	69.4746	0.14889	82.2802	49.3498	74.9067	9.28928	5.91441	7.81085	1.63119
GSM3035693	GPL13534	GSE111629	82	F	Parkinson's Disease	8	08 Diseases of the nervous system	8A00.0	8A00.0 Parkinson disease		62.5312	79.5828	74.819	68.2022	0.0717352	-2.69607	92.0739	71.3625	58.7252	6.34295	85.6694	81.6603	83.612	0.823942	77.4213	78.1252	73.7704	73.9643	75.2511	70.4256	71.3615	6.62778	56.6149	68.2899	78.4064	46.23	58.6052	103.698	64.0041	56.2678	102	0.259205	73.011	48.3052	68.3536	9.54587	5.53657	8.47615	2.38042
GSM3035694	GPL13534	GSE111629	84	F	Parkinson's Disease	8	08 Diseases of the nervous system	8A00.0	8A00.0 Parkinson disease		74.3458	88.974	86.6131	78.709	0.137033	-2.69464	87.7172	81.326	65.2332	5.9277	88.6077	86.3483	84.974	1.02957	83.9407	88.3769	81.8201	76.5925	78.4087	83.3182	75.6976	6.18946	67.552	75.0431	88.4896	64.7649	66.3431	73.9028	77.9612	70.6229	92.1879	0.318162	88.0142	52.3839	78.5729	9.60525	5.64284	7.60671	1.08947
GSM3035695	GPL13534	GSE111629	52	F	Control					Train	46.7078	51.1071	47.775	40.3402	0.061197	-3.46407	43.4463	53.124	55.153	6.95957	52.7063	53.817	46.0438	0.846207	49.3582	50.1213	48.5717	44.5963	39.5769	47.4151	67.7504	7.11004	57.6255	58.149	54.4803	45.8526	43.188	57.9437	50.9703	46.8811	40.2052	0.162875	77.1589	44.0714	51.1907	8.69862	5.34367	7.42983	1.50847
GSM3035696	GPL13534	GSE111629	70	M	Control					Test	59.3648	72.887	62.2371	68.2264	0.0486817	-2.5507	66.9897	68.4118	61.8917	6.42438	73.5796	71.3057	70.3861	0.963392	67.6714	70.5408	63.9537	62.1674	66.6485	61.1631	75.3454	6.69003	67.7399	64.6803	68.2624	40.9791	50.1677	70.8114	48.0462	58.189	62.5844	0.123876	80.326	45.5717	64.0259	9.46376	5.60186	8.05432	1.03878
GSM3035697	GPL13534	GSE111629	73	M	Parkinson's Disease	8	08 Diseases of the nervous system	8A00.0	8A00.0 Parkinson disease		56.9114	91.1402	76.2145	63.3386	0.0590929	-2.15842	54.0102	77.5694	65.4525	6.53547	85.1225	75.6418	79.3599	1.21279	72.1056	80.0828	70.6081	71.5186	82.1473	69.5689	77.8382	6.59565	70.8171	74.4509	88.5456	47.6286	58.3802	75.6655	60.8506	68.0387	77.6618	0.147296	77.8055	45.2863	87.0515	9.17232	6.13818	7.63301	2.04308
GSM3035698	GPL13534	GSE111629	86	M	Parkinson's Disease	8	08 Diseases of the nervous system	8A00.0	8A00.0 Parkinson disease		72.1378	78.8076	79.017	86.3515	0.0508954	-2.11834	70.7737	81.7512	64.4462	6.17273	88.6889	87.6742	79.5139	1.05813	88.1985	88.9164	83.7435	84.2209	76.3791	80.9194	78.511	6.37676	68.1147	73.5784	82.2798	50.7963	75.6086	91.0322	71.0082	70.4074	72.5926	0.134672	87.3784	55.4143	80.9163	9.60483	5.41709	7.33154	1.9361
GSM3035699	GPL13534	GSE111629	81	M	Parkinson's Disease	8	08 Diseases of the nervous system	8A00.0	8A00.0 Parkinson disease		66.2029	75.6549	70.6602	71.2706	0.0561065	-2.36767	77.0569	73.3209	63.6743	6.65723	78.2859	82.2286	80.7241	1.17043	68.7116	74.2488	68.5042	71.9174	75.5833	65.9867	76.305	6.71217	69.3229	68.0539	75.6895	52.6017	59.2575	80.9321	57.1916	61.4895	66.5876	0.141019	83.3259	46.5767	71.625	9.51611	5.71727	7.43698	1.32541
GSM3035700	GPL13534	GSE111629	82	M	Parkinson's Disease	8	08 Diseases of the nervous system	8A00.0	8A00.0 Parkinson disease		61.304	81.3524	71.8494	79.907	0.0602236	-2.28949	69.6572	75.6027	60.0739	6.54266	82.2802	83.8513	81.1854	1.08307	78.696	77.5464	69.9349	72.1983	71.8221	68.4144	74.102	6.67345	64.473	69.0332	75.2599	45.0232	57.5171	75.3269	67.5253	60.5883	68.8728	0.161389	81.9376	47.6303	73.4711	9.38691	5.67603	7.97671	1.10331
GSM3035701	GPL13534	GSE111629	72	F	Parkinson's Disease	8	08 Diseases of the nervous system	8A00.0	8A00.0 Parkinson disease		64.817	74.4628	68.8169	70.5276	0.0995373	-2.15634	70.444	72.0135	59.4624	6.62086	79.591	74.0613	78.0387	1.07675	80.4656	81.0204	72.0459	73.9691	76.2897	73.8801	73.6482	6.7094	64.8153	71.5313	76.0537	74.937	60.3614	63.8657	56.1373	51.0076	70.3476	0.211013	85.7799	47.8944	72.9354	9.20908	5.72468	7.97592	1.77844
GSM3035702	GPL13534	GSE111629	64	M	Parkinson's Disease	8	08 Diseases of the nervous system	8A00.0	8A00.0 Parkinson disease		55.9041	71.7023	63.9109	65.7835	0.0613751	-2.25954	67.2902	63.936	65.7411	6.38501	66.1118	66.9196	62.3157	1.05227	69.3496	71.78	63.818	62.2693	61.2598	63.6038	78.5352	6.68045	69.9052	60.1502	64.0882	46.5593	47.6813	60.3188	60.4594	60.1803	60.0131	0.150828	75.2819	47.4277	59.9604	9.31963	4.68341	7.44704	1.35663
GSM3035703	GPL13534	GSE111629	63	M	Parkinson's Disease	8	08 Diseases of the nervous system	8A00.0	8A00.0 Parkinson disease		47.5587	66.2614	66.8657	58.418	0.051534	-2.71112	68.4561	65.6322	61.9733	6.52908	67.4306	64.6247	71.068	0.945921	74.3312	64.9295	61.2351	58.8897	57.6365	57.7004	74.9237	6.87434	65.8975	62.7886	64.8062	41.7245	50.6931	67.5935	52.7233	61.902	55.2579	0.131793	76.4316	44.7481	58.2214	9.26343	5.89502	7.91631	1.31412
GSM3035704	GPL13534	GSE111629	59	F	Control					Train	25.0503	64.0572	52.2218	56.6442	0.0624173	-3.68949	51.881	57.8739	55.6378	6.95196	59.1354	60.3785	69.1577	0.90635	57.3872	58.2612	54.0508	47.641	50.9629	51.1558	67.3318	7.13765	60.9885	60.2027	56.7649	48.9201	44.2308	55.1223	53.3834	47.4911	52.3363	0.15781	79.773	45.1583	55.3932	8.72881	5.30989	7.63655	1.36433
GSM3035705	GPL13534	GSE111629	84	M	Parkinson's Disease	8	08 Diseases of the nervous system	8A00.0	8A00.0 Parkinson disease		64.0116	77.4013	73.2886	74.0753	0.053248	-2.92004	62.9674	69.0751	57.4799	6.68828	80.7836	84.0988	73.8727	1.07134	77.5627	74.35	67.2997	66.4485	70.0307	60.4489	68.9331	6.88394	61.2198	68.9491	76.6762	40.7472	59.1522	75.3086	62.7095	60.6525	82.6127	0.137053	79.5784	45.7167	68.7195	9.43798	5.41294	8.03333	1.85468
GSM3035706	GPL13534	GSE111629	77	M	Parkinson's Disease	8	08 Diseases of the nervous system	8A00.0	8A00.0 Parkinson disease		73.0147	84.9956	81.1238	72.3442	0.0505242	-1.59194	77.9532	78.7421	67.2615	6.22467	88.3245	78.181	84.1548	1.20271	83.5221	79.915	73.5866	76.3033	82.5424	70.451	78.8628	6.54403	74.2078	71.5254	80.082	39.8217	66.024	96.3782	73.5463	61.4976	82.8105	0.128856	84.275	48.0499	79.571	9.57146	5.67582	7.87067	2.23105
GSM3035707	GPL13534	GSE111629	77	F	Parkinson's Disease	8	08 Diseases of the nervous system	8A00.0	8A00.0 Parkinson disease		57.7484	77.6615	71.3218	65.0116	0.0610896	-1.56061	86.5378	77.4584	66.5558	6.29696	86.0621	78.4355	83.5237	1.14314	66.9255	78.5196	74.5237	72.9002	75.9296	70.7479	76.429	6.59533	70.1707	71.7713	80.2462	50.2869	63.5224	93.1059	58.1258	53.9107	74.178	0.18563	82.8121	51.4545	75.8614	9.42636	5.43507	7.44681	2.3837
GSM3035708	GPL13534	GSE111629	63	M	Parkinson's Disease	8	08 Diseases of the nervous system	8A00.0	8A00.0 Parkinson disease		65.0348	61.2611	62.005	54.4288	0.0758578	-2.48124	57.0573	61.6911	59.6467	6.63905	61.6902	64.0243	61.7042	1.07886	58.9143	65.0577	63.5871	55.502	57.8882	62.4446	70.8205	6.81796	65.7303	62.9264	62.8671	41.9741	47.0532	66.0427	57.9252	46.4325	56.5646	0.195468	79.9914	44.8971	52.7354	9.18847	5.84396	7.19503	1.54278
GSM3035709	GPL13534	GSE111629	66	F	Parkinson's Disease	8	08 Diseases of the nervous system	8A00.0	8A00.0 Parkinson disease		77.8061	98.9394	97.751	99.6219	0.0797761	-2.32834	88.6271	83.7228	69.2914	5.83491	80.6245	67.8315	87.2372	1.24452	92.5962	99.6261	102.963	88.8949	74.5839	102.532	79.4831	6.03017	71.823	86.9875	88.2039	64.0369	75.362	92.7343	96.9823	81.473	88.2111	0.246048	97.0089	51.8996	81.7527	9.68858	5.86897	7.32491	1.72893
GSM3035710	GPL13534	GSE111629	68	M	Parkinson's Disease	8	08 Diseases of the nervous system	8A00.0	8A00.0 Parkinson disease		76.487	75.3309	66.663	70.1424	0.0559901	-2.28807	69.9325	71.9367	59.2791	6.88099	71.4809	68.7573	70.6561	0.93262	70.7113	74.5738	69.1202	70.7282	71.2337	65.746	73.5103	6.85809	64.537	66.6059	70.3983	52.3135	54.803	76.4445	56.4408	63.0901	70.0885	0.154736	80.874	47.3154	67.5159	9.6215	5.30968	7.66003	1.15291
GSM3035711	GPL13534	GSE111629	61	M	Parkinson's Disease	8	08 Diseases of the nervous system	8A00.0	8A00.0 Parkinson disease		63.191	60.8103	57.5108	57.647	0.0472563	-2.47824	59.9528	64.3487	60.6426	6.83499	63.0067	62.1575	68.3914	0.995018	64.3247	67.4731	62.1671	63.4048	59.6158	62.7148	72.4847	6.97024	67.6752	60.5625	62.9329	40.0907	42.2351	69.3481	46.9128	49.3973	52.9924	0.11655	79.1254	44.0059	58.8639	9.32947	5.70477	7.49979	1.42109
GSM3035712	GPL13534	GSE111629	73	F	Parkinson's Disease	8	08 Diseases of the nervous system	8A00.0	8A00.0 Parkinson disease		70.8756	74.7528	70.851	61.7379	0.0438357	-2.34722	68.7699	71.7031	58.5648	6.61909	77.4582	74.4545	79.0392	0.986572	78.9127	73.7841	68.0871	71.3762	71.9126	66.9169	71.9831	6.85411	64.1397	67.607	71.3968	42.9671	55.3754	73.2819	52.6182	56.6251	63.6166	0.10464	80.499	45.2597	72.8058	9.57789	5.86784	7.4942	1.81309
GSM3035713	GPL13534	GSE111629	74	F	Parkinson's Disease	8	08 Diseases of the nervous system	8A00.0	8A00.0 Parkinson disease		60.1024	69.8025	65.7616	67.4279	0.0708491	-2.63771	72.2384	70.1561	58.61	6.81771	78.8386	75.1646	67.2832	0.950237	63.9528	75.5465	70.8189	63.9212	70.5	68.6032	70.8181	6.87145	61.8747	68.1546	77.5468	45.1546	56.8988	75.3534	63.6508	64.2028	66.85	0.21248	84.0228	48.9015	70.3171	9.43866	5.61973	8.11832	2.16719
GSM3035714	GPL13534	GSE111629	80	F	Parkinson's Disease	8	08 Diseases of the nervous system	8A00.0	8A00.0 Parkinson disease		73.1763	80.3694	82.847	74.8641	0.0588945	-2.38516	81.9133	79.7397	65.4229	6.40113	87.2436	81.4485	84.4946	1.15229	75.5005	80.6866	75.0894	84.7176	82.457	70.0443	78.2796	6.55824	70.6579	69.597	81.7277	51.9379	56.3968	90.6501	75.4633	59.0845	84.5555	0.197006	78.2249	47.081	75.3769	9.70163	5.18378	9.10165	1.38276
GSM3035715	GPL13534	GSE111629	73	F	Parkinson's Disease	8	08 Diseases of the nervous system	8A00.0	8A00.0 Parkinson disease		72.3012	76.7356	41.7998	41.2856	0.0760325	-3.21893	94.443	71.1841	64.0771	6.79762	76.0115	72.7281	60.8121	1.00122	65.9631	64.6463	65.7164	67.8209	71.0048	58.0451	69.5284	6.95161	65.2487	68.918	67.9713	57.2741	71.5112	101.153	41.3113	70.8804	67.5217	0.279268	90.7608	49.0343	59.0404	9.52076	5.27778	8.38092	1.90611
GSM3035716	GPL13534	GSE111629	53	F	Parkinson's Disease	8	08 Diseases of the nervous system	8A00.0	8A00.0 Parkinson disease		47.135	52.0144	48.6296	42.4421	0.0621368	-3.25676	50.7851	56.5518	59.9424	6.96173	50.7937	53.9316	54.4999	0.869692	45.7178	55.0251	51.3108	42.3783	41.7245	50.4228	68.5149	7.18338	63.1293	60.8163	54.5047	49.5142	38.296	48.6808	49.3294	49.2322	30.9365	0.157104	74.6568	43.5568	53.0553	8.40299	5.80376	7.60906	1.83818
GSM3035717	GPL13534	GSE111629	63	F	Parkinson's Disease	8	08 Diseases of the nervous system	8A00.0	8A00.0 Parkinson disease		45.6393	68.6617	54.3949	64.6373	0.096075	-2.56319	76.6698	69.4398	65.1226	6.33979	69.0308	64.7928	79.6039	1.00316	51.0184	72.0266	66.2248	62.2735	65.3498	61.6055	73.099	6.57403	70.7671	66.1464	72.5756	70.5695	44.5156	67.8563	52.2213	42.4893	75.4513	0.309364	76.3984	48.2273	57.8557	9.34957	5.46398	8.0696	1.70053
GSM3035718	GPL13534	GSE111629	84	M	Parkinson's Disease	8	08 Diseases of the nervous system	8A00.0	8A00.0 Parkinson disease		59.8678	79.7277	75.1499	86.1787	0.0631474	-1.76836	77.0648	81.2455	64.5178	6.51446	89.7907	85.1205	89.0072	1.11522	86.2759	85.2933	80.885	78.0486	82.4233	79.298	76.7316	6.52386	71.035	75.4679	83.475	58.4845	59.8322	79.398	59.1435	67.9522	82.9248	0.17781	86.3118	49.6173	80.6217	9.46018	5.76234	8.22761	2.34877
GSM3035719	GPL13534	GSE111629	75	F	Parkinson's Disease	8	08 Diseases of the nervous system	8A00.0	8A00.0 Parkinson disease		21.4464	65.4508	57.0238	46.3839	0.0725441	-3.03833	76.9152	59.3479	61.8276	6.56211	76.1515	75.3777	58.2937	1.01925	70.2508	61.4974	57.0852	61.361	71.2287	52.8073	69.14	7.00895	67.094	65.2646	74.1743	59.9583	61.9709	79.8813	43.2135	57.8158	62.7515	0.25758	77.7794	49.7403	68.8293	9.37703	5.26191	8.69417	2.50309
GSM3035720	GPL13534	GSE111629	75	M	Parkinson's Disease	8	08 Diseases of the nervous system	8A00.0	8A00.0 Parkinson disease		61.5515	75.4787	74.4267	67.6665	0.0645414	-2.50977	59.5628	70.728	60.6338	6.48647	75.5848	75.8936	73.505	0.917464	72.5936	73.8071	70.965	64.1126	66.0347	68.3673	73.6078	6.69739	64.5279	65.5806	74.5131	45.405	49.0723	80.7085	65.1966	55.0589	68.2108	0.151704	80.8965	48.9109	68.5811	9.48334	5.81059	7.55401	1.69429
GSM3035721	GPL13534	GSE111629	75	F	Parkinson's Disease	8	08 Diseases of the nervous system	8A00.0	8A00.0 Parkinson disease		69.9187	76.8737	63.2597	61.091	0.0733664	-2.37257	71.9703	75.983	63.118	6.41138	78.4302	76.2308	75.58	1.08035	76.3921	77.07	72.8067	72.7692	69.7086	71.5005	71.772	6.80145	66.6966	73.6285	75.7546	70.273	61.6034	67.9387	56.3676	51.7541	72.6829	0.195495	85.2593	48.3845	63.7533	9.55539	5.58858	7.72751	2.12144
GSM3035722	GPL13534	GSE111629	68	M	Parkinson's Disease	8	08 Diseases of the nervous system	8A00.0	8A00.0 Parkinson disease		52.5215	71.0728	69.3321	73.7865	0.053317	-2.52746	70.6989	69.1474	60.7508	6.7002	73.2202	69.2936	67.705	1.13144	69.8445	70.3116	63.4479	65.2315	68.024	60.9626	73.7446	6.80071	66.6757	67.3083	69.2384	49.152	51.6713	68.7933	56.8869	53.1519	57.0119	0.133449	78.0836	45.5384	69.147	9.25292	6.04175	7.57161	1.58553
GSM3035723	GPL13534	GSE111629	69	F	Parkinson's Disease	8	08 Diseases of the nervous system	8A00.0	8A00.0 Parkinson disease		51.4453	65.1505	64.093	53.393	0.0597677	-2.40302	65.0963	66.4492	59.7267	6.63398	68.9805	70.5155	63.6675	1.03839	75.9478	70.0836	63.8463	64.6488	62.3854	63.8299	72.8654	6.88016	63.4288	64.0809	67.5189	56.2123	51.2193	64.1127	54.2503	49.3914	61.0984	0.149758	79.9724	46.1668	64.2656	9.23	5.85993	7.54991	1.63144
GSM3035724	GPL13534	GSE111629	82	M	Parkinson's Disease	8	08 Diseases of the nervous system	8A00.0	8A00.0 Parkinson disease		65.8515	91.7884	84.4989	79.5332	0.155078	-2.2797	77.3494	84.9965	65.1982	5.88893	90.1865	83.9821	77.6899	1.24105	82.7735	86.732	78.4526	75.8534	76.2857	83.6493	78.5207	6.14649	70.7804	73.4322	86.4101	67.7025	71.7512	83.3414	68.4468	71.6952	87.5491	0.306461	86.7927	52.0647	80.3069	8.92556	6.05099	7.91997	1.66777
GSM3035725	GPL13534	GSE111629	64	M	Parkinson's Disease	8	08 Diseases of the nervous system	8A00.0	8A00.0 Parkinson disease		58.2034	63.1446	66.7252	64.2622	0.0499166	-2.29163	56.7613	63.4162	68.6006	6.9308	64.1733	65.5766	53.9806	0.873381	66.3292	66.4166	63.1541	57.4113	54.6832	63.9663	76.7235	7.0147	70.987	61.4204	62.9132	35.4254	53.3787	76.1949	66.6099	56.5904	55.5759	0.132814	75.3602	43.3074	61.2092	9.27808	5.5294	7.5869	1.82356
GSM3035726	GPL13534	GSE111629	68	F	Parkinson's Disease	8	08 Diseases of the nervous system	8A00.0	8A00.0 Parkinson disease		58.7803	64.2175	67.4637	58.3325	0.0488537	-2.17453	63.8814	67.6975	61.9811	6.49656	70.0818	68.4246	71.4518	1.07164	72.3065	66.9323	63.527	61.1242	67.4571	63.3713	73.6956	6.73424	65.1763	66.7768	67.4493	44.3251	47.3353	63.4824	52.4099	58.6879	62.7536	0.13643	78.8959	46.1924	66.5318	9.07363	5.71268	7.86574	1.27464
GSM3035727	GPL13534	GSE111629	73	F	Parkinson's Disease	8	08 Diseases of the nervous system	8A00.0	8A00.0 Parkinson disease		61.5564	85.1813	84.7247	68.6027	0.103189	-2.32333	72.4958	78.1084	61.8214	6.57745	78.3063	74.9988	72.096	1.02475	82.1335	85.5752	80.188	71.7444	65.4001	83.8335	72.8781	6.49493	64.348	70.3462	79.2925	61.8441	63.5289	80.9061	70.8637	66.6775	72.7008	0.278054	85.3806	50.2993	68.8775	8.95765	5.63289	7.65936	1.92186
GSM3035728	GPL13534	GSE111629	69	M	Parkinson's Disease	8	08 Diseases of the nervous system	8A00.0	8A00.0 Parkinson disease		55.0352	81.4939	59.6952	69.6648	0.0623905	-1.99143	55.615	67.2359	67.4559	6.25249	78.909	71.0961	92.4988	1.05424	67.7239	81.5042	69.4066	69.316	70.7581	70.5022	80.9473	6.55995	71.8654	72.9603	73.0475	37.0564	61.4531	88.0806	60.181	66.4401	80.468	0.168425	78.3917	45.0277	69.2851	9.39328	5.16062	8.23841	1.49243
GSM3035729	GPL13534	GSE111629	64	F	Parkinson's Disease	8	08 Diseases of the nervous system	8A00.0	8A00.0 Parkinson disease		55.0012	67.7118	62.431	59.2016	0.057145	-2.76572	58.2663	65.731	57.1898	6.9717	62.9593	65.2389	62.8072	0.81389	68.5079	64.2147	60.3795	55.0678	54.5701	63.2646	70.3732	7.12437	61.3446	64.9568	64.3256	47.2519	45.4067	60.6025	59.6978	59.7614	59.9129	0.152575	77.246	44.5593	60.2635	9.32014	5.39441	7.4611	2.11837
GSM3035730	GPL13534	GSE111629	57	M	Parkinson's Disease	8	08 Diseases of the nervous system	8A00.0	8A00.0 Parkinson disease		43.861	57.7733	53.4031	53.4097	0.0471316	-2.19363	51.3831	59.1751	63.9021	6.65728	60.6859	58.3899	64.9056	1.06783	62.1064	64.3077	57.3599	56.7214	49.8746	57.4194	76.0673	7.0529	67.832	59.0919	57.5195	32.363	38.7123	69.1651	48.0284	57.5021	47.9632	0.115897	75.6886	42.7457	59.9512	9.2286	6.30388	7.57444	1.48819
GSM3035731	GPL13534	GSE111629	61	M	Parkinson's Disease	8	08 Diseases of the nervous system	8A00.0	8A00.0 Parkinson disease		36.5541	69.0041	66.154	58.8494	0.0511485	-3.30039	65.7749	63.5104	63.4989	6.3018	64.4957	62.3636	70.3388	1.07714	66.3344	71.0036	63.6595	56.1298	59.1509	59.9742	71.3169	6.60148	64.2116	62.8884	67.3888	41.3622	50.5487	68.9627	82.0496	65.8717	66.7786	0.137822	79.8692	46.9664	64.1021	9.24936	5.36017	7.42813	1.76072
GSM3035732	GPL13534	GSE111629	69	M	Control					Train	65.7688	69.2884	63.3104	58.9569	0.0620636	-3.31317	54.1628	66.4004	61.1653	6.91834	64.9288	69.2749	69.4322	1.09956	65.9436	64.9988	61.1654	54.8686	58.7831	59.8394	70.9122	7.07777	67.7624	63.9097	66.3999	38.4465	48.6704	69.179	65.5713	52.0818	60.3004	0.178451	78.5724	44.9917	64.9217	9.29069	5.64228	7.38076	1.57556
GSM3035733	GPL13534	GSE111629	78	M	Control					Train	73.4825	86.4765	70.7664	72.9025	0.0455289	-2.32738	78.63	78.6709	65.0652	6.65015	81.6021	79.5567	85.7196	0.914849	78.0066	82.1217	78.513	71.2541	77.3905	75.4557	75.2713	6.69867	69.9697	71.9986	78.1613	48.553	64.1916	93.3949	66.818	59.8598	80.4748	0.120087	79.6731	48.3259	67.2991	9.5047	5.49069	7.96536	2.33148
GSM3035734	GPL13534	GSE111629	65	M	Control					Test	56.313	69.187	64.6823	52.5237	0.0781781	-3.09577	58.5214	69.2094	55.835	6.42806	70.3428	66.8326	69.5412	0.942339	67.9635	70.7743	66.3352	58.6795	60.7967	65.5268	72.9847	6.70372	59.5836	64.22	68.1121	54.5201	50.6341	57.6686	57.5166	47.6728	55.9751	0.203328	82.3586	46.6286	68.5584	8.97278	5.38262	7.67989	1.70034
GSM3035735	GPL13534	GSE111629	76	M	Control					Test	64.1237	73.9217	67.2014	57.9885	0.0489323	-2.59185	70.3212	69.6866	63.8539	6.53189	79.1037	76.7947	75.3917	1.08799	82.3566	72.5079	68.2192	71.7648	69.6232	66.4143	76.788	6.81121	69.1358	69.1631	73.5885	41.4004	58.5223	87.8945	61.1897	52.8059	68.9592	0.124924	78.268	45.8397	70.5787	9.53753	5.77691	7.75595	1.8306
GSM3035736	GPL13534	GSE111629	74	F	Control					Validation	32.127	68.0816	60.3069	60.1102	0.0567684	-2.47451	57.8363	69.6782	59.0633	6.98786	70.168	74.1294	73.0107	1.17998	67.0817	67.6672	63	64.0762	65.2221	64.6697	71.3964	7.0602	64.7888	65.2245	66.1479	49.3997	58.8504	71.7447	45.0783	64.8448	62.1018	0.160383	79.9254	46.4448	64.396	9.22	4.83474	7.4244	1.58447
GSM3035737	GPL13534	GSE111629	56	M	Control					Train	69.2449	62.1361	55.4831	54.4824	0.0463363	-1.98175	57.646	58.5969	58.7575	6.87646	56.0734	57.1564	60.6243	1.09524	56.6663	64.9355	60.3829	54.9347	58.1212	62.4987	74.1958	6.93866	64.8144	59.3484	58.2267	37.9774	43.8397	59.0007	53.8797	53.6023	43.2113	0.11222	76.4128	41.8658	58.6605	9.58585	5.49126	7.44353	1.69497
GSM3035738	GPL13534	GSE111629	53	F	Control					Test	54.8899	52.2556	49.7678	45.7658	0.0532247	-2.50588	48.7848	48.8643	62.1169	7.02706	52.3968	54.2982	54.1885	0.998111	53.5184	56.4914	53.1019	52.7161	47.9536	54.8885	74.1662	7.08014	66.4692	60.4195	53.4498	45.5025	42.3023	54.5335	49.9584	45.7547	40.7131	0.147456	75.8227	44.4404	51.3828	9.30083	5.93275	7.78663	0.931209
GSM3035739	GPL13534	GSE111629	57	F	Control					Train	54.4875	59.579	55.8256	59.5701	0.0449201	-3.10927	56.4758	56.794	58.8616	6.99152	60.7944	57.9222	56.0022	0.854766	62.7512	58.8852	55.9085	53.4862	50.3108	57.3783	72.8706	7.16318	62.4794	55.6036	57.2097	37.0954	42.999	64.4272	56.6884	52.0143	45.4534	0.110203	75.7551	44.0706	58.244	8.83328	5.23272	7.3406	1.90795
GSM3035740	GPL13534	GSE111629	64	M	Control					Test	50.2345	62.1973	53.7722	49.6188	0.0474288	-3.05431	55.1682	62.3767	56.8953	6.73307	60.3627	64.5433	70.1058	0.987114	57.7374	60.8615	56.6482	51.2604	54.5699	56.4415	71.2666	6.9764	60.2923	58.7678	61.3697	43.9209	41.7603	64.9749	54.8658	46.133	56.5268	0.127126	77.1455	42.9731	56.3798	9.41796	5.26765	7.62742	1.01677
GSM3035741	GPL13534	GSE111629	63	M	Parkinson's Disease	8	08 Diseases of the nervous system	8A00.0	8A00.0 Parkinson disease		48.8963	61.0723	57.732	58.0353	0.0581353	-3.01235	46.2342	61.1637	56.545	6.89347	62.4393	63.3531	58.1612	0.995955	58.4667	60.9588	58.7005	51.8173	48.7899	58.3709	70.4263	7.02345	62.1482	61.7591	60.6604	40.1405	47.0176	66.2714	57.679	45.4064	41.205	0.165822	79.0186	43.5554	59.9318	9.14645	5.16428	7.68423	0.739637
GSM3035742	GPL13534	GSE111629	68	M	Parkinson's Disease	8	08 Diseases of the nervous system	8A00.0	8A00.0 Parkinson disease		47.1823	74.9831	64.4596	61.2453	0.0702551	-2.78244	66.7806	69.7114	59.4979	6.77214	71.705	69.1654	72.8545	0.975765	66.2133	71.379	65.8327	59.9598	56.8995	65.5658	71.6361	6.89962	63.3612	64.2435	69.7392	45.7734	52.7674	71.1418	60.15	58.0259	64.9353	0.193954	80.8801	46.4856	60.9785	8.98513	5.68349	7.17714	1.86104
GSM3035743	GPL13534	GSE111629	80	M	Parkinson's Disease	8	08 Diseases of the nervous system	8A00.0	8A00.0 Parkinson disease		76.1549	89.3871	81.2398	79.6661	0.100363	-1.33926	79.0903	81.8523	69.3954	6.21027	87.8217	82.487	90.7617	1.16996	81.955	88.8729	82.6786	85.4382	88.6264	83.4754	79.2637	6.24532	76.6299	76.4991	85.1203	65.9896	68.0495	80.456	70.3655	65.4947	83.0526	0.256367	87.4443	50.9016	82.33	9.6167	6.1235	7.75815	1.49782
GSM3035744	GPL13534	GSE111629	73	F	Control					Validation	62.9317	75.605	70.926	64.3005	0.0961386	-1.83482	79.1787	73.2725	72.5859	6.11668	76.3397	74.7725	72.4317	1.21254	73.1845	76.5384	72.2025	66.2977	66.921	72.2691	81.9134	6.41674	77.0623	70.8209	75.3749	60.9817	63.758	70.0645	66.797	66.4719	68.5264	0.2452	86.7883	48.0765	67.6247	9.19314	5.99328	7.32003	2.15047
GSM3035745	GPL13534	GSE111629	71	F	Control					Train	64.6775	72.4749	76.4934	72.0682	0.0656862	-2.39326	74.3782	68.2694	62.8816	6.72054	74.2823	72.436	78.8325	1.05079	70.3408	75.9376	71.7771	64.0737	63.7581	71.851	74.987	6.74169	66.7007	70.0414	74.8891	49.8795	53.75	74.5274	61.1674	57.9521	73.0098	0.17842	81.8603	46.606	69.814	9.45905	5.84854	7.56079	2.10326
GSM3035746	GPL13534	GSE111629	80	F	Control					Train	70.7473	77.1781	69.4212	61.4399	0.0683164	-2.50135	70.0939	79.8073	60.6243	6.40931	81.9741	81.3187	79.5823	1.09936	77.499	79.8217	75.1551	75.243	75.6715	73.5126	76.1917	6.74258	66.2042	68.099	83.3614	51.8456	62.4985	79.6108	57.4374	62.9133	80.4171	0.178467	84.8122	49.0114	78.0794	9.34921	5.67214	7.59641	1.11996
GSM3035747	GPL13534	GSE111629	79	M	Control					Validation	64.4035	73.6934	69.4666	61.3948	0.0507379	-2.96241	66.7551	72.84	59.1275	6.73597	80.2038	80.6206	72.3085	0.906988	75.8515	69.6277	64.0588	62.9269	63.3263	61.9663	69.7349	6.94501	62.4511	66.1595	74.1649	57.0198	52.2228	67.5594	59.2854	52.7911	68.8231	0.140107	80.0385	47.2221	69.2131	9.42188	5.4574	7.44787	1.16632
GSM3035748	GPL13534	GSE111629	51	F	Control					Validation	45.7602	52.1512	48.6072	32.8136	0.0532772	-2.85981	42.583	49.7103	53.9097	6.85811	46.3892	52.3524	43.3229	0.831747	47.6733	55.4785	49.9699	48.427	38.9424	50.5707	69.7219	7.13947	58.1543	57.9742	50.7249	38.6326	35.5027	54.7548	49.2047	44.8014	33.276	0.144717	77.7765	41.2644	48.91	8.58576	5.69975	7.22547	2.11188
GSM3035749	GPL13534	GSE111629	55	F	Control					Train	51.7496	53.1164	49.5063	40.1428	0.0546714	-3.3504	53.4352	54.8512	55.5062	6.97308	53.4185	56.564	50.0324	0.828939	51.9991	53.6828	49.5536	45.7912	47.7729	49.9779	69.7056	7.22677	59.3752	58.4677	55.1522	37.3777	44.4457	58.2779	51.6714	48.3376	42.1139	0.158321	79.2491	43.182	54.0943	8.98407	5.46612	7.47698	2.3059
GSM3035750	GPL13534	GSE111629	63	M	Parkinson's Disease	8	08 Diseases of the nervous system	8A00.0	8A00.0 Parkinson disease		68.3684	70.8159	63.0342	58.1712	0.131241	-2.80003	56.1968	65.852	61.0384	6.69468	62.8465	64.6623	67.2322	1.07289	60.2117	73.1561	66.8351	57.744	52.6836	69.8343	73.2703	6.54667	65.7878	63.8155	65.2354	50.2981	57.4847	72.274	59.3834	59.4197	63.0607	0.294613	82.2646	47.4711	49.5971	9.41532	5.26501	7.96697	2.44747
GSM3035751	GPL13534	GSE111629	74	F	Control					Test	59.8326	67.1574	58.1875	50.8807	0.0670582	-2.8189	60.5142	70.039	63.697	6.45841	73.6224	74.936	73.2957	1.05446	72.7748	66.9346	62.6396	62.3954	63.1301	60.8626	73.8973	6.80825	68.9327	66.7584	71.4861	48.303	56.1419	80.7589	51.4515	46.2057	62.3481	0.169542	82.7336	48.0876	68.011	9.42296	6.03989	7.54011	1.82878
GSM3035752	GPL13534	GSE111629	52	F	Control					Validation	40.0011	53.9018	53.0342	48.4858	0.0455519	-2.9312	47.9603	52.6	58.0742	7.07386	52.2868	52.6702	52.483	1.06369	51.2649	54.2048	50.5186	48.6232	49.9794	51.1437	70.3083	7.14211	64.861	56.8119	52.6352	41.9607	40.0084	54.5498	46.6994	49.2371	40.9954	0.118246	72.7863	42.4715	56.2034	9.13478	6.24393	7.45569	1.60105
GSM3035753	GPL13534	GSE111629	77	F	Control					Train	70.2094	73.4333	64.5316	72.5486	0.048414	-2.19678	74.1792	74.6898	68.5549	6.3809	84.2067	78.5801	95.1579	1.11282	79.1952	74.3552	71.8389	68.8474	68.7575	70.0641	79.9457	6.66417	73.8656	72.5371	75.6631	46.8001	65.2438	78.2791	54.9056	62.9503	78.567	0.139494	81.6934	46.322	74.4323	9.51549	5.51324	7.74234	1.24717
GSM3035754	GPL13534	GSE111629	82	M	Control					Validation	73.8711	89.5204	84.1603	89.1025	0.0806111	-2.37188	78.6277	87.8144	62.9178	6.17236	94.096	83.5645	84.0393	1.22316	84.3529	82.9513	80.6916	83.3783	85.4391	77.5325	75.2236	6.41144	70.0743	74.2557	88.9522	66.4623	74.3283	90.0248	67.2962	67.2059	87.3555	0.215332	87.0035	50.6911	78.9802	9.65284	5.68891	7.37546	1.37654
GSM3035755	GPL13534	GSE111629	71	F	Control					Train	65.7531	69.5195	60.1566	65.1424	0.0637252	-1.98791	62.9625	66.9221	61.8853	6.71266	71.5941	71.8412	62.6789	0.943803	63.5359	69.0209	62.655	64.5599	61.873	64.0741	75.5562	6.79094	67.3333	63.6306	69.7584	42.1511	51.6302	70.8112	54.6094	53.7784	59.5862	0.171667	80.3345	46.1894	61.3367	9.12217	5.69239	7.4096	1.85711
GSM3035756	GPL13534	GSE111629	68	M	Control					Validation	60.3549	76.4843	65.3142	65.3892	0.0694831	-2.97332	66.4527	69.3524	60.254	6.38971	76.6808	69.3289	69.2047	1.08645	69.6118	70.3387	64.6038	60.0605	63.5471	63.2221	74.0608	6.57465	63.4831	66.0848	70.2165	39.9429	55.5036	76.8336	59.5099	65.9097	64.0185	0.175084	80.1663	46.5376	68.938	9.3388	5.34533	7.84009	2.18764
GSM3035757	GPL13534	GSE111629	74	M	Control					Train	60.5017	73.5239	67.8619	63.7097	0.0782679	-2.32751	67.6326	73.8687	68.2654	6.21536	80.8266	74.9106	72.3001	1.10942	67.1183	75.0126	71.0782	63.6131	66.5054	68.8093	76.9417	6.45667	73.5102	70.1807	74.4186	55.2944	60.5365	65.8819	64.1523	55.334	73.025	0.220533	81.5748	48.5182	68.0786	9.22829	5.7581	7.27222	1.60747
GSM3035758	GPL13534	GSE111629	64	M	Parkinson's Disease	8	08 Diseases of the nervous system	8A00.0	8A00.0 Parkinson disease		63.837	72.5973	65.1322	58.5383	0.101489	-2.7768	56.6749	64.8661	57.6443	6.58738	68.5642	65.4524	59.7118	0.986212	62.2033	75.0135	68.5934	60.9355	56.0715	69.576	70.4446	6.64253	61.299	66.7032	67.0202	65.9703	52.5093	63.3369	60.1895	53.7772	56.9923	0.246675	82.3948	47.0731	61.1954	8.83833	5.8046	7.38253	1.94075
GSM3035759	GPL13534	GSE111629	78	M	Control					Train	69.1181	76.3071	79.769	76.5794	0.0883497	-2.37833	69.6775	78.2953	64.0321	6.27459	81.8371	80.0172	76.7659	1.07436	80.4255	83.7256	79.7261	73.5958	70.2215	80.4034	75.6888	6.52343	69.3986	68.8804	78.6926	63.7779	65.2059	79.4373	71.1576	65.7469	75.5374	0.232542	85.5209	48.3026	72.3409	9.25364	5.72708	7.448	1.79503
GSM3035760	GPL13534	GSE111629	68	M	Control					Train	70.1378	74.091	72.063	67.8409	0.11744	-1.66207	64.6202	69.599	67.4036	6.14479	74.0577	69.5658	71.6591	1.23867	73.5815	81.5387	77.4492	71.4403	67.7482	79.5618	77.2954	6.31084	74.0131	65.2723	72.6746	59.3749	57.4902	69.8412	62.621	58.3047	72.9245	0.311057	84.7521	47.9515	66.4825	9.40605	5.97552	7.53565	2.39723
GSM3035761	GPL13534	GSE111629	63	F	Parkinson's Disease	8	08 Diseases of the nervous system	8A00.0	8A00.0 Parkinson disease		61.8515	67.7549	69.1722	65.7316	0.0971317	-2.77948	60.4732	70.7305	57.2164	6.25527	72.2148	64.5648	68.3681	0.877614	64.083	72.4076	67.4769	58.5547	54.585	67.302	73.4219	6.50461	59.9392	64.9431	71.898	67.0938	58.2125	70.7228	65.0102	49.9647	63.8837	0.248367	84.5301	46.5863	65.249	8.456	5.90728	7.49984	1.4673
GSM3035762	GPL13534	GSE111629	67	M	Parkinson's Disease	8	08 Diseases of the nervous system	8A00.0	8A00.0 Parkinson disease		71.9243	76.9888	70.133	72.8958	0.0645461	-2.51538	72.9458	70.4329	62.0956	6.54719	72.9433	68.2077	75.5195	1.19684	68.5535	75.857	71.3571	69.8401	70.8154	68.6582	72.5422	6.67651	68.4392	72.1893	72.8862	58.6282	57.5567	75.2308	56.2576	63.9957	68.982	0.169537	83.1772	46.0395	69.6691	9.65596	5.8727	7.91257	1.61548
GSM3035763	GPL13534	GSE111629	77	F	Parkinson's Disease	8	08 Diseases of the nervous system	8A00.0	8A00.0 Parkinson disease		49.5536	74.164	74.0049	74.5473	0.057123	-3.00422	69.5314	71.8027	60.1055	6.57963	77.2556	77.4168	73.2535	0.879508	83.5145	72.9448	68.8591	64.2955	64.4852	65.3865	72.6721	6.90213	63.6717	70.0645	73.3931	56.1547	57.3691	61.4633	58.3712	57.9848	69.4412	0.14653	81.928	46.0835	74.0987	9.3418	5.76297	7.59919	1.39152
GSM3035764	GPL13534	GSE111629	61	F	Parkinson's Disease	8	08 Diseases of the nervous system	8A00.0	8A00.0 Parkinson disease		57.1653	55.6466	59.2092	60.1902	0.0640358	-3.10054	56.8462	59.8937	61.6462	6.67398	62.62	61.5785	58.5334	0.984326	55.6254	59.0971	55.0116	52.5718	51.382	53.3625	69.9328	7.01589	64.8998	62.2815	62.5123	41.5095	51.0154	66.4586	56.1173	48.6928	55.4408	0.16632	78.0591	43.6164	57.9083	9.21425	5.51622	7.54834	1.75325
GSM3035765	GPL13534	GSE111629	76	M	Control					Train	66.6314	77.2458	70.5935	74.146	0.04826	-1.80935	71.3779	73.4649	61.5375	6.29163	80.7267	77.3298	76.2661	0.983246	78.6084	77.5445	73.2223	77.6859	73.1807	72.7735	76.0657	6.65326	65.6735	68.2353	74.8643	48.2771	65.7165	79.4708	53.0056	51.3839	70.471	0.119099	80.8748	44.6253	76.9598	9.56336	5.19736	8.08997	1.61194
GSM3035766	GPL13534	GSE111629	73	F	Parkinson's Disease	8	08 Diseases of the nervous system	8A00.0	8A00.0 Parkinson disease		75.6984	79.7111	73.2328	70.6251	0.047326	-0.708246	82.1344	79.2273	67.9533	6.51997	84.1286	75.3009	84.8418	1.4759	81.768	80.946	77.0064	94.2749	98.4494	75.5165	80.6416	6.61534	76.6544	71.9798	80.2124	61.3628	71.5039	77.5553	65.0339	57.6811	72.5137	0.115778	82.106	48.6243	80.3389	9.61751	5.76334	7.45499	1.54894
GSM3035767	GPL13534	GSE111629	76	M	Control					Train	57.0295	71.1616	70.2648	66.8868	0.0856646	-2.79753	65.8098	68.9842	59.7139	6.44533	73.9976	76.6809	75.9773	1.01125	64.7974	74.1111	69.3469	64.3813	67.9297	68.3212	69.3235	6.67421	61.763	63.6296	72.9833	59.8844	55.0156	60.488	62.9721	58.9023	64.7559	0.233551	83.5084	47.0971	65.6344	9.16675	5.7196	7.97156	1.66178
GSM3035768	GPL13534	GSE111629	68	M	Parkinson's Disease	8	08 Diseases of the nervous system	8A00.0	8A00.0 Parkinson disease		73.2504	67.6916	69.7728	58.5594	0.0562738	-2.16571	62.7076	65.1312	63.6521	6.48497	68.3731	69.6805	64.1467	1.03332	78.7206	77.1298	71.5051	63.7611	65.6587	72.595	75.4848	6.63748	65.6158	66.9795	67.5461	36.851	60.9829	75.486	67.4839	67.0147	59.1703	0.154217	81.0076	46.2655	59.4953	9.63486	5.57531	7.58979	2.03283
GSM3035769	GPL13534	GSE111629	69	M	Control					Train	59.5152	74.3995	66.0616	65.3023	0.0663027	-3.02299	58.8222	71.0001	57.9871	6.75371	75.3891	70.7686	71.1914	0.882957	69.1751	70.9163	67.3722	58.0173	60.4182	65.0146	69.2305	7.02535	61.5742	64.649	71.3751	54.8351	59.2794	64.4418	53.6965	50.8397	64.5134	0.174242	83.342	47.312	74.2847	9.30107	5.05309	7.60066	1.13826
GSM3035770	GPL13534	GSE111629	80	F	Parkinson's Disease	8	08 Diseases of the nervous system	8A00.0	8A00.0 Parkinson disease		70.4407	84.7425	75.8306	85.1045	0.0779596	-2.05579	76.4943	80.6677	71.8215	6.40557	86.0447	82.3499	89.571	1.05448	79.9882	80.0593	78.8052	81.1837	80.9128	76.7336	78.6995	6.45564	73.1866	80.0642	84.6485	70.7073	68.4968	72.7151	62.8072	56.6714	81.5152	0.179034	85.4511	49.0073	78.7606	9.62347	5.50559	7.41822	1.27008
GSM3035771	GPL13534	GSE111629	81	M	Control					Train	68.7972	79.6047	66.5955	67.0981	0.0644119	-2.61703	72.3464	79.9116	61.1312	6.61977	78.2058	81.218	69.4181	0.973293	75.0959	75.668	71.09	71.2574	76.337	69.2648	73.116	6.78306	66.217	66.7319	75.1326	56.693	63.7127	75.0983	58.3967	56.6595	69.4466	0.178642	80.3424	47.8539	72.8668	9.51359	4.95079	7.64388	1.91372
GSM3035772	GPL13534	GSE111629	75	M	Parkinson's Disease	8	08 Diseases of the nervous system	8A00.0	8A00.0 Parkinson disease		80.7019	90.4831	63.1564	68.1821	0.0626569	-2.09084	67.6954	74.431	69.55	6.56798	79.5991	76.5654	70.7373	1.22118	68.4887	78.0806	72.1377	78.4125	73.6285	70.6328	74.3566	6.68928	76.4943	61.9387	74.5761	45.8914	54.8282	73.576	57.4816	60.4079	65.1396	0.157921	81.5159	47.1311	72.3062	9.70321	5.85211	7.50142	1.9817
GSM3035773	GPL13534	GSE111629	67	F	Parkinson's Disease	8	08 Diseases of the nervous system	8A00.0	8A00.0 Parkinson disease		54.9051	63.306	59.0909	57.1462	0.0606197	-2.5561	59.6213	66.0203	57.8429	6.77413	64.7081	68.5098	58.1483	0.94552	66.5698	63.2221	60.3094	59.9873	57.3645	60.1941	71.0771	6.96085	62.1673	62.7621	64.0998	51.0349	48.4665	64.2327	56.8709	55.8243	56.9249	0.14679	78.3541	46.0424	65.8114	9.16683	5.50776	7.58039	1.0657
GSM3035774	GPL13534	GSE111629	60	F	Parkinson's Disease	8	08 Diseases of the nervous system	8A00.0	8A00.0 Parkinson disease		64.6034	59.3557	63.0821	55.2095	0.0501555	-2.60609	64.6088	62.0749	63.5997	6.94243	63.6422	61.8112	62.0765	1.05811	65.2776	65.8582	63.3031	56.8846	58.5846	64.0935	72.5805	7.04543	69.5822	62.8379	64.0577	50.3435	50.0541	66.4285	52.9117	55.705	52.964	0.114754	79.0184	44.3295	65.2857	9.49125	5.82258	7.69205	1.26697
GSM3035775	GPL13534	GSE111629	84	F	Parkinson's Disease	8	08 Diseases of the nervous system	8A00.0	8A00.0 Parkinson disease		77.584	77.7915	75.9089	70.1093	0.074378	-2.7759	73.5932	85.0736	61.0981	6.21248	93.354	86.2112	87.0128	0.853021	86.6885	86.5262	85.9527	79.0233	76.7778	84.5224	75.096	6.52392	64.9893	75.4265	88.9891	74.1503	75.8967	88.9855	76.6786	72.358	93.7069	0.201482	83.6764	49.0295	79.8185	9.68347	5.5428	7.60302	1.75248
GSM3035776	GPL13534	GSE111629	76	F	Control					Train	70.059	73.0285	70.4814	66.5582	0.0593261	-2.99609	66.2387	78.3664	57.5905	6.56099	79.3744	76.8736	75.6447	0.964172	77.6896	76.5941	76.8649	69.9711	70.5907	72.9698	69.5852	6.84829	61.8499	70.1759	76.6321	57.8656	53.1357	75.8751	70.9891	59.741	68.6473	0.153005	81.889	49.4108	74.2866	9.45748	5.43194	7.5297	1.78172
GSM3035777	GPL13534	GSE111629	74	M	Parkinson's Disease	8	08 Diseases of the nervous system	8A00.0	8A00.0 Parkinson disease		54.5828	76.4622	66.6778	60.0719	0.0601724	-2.87587	66.411	75.608	58.7867	6.76013	79.5528	75.2685	75.6768	0.983623	76.1094	72.1797	68.8945	67.3195	66.8987	67.2008	70.1272	6.85476	63.4879	66.3328	74.4947	51.7826	53.7548	66.6487	55.406	48.0933	62.6094	0.158183	80.3881	46.3497	70.462	9.25977	5.46371	7.7685	1.40914
GSM3035778	GPL13534	GSE111629	72	M	Control					Validation	61.9362	74.2286	67.5531	65.2551	0.0735082	-1.60515	61.6624	77.3013	74.4641	6.25902	77.0693	73.3714	62.3481	1.16629	73.645	75.9591	71.9523	70.38	70.0228	70.2183	81.5203	6.59355	78.5269	68.1923	74.4542	62.7958	51.6359	68.6742	51.8883	48.9086	63.4322	0.193914	81.7219	48.7089	77.1037	9.49511	5.65843	7.66342	1.6426
GSM3035779	GPL13534	GSE111629	84	M	Parkinson's Disease	8	08 Diseases of the nervous system	8A00.0	8A00.0 Parkinson disease		75.0864	82.502	74.0853	79.0421	0.086814	-2.46105	72.2845	82.8085	58.9296	6.43773	84.3928	85.6627	80.6177	1.00954	84.5384	86.363	78.3004	76.3104	73.1223	77.0616	73.533	6.57424	63.1754	72.3969	82.2244	52.4095	65.1433	88.0097	77.2897	61.0643	76.8629	0.232019	86.665	49.9424	82.668	9.61887	6.05949	7.48759	1.43614
GSM3035780	GPL13534	GSE111629	69	F	Control					Train	60.7339	74.4028	66.5726	62.018	0.0760806	-2.69003	72.5497	73.0194	57.2788	6.66081	73.8506	70.6236	70.0768	1.00712	78.1686	71.8784	67.9239	67.2086	70.1246	68.9472	73.7606	6.78268	61.5107	67.9731	74.0927	60.6487	49.2006	62.2472	56.1606	52.3219	65.3697	0.191487	80.2867	48.444	71.8276	9.27554	5.5168	7.8098	1.4868
GSM3035781	GPL13534	GSE111629	75	F	Control					Validation	60.0555	74.2676	67.1002	61.9963	0.0703149	-1.94583	62.4942	69.6756	65.5123	6.45123	73.388	77.1271	64.0777	1.15665	64.66	75.8202	71.9101	72.0564	72.0277	72.8343	75.5938	6.6173	69.6113	67.9386	72.9056	46.3008	63.2261	76.2456	60.5769	57.717	62.7384	0.182615	84.4781	45.4987	69.9095	9.36972	5.44772	7.88069	1.96584
GSM3035782	GPL13534	GSE111629	80	F	Parkinson's Disease	8	08 Diseases of the nervous system	8A00.0	8A00.0 Parkinson disease		64.3698	73.7532	70.7127	71.2934	0.0551791	-2.32703	67.6089	74.7892	61.9886	6.74766	82.1816	80.6424	75.0761	0.884462	77.6688	79.815	73.8494	73.8929	74.5937	73.2466	73.9316	6.79996	65.7336	69.6076	77.2426	45.2176	59.5777	78.4766	62.5287	57.7148	70.4241	0.134099	82.6423	46.7954	72.5828	9.58583	6.47254	7.78943	1.52643
GSM3035783	GPL13534	GSE111629	63	M	Control					Test	57.0951	69.3798	62.3993	62.4684	0.0682506	-2.78713	66.5451	62.4377	63.9201	6.30204	68.4686	64.2021	64.3206	0.944259	65.1253	64.0984	61.5957	60.5761	63.3017	61.4423	73.912	6.59856	69.0115	64.3422	67.1132	40.386	51.6984	77.9536	50.8614	49.4341	56.5511	0.172283	77.9031	45.7992	61.6494	9.49893	6.03415	7.44379	1.56944
GSM3035784	GPL13534	GSE111629	57	F	Parkinson's Disease	8	08 Diseases of the nervous system	8A00.0	8A00.0 Parkinson disease		54.7639	54.4269	56.9671	48.1137	0.0629073	-2.80699	52.5551	57.8381	65.115	6.67267	57.7784	58.4742	58.999	0.943286	60.9622	57.476	56.5301	53.3814	47.9803	52.6652	77.4046	7.00975	69.343	62.6209	57.4335	46.3628	48.1561	58.2928	59.4835	53.3197	50.6534	0.159767	76.9267	45.1952	54.2307	9.25729	5.6389	7.40092	1.59888
GSM3035785	GPL13534	GSE111629	76	M	Control					Test	57.0329	74.7564	70.9115	62.2656	0.0719643	-2.49713	68.0428	72.4732	63.1512	6.35068	72.5443	77.4479	68.1844	1.07541	76.1803	72.5023	66.5657	66.7548	67.6506	63.9851	75.355	6.64049	67.953	64.1066	71.7482	43.624	56.5292	79.8595	66.9516	52.0712	61.0145	0.194927	79.5891	47.7242	66.621	9.48622	5.59142	7.96471	1.36579
GSM3035786	GPL13534	GSE111629	74	F	Control					Train	55.6607	69.9734	71.067	64.0925	0.0645018	-3.09065	74.9574	72.8716	61.6961	6.73703	74.1662	75.9362	74.0907	0.987362	69.9868	69.7892	67.4241	63.5339	67.147	65.5624	72.8895	6.77092	66.2796	64.6206	72.1539	46.2764	56.2187	76.4152	59.905	62.7349	69.5433	0.173122	79.2126	46.8878	74.4418	8.83617	5.57804	7.62798	1.73885
GSM3035787	GPL13534	GSE111629	73	F	Parkinson's Disease	8	08 Diseases of the nervous system	8A00.0	8A00.0 Parkinson disease		74.1219	106.662	99.2805	105.674	0.204685	-2.11548	89.8402	85.6368	62.6727	7.06791	80.5832	71.6505	82.649	1.01888	102.315	102.57	102.393	96.1413	83.6687	102.148	70.093	6.43548	65.1546	78.1805	95.979	62.4793	120.108	109.538	95.5781	72.4928	129.456	0.547605	98.7505	59.5489	89.4043	8.39335	5.38683	7.75055	2.30834
GSM3035788	GPL13534	GSE111629	64	M	Control					Test	59.3627	69.007	69.3806	71.562	0.0664785	-2.44445	64.8425	60.4598	59.3905	6.49222	67.3566	65.8082	67.0094	0.984233	72.9837	70.8069	65.7002	62.3155	61.7271	67.5653	72.9347	6.72698	63.296	62.1989	66.1451	45.2709	52.3896	70.989	56.2366	54.0645	51.7361	0.17834	80.7352	45.4434	65.9943	9.33509	5.58853	7.33965	2.3436
GSM3035789	GPL13534	GSE111629	69	M	Control					Train	53.2861	73.8751	80.5733	68.2566	0.0803826	-2.78367	61.8372	70.5756	59.6417	6.6407	75.1382	69.7753	72.1408	1.06808	72.9322	76.6495	73.9678	65.0475	63.5121	74.2299	70.3224	6.74761	63.3926	62.8625	73.708	50.3751	54.481	79.6045	71.1275	66.2584	71.6899	0.20463	81.3138	47.7259	63.8335	8.95291	5.66139	7.14984	1.89446
GSM3035790	GPL13534	GSE111629	73	M	Parkinson's Disease	8	08 Diseases of the nervous system	8A00.0	8A00.0 Parkinson disease		71.4226	59.6476	69.6683	68.9033	0.0499108	-2.07002	65.0043	62.5887	67.9356	6.19745	73.5318	74.0039	67.976	0.964507	78.7083	72.4517	66.0667	68.2347	65.1554	64.8403	81.365	6.63483	71.6848	66.0981	67.0346	32.4724	50.4993	79.9624	55.7019	61.9187	55.8647	0.121009	80.6859	45.8475	64.065	9.50868	5.78569	7.36554	0.954899
GSM3035791	GPL13534	GSE111629	70	M	Control					Test	36.8824	61.9677	64.3529	54.3487	0.053844	-2.72332	61.659	69.1962	65.4549	6.6726	68.5707	70.9559	71.0947	1.07905	67.7355	68.2345	63.6735	64.2349	58.5365	58.9941	75.0573	6.81422	71.206	59.0726	64.4295	44.5978	54.259	83.9569	52.2211	50.8253	50.1143	0.148004	77.3104	46.3456	60.2703	8.61518	6.06405	7.37781	1.7106
GSM3035792	GPL13534	GSE111629	72	M	Control					Test	74.2058	74.7655	62.5244	65.1055	0.0550801	-1.4269	61.6956	69.736	71.982	6.65803	72.6661	73.7031	70.8246	1.18203	62.3712	70.7648	65.7581	70.2273	68.9824	62.9709	80.8524	6.67743	76.3143	60.5614	69.4548	33.8457	56.1665	83.2465	62.6352	55.0248	67.4901	0.128686	76.9816	44.0453	67.0553	9.66431	5.87772	7.12195	0.856593
GSM3035793	GPL13534	GSE111629	80	M	Control					Train	69.9345	86.2442	76.3804	80.8068	0.0578661	-1.92949	68.2087	80.5526	71.5146	6.33115	84.645	81.6688	69.3768	1.26462	84.7867	83.876	78.1387	78.4933	75.5284	77.1114	80.5821	6.51081	78.0694	69.7097	77.0043	39.9177	62.6411	94.4085	74.4967	70.0961	86.3358	0.153869	84.0257	47.8939	78.0273	9.6221	5.33485	7.88213	0.935291
GSM3035794	GPL13534	GSE111629	78	F	Parkinson's Disease	8	08 Diseases of the nervous system	8A00.0	8A00.0 Parkinson disease		65.4323	78.5041	68.3101	72.5324	0.0475275	-2.78868	65.3776	66.0893	56.4834	6.72894	78.5983	78.5531	70.3954	0.928937	78.9677	73.1841	65.1427	69.0027	67.2502	63.0889	71.7092	6.95753	60.2755	64.2057	73.8508	37.9234	60.972	84.5436	66.9088	59.9461	67.4394	0.128136	75.0421	47.001	75.4159	9.58705	5.46358	7.60053	1.87701
GSM3035795	GPL13534	GSE111629	58	M	Parkinson's Disease	8	08 Diseases of the nervous system	8A00.0	8A00.0 Parkinson disease		62.4223	54.3668	62.9316	59.7098	0.0498553	-2.57901	56.9684	56.3531	58.7855	7.2577	58.8185	59.6754	53.5231	0.850351	66.5135	63.6694	65.8121	55.8375	54.2419	65.4827	73.145	7.06276	62.7327	58.9782	59.6278	29.562	45.3879	79.542	54.0629	59.5298	48.6548	0.133189	75.5755	44.4075	59.2015	9.47651	5.87123	7.91256	0.640682
GSM3035796	GPL13534	GSE111629	66	F	Parkinson's Disease	8	08 Diseases of the nervous system	8A00.0	8A00.0 Parkinson disease		63.7731	65.4662	57.8916	55.674	0.0529387	-3.18504	57.7342	62.2989	58.4283	6.96533	65.4259	67.4582	68.4571	0.949641	59.5144	60.2938	57.8046	57.9877	55.382	58.2521	71.1306	7.13634	65.0819	61.709	63.1309	42.4805	43.6608	63.0714	48.7096	51.5101	49.3426	0.131725	76.3996	42.7636	62.518	9.46482	5.96711	7.64716	0.91462
GSM3035797	GPL13534	GSE111629	68	F	Parkinson's Disease	8	08 Diseases of the nervous system	8A00.0	8A00.0 Parkinson disease		67.2571	70.0272	60.5471	64.0042	0.0565262	-2.44802	63.7787	64.2878	57.5929	6.76748	64.7378	70.1212	72.3895	1.19888	64.1624	68.5685	62.4257	60.0685	60.3906	61.2454	72.6075	6.97456	63.8961	63.0054	67.1962	42.3231	47.1182	73.5336	57.4889	55.2156	60.8867	0.151945	77.4776	44.8652	61.7712	9.59961	5.51096	7.37215	1.45878
GSM3035798	GPL13534	GSE111629	50	M	Parkinson's Disease	8	08 Diseases of the nervous system	8A00.0	8A00.0 Parkinson disease		62.1663	52.7952	53.7015	45.2424	0.0673866	-2.46936	56.7087	54.8487	62.9484	6.72772	55.367	52.1265	59.7624	1.02486	52.6095	59.2863	58.309	58.4339	53.9079	59.0265	74.3128	6.75111	69.0144	60.2175	56.8542	45.5916	33.457	56.0036	53.7421	52.8884	40.121	0.181944	78.6001	45.2552	53.7029	9.20453	5.52048	7.48282	1.64339
GSM3035799	GPL13534	GSE111629	72	F	Parkinson's Disease	8	08 Diseases of the nervous system	8A00.0	8A00.0 Parkinson disease		67.6762	75.2865	63.0141	63.9642	0.0393368	-1.96614	73.831	67.8054	66.3478	6.55738	73.8552	73.7004	75.3035	0.994183	79.4735	77.7407	69.37	72.8895	72.2328	71.0325	78.1471	6.75162	70.3524	66.2808	71.4276	42.6832	60.5948	86.1818	58.2514	67.6199	68.5672	0.101964	78.2011	45.8853	66.9935	9.51495	5.62788	7.44433	1.9276
GSM3035800	GPL13534	GSE111629	78	F	Parkinson's Disease	8	08 Diseases of the nervous system	8A00.0	8A00.0 Parkinson disease		56.6238	79.4273	80.7103	66.4645	0.0639489	-3.35277	64.3668	78.4334	58.7086	6.70292	83.6705	79.9989	67.8085	1.01498	81.6992	76.5562	76.0462	68.6692	64.457	72.5845	70.3789	6.80549	60.3993	70.9254	83.6342	61.0075	63.3665	79.1513	71.1592	71.5546	86.3376	0.164411	73.7857	44.2906	75.9578	9.24293	4.91173	7.64708	1.54595
GSM3035801	GPL13534	GSE111629	73	M	Control					Test	57.647	72.8431	59.9664	61.6223	0.0470458	-2.15222	62.9621	67.0614	58.5698	6.49378	70.1838	74.2019	65.27	0.874107	73.1972	68.0631	64.703	63.0264	64.9065	65.3804	73.7917	6.83314	62.0328	61.9324	66.0978	42.6237	48.6212	68.8785	52.6961	50.4282	59.8466	0.120787	80.1204	44.9012	61.6515	9.27718	5.92807	7.48833	1.61234
GSM3035802	GPL13534	GSE111629	50	M	Parkinson's Disease	8	08 Diseases of the nervous system	8A00.0	8A00.0 Parkinson disease		69.063	48.7385	46.4486	39.0586	0.0437117	-2.73829	47.383	50.0716	60.287	6.95447	49.8952	50.9598	42.2329	1.09788	48.2043	55.5438	49.3985	53.5444	49.3932	48.6356	72.7378	7.14401	66.428	53.7626	49.1353	41.5421	42.5579	55.7269	36.4585	45.2954	30.5236	0.11294	70.1451	40.852	51.9534	9.58583	5.80247	7.6916	1.57116
GSM3035803	GPL13534	GSE111629	68	M	Parkinson's Disease	8	08 Diseases of the nervous system	8A00.0	8A00.0 Parkinson disease		68.0089	65.8475	62.9668	64.6767	0.0469504	-2.31487	64.2254	70.1665	65.862	6.80059	68.7244	68.9581	65.4196	1.02793	73.2573	66.3445	62.5622	64.3372	67.3051	60.3432	75.4339	7.08602	72.7253	63.6926	67.3997	50.6732	48.5716	59.4272	49.7151	54.9575	61.8409	0.13637	76.4949	43.1024	66.5416	9.6434	5.45965	7.41602	1.36089
GSM3035804	GPL13534	GSE111629	61	M	Parkinson's Disease	8	08 Diseases of the nervous system	8A00.0	8A00.0 Parkinson disease		62.7866	65.1544	61.827	56.4268	0.0444452	-1.67871	53.4218	65.3161	58.2463	7.07705	62.6246	62.8081	61.6257	0.937681	70.428	67.4948	62.3107	57.0155	55.1706	65.7358	72.4498	6.96732	62.2219	56.6247	61.0111	39.2811	42.0625	61.2571	53.4125	47.3753	48.3715	0.11138	77.4711	44.3717	67.2452	9.13086	5.55274	7.19676	1.74479
GSM3035805	GPL13534	GSE111629	69	M	Parkinson's Disease	8	08 Diseases of the nervous system	8A00.0	8A00.0 Parkinson disease		62.1381	68.3325	61.6613	59.5099	0.0474266	-2.80478	57.4339	65.9941	59.7183	6.87373	67.7386	69.961	65.6603	0.830509	68.0485	66.203	59.4403	60.0982	58.9916	59.4165	71.3429	7.05752	63.3523	63.1119	65.2107	40.9069	44.9359	62.4404	47.1922	52.5093	53.8563	0.125183	76.4249	45.1896	60.8474	9.47374	5.7588	7.55761	1.5602
GSM3035806	GPL13534	GSE111629	69	M	Parkinson's Disease	8	08 Diseases of the nervous system	8A00.0	8A00.0 Parkinson disease		71.9517	76.5383	70.9592	64.2776	0.0521255	-2.07062	65.3339	79.8219	66.4486	6.55184	73.9742	70.7843	94.2837	1.11831	64.5435	76.5152	72.3424	66.4973	73.545	70.434	76.2876	6.59935	71.1485	68.8801	73.1481	52.1954	53.9063	71.6034	65.7648	49.1005	60.5393	0.127578	79.8008	42.9876	71.356	9.58663	5.58289	7.53612	1.62706
GSM3035807	GPL13534	GSE111629	76	M	Parkinson's Disease	8	08 Diseases of the nervous system	8A00.0	8A00.0 Parkinson disease		65.2848	75.9245	73.7086	56.0193	0.0629795	-2.31651	61.3907	68.9426	60.5715	6.57605	73.1127	77.0415	72.0455	0.917138	81.0559	81.4806	76.3352	70.8905	70.6072	72.7148	73.07	6.65932	67.1399	68.5702	69.4785	49.9673	58.271	82.4019	66.1788	69.016	71.3418	0.143726	80.6011	39.7802	67.015	9.38089	5.673	7.07723	2.14218
GSM3035808	GPL13534	GSE111629	71	M	Parkinson's Disease	8	08 Diseases of the nervous system	8A00.0	8A00.0 Parkinson disease		64.2795	75.6161	70.9043	68.1017	0.0435957	-2.17002	68.8945	71.1728	67.0866	6.50134	77.1517	72.6862	72.1539	1.31184	75.1761	70.4765	65.1001	70.8144	69.8437	63.5158	77.607	6.83001	73.6248	68.1575	72.4035	50.3253	54.4961	77.4726	58.4627	58.2329	70.6335	0.118398	78.8276	45.3086	71.0293	9.5253	5.10676	7.2106	1.31893
GSM3035809	GPL13534	GSE111629	78	M	Parkinson's Disease	8	08 Diseases of the nervous system	8A00.0	8A00.0 Parkinson disease		65.3575	80.9307	73.7954	64.4638	0.0662534	-2.26403	65.2183	71.1324	60.6535	6.31813	84.5307	80.2646	88.1	1.01455	80.6308	80.9778	70.5811	73.1519	71.4874	70.9886	73.5486	6.65675	65.8006	71.6113	75.4757	45.8936	68.4195	76.686	63.1059	56.0817	75.8768	0.171983	83.959	47.0047	78.69	9.57891	6.07795	7.19425	1.77987
GSM3035810	GPL13534	GSE111629	71	M	Parkinson's Disease	8	08 Diseases of the nervous system	8A00.0	8A00.0 Parkinson disease		64.4184	75.8266	68.0211	60.9785	0.0586871	-1.96032	64.8501	67.9918	65.8104	6.48602	71.5152	71.7436	77.715	1.10043	76.3452	72.8211	68.7165	67.5255	74.391	67.306	77.869	6.629	71.7352	72.0446	71.1007	55.2716	60.0931	63.3403	65.2885	61.0356	63.0386	0.159577	79.4873	45.6707	71.8873	9.23747	5.46318	7.42756	2.00736
GSM3035811	GPL13534	GSE111629	80	M	Parkinson's Disease	8	08 Diseases of the nervous system	8A00.0	8A00.0 Parkinson disease		70.257	81.8312	70.8256	77.4707	0.0678059	-2.44994	72.5671	78.6229	63.0969	6.40511	85.1403	81.8146	82.6695	1.18429	76.451	80.0555	73.7738	77.6331	78.399	72.2009	74.8697	6.59024	69.8089	72.297	81.2524	68.5529	67.1164	70.9902	61.0934	57.2075	73.285	0.185803	84.077	49.2559	78.6865	9.44411	5.6626	7.45475	2.12074
GSM3035812	GPL13534	GSE111629	68	F	Parkinson's Disease	8	08 Diseases of the nervous system	8A00.0	8A00.0 Parkinson disease		56.3277	68.2199	69.4666	63.2718	0.0742948	-3.12177	60.4853	72.0918	61.4897	6.73069	75.3201	70.4641	73.9735	0.80163	76.7235	70.6272	68.333	63.3405	62.1226	67.0556	69.9858	6.83403	64.2554	66.7752	73.3573	32.9668	53.8972	86.3728	57.9406	53.5868	77.2965	0.207395	82.3878	48.4905	69.7643	9.08644	5.27847	7.5265	1.64363
GSM3035813	GPL13534	GSE111629	90	M	Parkinson's Disease	8	08 Diseases of the nervous system	8A00.0	8A00.0 Parkinson disease		68.2663	92.2459	82.0844	88.6421	0.0802526	-1.87734	79.8526	87.2627	63.8417	6.34861	98.117	91.5325	88.7211	1.04097	83.0102	85.9263	76.5666	83.3469	88.6604	75.6755	76.216	6.62994	71.6162	74.6262	86.9638	67.6165	63.3411	78.5172	64.3582	62.1642	83.4947	0.227384	84.9367	49.4624	83.7969	9.59933	5.45261	7.95988	2.1278
GSM3035814	GPL13534	GSE111629	65	M	Parkinson's Disease	8	08 Diseases of the nervous system	8A00.0	8A00.0 Parkinson disease		59.87	66.0449	67.1885	61.731	0.0997278	-1.60611	63.645	65.9944	64.6732	6.59949	65.2424	66.0581	63.9847	0.933512	65.2486	71.243	67.4877	55.2715	56.3316	69.4285	73.2246	6.59196	70.9937	66.0821	67.4546	52.9978	51.1232	63.5913	68.2591	53.2573	52.7152	0.290639	81.9917	47.535	56.9997	9.03174	5.60894	7.6186	1.55592
GSM3035815	GPL13534	GSE111629	58	F	Control					Train	61.8247	52.4876	53.6495	49.8877	0.0530255	-2.59543	54.5376	57.2631	55.7905	6.72354	57.6153	58.3541	53.3288	0.748821	54.2084	57.4147	50.8805	51.5375	48.2556	50.4042	69.6365	7.06562	59.7344	59.4587	57.5118	38.439	42.3046	57.0341	46.0002	42.6564	39.5509	0.132136	74.1824	42.8885	52.0562	9.43853	5.08681	7.61312	1.94142
GSM3035816	GPL13534	GSE111629	90	F	Parkinson's Disease	8	08 Diseases of the nervous system	8A00.0	8A00.0 Parkinson disease		57.2831	89.2172	91.8172	91.7111	0.0752604	-1.92856	80.5141	87.4956	59.3214	6.3484	93.1732	92.8297	90.6452	1.17775	92.465	93.7279	88.5326	88.3409	84.2446	85.0129	76.6775	6.32673	63.6459	75.2433	90.6177	58.3966	72.9375	94.3371	77.8268	74.8301	105.864	0.195715	91.7836	51.523	82.2526	9.43317	5.84682	7.50881	0.803276
GSM3035817	GPL13534	GSE111629	76	M	Parkinson's Disease	8	08 Diseases of the nervous system	8A00.0	8A00.0 Parkinson disease		59.1756	78.3053	75.4296	69.768	0.0710575	-2.28935	73.2099	76.6986	59.0812	6.66605	83.0872	77.6823	75.7898	0.967461	73.5315	75.7099	70.6024	70.7997	72.7822	70.1058	71.6087	6.7135	64.7561	67.4676	78.5448	59.2468	58.4412	73.2229	67.401	58.0315	73.7395	0.206807	83.7224	48.2137	74.8749	9.46386	5.60829	7.19889	1.79481
GSM3035818	GPL13534	GSE111629	78	M	Parkinson's Disease	8	08 Diseases of the nervous system	8A00.0	8A00.0 Parkinson disease		59.2336	71.4054	67.2136	60.3647	0.0641401	-1.94245	65.2947	71.1521	60.4835	6.60715	75.3109	79.531	68.5565	0.926321	66.0272	78.8724	69.3604	74.2563	69.0023	70.0165	73.4055	6.74297	65.8776	68.3462	76.7486	47.366	59.0321	71.6979	63.5752	39.566	61.8921	0.148715	78.8768	46.0202	71.9327	9.33666	5.8792	7.90326	1.65901
GSM3035819	GPL13534	GSE111629	67	M	Control					Validation	61.3668	65.2085	53.9643	54.865	0.0570341	-2.72621	56.1583	63.6819	59.2687	6.7383	68.3297	68.6237	60.2102	0.94083	59.074	65.4729	57.644	59.2189	63.2833	55.2544	73.2157	6.99574	64.0307	65.3569	65.143	43.1036	45.2474	67.6757	54.6391	51.0815	57.0676	0.140909	80.2372	45.435	66.4111	9.43573	5.64451	7.41879	1.71208
GSM3035820	GPL13534	GSE111629	73	M	Parkinson's Disease	8	08 Diseases of the nervous system	8A00.0	8A00.0 Parkinson disease		58.5048	75.2389	66.914	66.2116	0.065105	-2.95539	60.2664	73.6873	55.0408	6.78293	75.2618	74.6275	73.601	0.814547	69.8879	69.8077	63.8408	61.3485	60.0956	59.2013	68.6341	6.83169	59.5707	67.4045	72.6362	53.7648	51.0936	57.879	67.6445	52.3588	66.3054	0.1663	79.3643	46.2332	65.1534	9.29259	5.00274	7.87496	2.02259
GSM3035821	GPL13534	GSE111629	78	M	Control					Train	71.3517	73.0949	69.5749	64.9993	0.11473	-2.72375	58.2611	75.3499	59.0248	6.28158	78.0993	79.9773	64.2203	1.00492	72.3802	73.3597	71.9037	60.7521	62.1431	73.2627	71.3128	6.50279	65.3556	66.3087	74.4078	72.6836	60.698	64.1263	66.7223	52.7673	72.937	0.313052	89.3594	48.9403	69.7294	8.91926	5.76033	7.5529	1.42972
GSM3035822	GPL13534	GSE111629	76	F	Control					Train	76.5351	70.5186	74.0127	71.7253	0.0651935	-2.48067	64.9839	73.0086	60.4953	6.88728	78.5833	77.7812	73.1658	0.906748	73.6186	72.5833	64.956	61.9435	63.6098	63.9415	70.7369	6.89839	63.8248	67.6057	75.3821	50.6316	59.0351	78.2186	67.1166	50.2354	68.8969	0.172333	81.2243	48.0617	65.528	9.60728	5.67906	7.39697	1.84945
GSM3035823	GPL13534	GSE111629	77	M	Parkinson's Disease	8	08 Diseases of the nervous system	8A00.0	8A00.0 Parkinson disease		66.0951	74.9861	71.245	72.301	0.0529925	-2.24346	67.0516	75.148	61.9855	6.35038	77.0067	77.9223	74.512	1.0317	72.1316	71.673	63.9095	69.5013	72.518	61.7589	75.2741	6.77695	67.8162	66.9819	72.5632	47.9038	53.9192	72.3214	58.9377	58.6084	62.0134	0.137912	81.8448	47.1364	74.9323	9.5713	5.81235	7.57892	1.6787
GSM3035824	GPL13534	GSE111629	71	M	Control					Test	66.9678	66.3276	62.6041	56.0801	0.0902961	-2.46515	63.9002	69.5299	60.6978	6.67833	74.8988	73.2055	65.3943	1.12462	70.0708	70.8833	67.3679	67.3385	67.94	66.7533	73.1097	6.71477	67.2077	65.1679	70.6166	70.1842	48.7112	46.578	56.3469	57.3464	60.2716	0.218384	81.1857	47.2035	69.5243	9.55886	5.59838	7.4472	2.33233
GSM3035825	GPL13534	GSE111629	75	F	Parkinson's Disease	8	08 Diseases of the nervous system	8A00.0	8A00.0 Parkinson disease		59.806	74.0228	68.5241	76.1582	0.0705273	-2.69301	62.5836	73.3293	56.9701	6.57534	76.097	76.7382	74.6054	0.948026	66.8358	75.5163	71.0183	67.4395	66.367	69.5293	71.0272	6.81664	61.624	65.7399	76.1064	71.3771	63.168	59.6713	66.3963	57.7002	70.5893	0.191855	82.2382	48.679	73.4435	9.17389	5.3062	7.66981	1.76556
GSM3035826	GPL13534	GSE111629	77	M	Control					Train	74.3787	85.2853	71.1658	84.3549	0.0474906	-1.67356	80.6521	77.3452	71.7577	6.1672	87.7343	78.4437	80.6532	0.977129	77.148	80.7893	74.8183	75.698	81.2254	72.2445	81.2329	6.44858	76.3241	71.1825	79.507	43.5947	66.8857	88.0573	60.3517	70.9959	85.9649	0.11508	78.8553	47.4575	72.8379	9.69562	5.21351	7.39463	2.2239
GSM3035827	GPL13534	GSE111629	78	M	Parkinson's Disease	8	08 Diseases of the nervous system	8A00.0	8A00.0 Parkinson disease		54.6156	79.6229	71.3258	66.3229	0.0754443	-2.45604	67.402	79.0036	64.5017	6.47845	81.3049	79.6573	80.2241	1.02632	74.4027	80.3677	73.0495	71.434	73.7125	73.2977	76.0792	6.61743	69.3038	69.0232	79.2866	53.2389	59.997	77.9513	59.4582	58.7408	84.814	0.191744	87.8528	46.3936	71.0434	9.04107	6.00388	7.75163	1.2157
GSM3035828	GPL13534	GSE111629	85	M	Parkinson's Disease	8	08 Diseases of the nervous system	8A00.0	8A00.0 Parkinson disease		68.4241	75.8406	66.4819	62.2305	0.0506804	-2.55025	66.7308	73.8294	60.5294	6.53702	82.8592	86.0644	71.0342	0.882453	72.6146	74.2327	69.7338	70.5098	68.533	67.0449	73.0263	6.79293	63.777	64.6637	75.2592	54.4765	58.5366	68.5491	64.6566	56.7733	61.1192	0.133631	82.7998	48.0146	73.4836	9.56859	5.3367	7.97319	1.08548
GSM3035829	GPL13534	GSE111629	74	F	Parkinson's Disease	8	08 Diseases of the nervous system	8A00.0	8A00.0 Parkinson disease		60.0828	71.1778	74.4494	61.2625	0.0619354	-2.80316	74.3254	72.1619	58.3442	6.55493	75.0366	76.1267	71.246	0.97488	82.2581	72.3187	69.3635	72.1095	68.3041	67.4957	74.3883	6.72395	61.2241	68.8603	70.3414	50.7945	50.5007	66.9024	65.1464	58.4636	62.04	0.150869	78.5937	47.3419	68.0269	9.51791	5.19552	8.43085	0.702559
GSM3035830	GPL13534	GSE111629	58	F	Parkinson's Disease	8	08 Diseases of the nervous system	8A00.0	8A00.0 Parkinson disease		45.7334	59.5204	54.645	56.4783	0.0670344	-2.5163	57.1634	57.9943	59.3676	6.98483	60.0503	60.0221	58.5797	0.974685	60.1314	61.2093	58.5678	51.988	53.2651	59.2438	72.8689	6.99404	64.9104	61.3711	58.58	43.4063	44.7179	61.8709	56.3741	48.5129	43.6112	0.171063	79.2458	44.249	58.1019	8.63527	5.67124	7.47217	1.53214
GSM3035831	GPL13534	GSE111629	81	M	Parkinson's Disease	8	08 Diseases of the nervous system	8A00.0	8A00.0 Parkinson disease		68.1855	76.5027	66.3804	59.4416	0.068966	-3.15492	65.3253	72.5521	62.8656	6.40484	79.1208	82.9917	69.9548	1.11696	80.5665	73.0463	69.9287	73.6575	77.4098	68.0321	73.8427	6.72535	67.7029	66.0301	75.8326	51.0771	60.8528	73.5043	53.1196	55.2188	64.2843	0.182957	82.5093	47.1325	69.7582	9.59924	5.46294	7.5946	1.3246
GSM3035832	GPL13534	GSE111629	75	M	Control					Validation	63.398	77.477	68.694	69.6247	0.0873403	-2.12782	63.6148	76.2463	59.5485	6.17265	78.505	76.5659	79.1438	0.960407	72.0545	77.4338	70.9146	68.4873	68.527	69.7592	72.6532	6.48307	63.8413	68.8487	77.4348	64.713	50.9435	61.0649	60.183	51.4073	66.1081	0.235843	81.9321	48.9662	74.1573	9.24119	5.7632	7.58526	1.78766
GSM3035833	GPL13534	GSE111629	53	F	Parkinson's Disease	8	08 Diseases of the nervous system	8A00.0	8A00.0 Parkinson disease		55.5604	58.5218	57.4015	57.0055	0.0779468	-3.0904	52.1278	56.1759	56.093	6.83366	54.404	55.2993	59.2512	0.908377	59.9756	59.6138	54.8435	49.3197	40.4956	55.8611	68.8957	7.01346	58.9265	58.1685	53.9828	48.2371	39.6721	62.3635	61.2651	54.0387	45.5628	0.202145	79.5163	45.3814	52.1895	8.90138	5.11674	7.33015	1.72554
GSM3035834	GPL13534	GSE111629	87	F	Parkinson's Disease	8	08 Diseases of the nervous system	8A00.0	8A00.0 Parkinson disease		74.0271	75.3619	71.1107	77.0953	0.0536519	-2.36267	82.0043	76.027	63.94	6.50038	82.9499	87.2495	80.3309	1.00144	78.2482	76.991	71.4236	79.9672	80.8342	68.5994	76.4873	6.69824	70.4849	72.2818	79.0286	64.3335	60.8829	72.7731	59.2891	67.2334	72.0182	0.14758	84.145	50.1999	75.8604	9.61128	5.3165	7.79094	1.73564
GSM3035835	GPL13534	GSE111629	74	F	Parkinson's Disease	8	08 Diseases of the nervous system	8A00.0	8A00.0 Parkinson disease		60.594	82.9951	78.6034	65.3379	0.0693783	-2.30791	75.0533	77.1528	64.8674	6.58418	78.3378	75.4516	89.0998	0.961742	80.1337	82.3254	79.0993	76.3148	72.297	77.0165	78.9176	6.56204	69.6032	76.3084	76.4533	35.5521	63.4074	94.8499	81.3758	69.9289	96.8043	0.207304	81.1701	48.0184	79.023	9.53661	6.21178	8.49084	1.08035
GSM3035836	GPL13534	GSE111629	74	M	Parkinson's Disease	8	08 Diseases of the nervous system	8A00.0	8A00.0 Parkinson disease		64.965	84.9151	81.561	85.6218	0.0595766	-1.91057	79.7368	75.9765	64.5254	6.21139	78.1563	76.5327	90.822	1.1027	88.3707	85.0971	81.5933	80.6713	82.8706	76.1722	80.0366	6.42856	69.8444	74.7536	82.5873	44.1335	52.0796	77.9704	55.9793	67.7372	80.5293	0.161784	83.0323	45.8805	75.9021	9.45972	5.5205	8.08406	1.54413
GSM3035837	GPL13534	GSE111629	79	M	Parkinson's Disease	8	08 Diseases of the nervous system	8A00.0	8A00.0 Parkinson disease		74.7339	81.2175	77.2206	74.6762	0.109077	-2.63584	75.5822	78.2575	66.7761	6.06399	84.8333	81.3532	74.8851	1.28548	72.895	78.2399	70.9575	72.3178	75.2995	73.2105	77.0329	6.26523	72.7112	71.4016	80.403	57.0691	59.8568	72.032	66.6158	60.6687	94.2688	0.284977	82.0805	49.3824	69.0241	9.58242	5.43603	7.86784	1.6358
GSM3035838	GPL13534	GSE111629	54	M	Parkinson's Disease	8	08 Diseases of the nervous system	8A00.0	8A00.0 Parkinson disease		32.4808	55.4632	49.4524	56.8772	0.058976	-3.44491	54.0995	52.6001	51.6473	6.99777	53.2751	56.17	50.4646	0.765007	47.8281	54.5558	48.8971	44.3793	43.3062	48.7898	67.339	7.21085	54.3796	57.3814	54.6745	50.8305	39.9021	42.5462	44.1308	49.0286	36.4754	0.155443	74.2845	43.2253	50.7029	8.93481	5.5866	7.20934	1.19322
GSM3035839	GPL13534	GSE111629	83	M	Parkinson's Disease	8	08 Diseases of the nervous system	8A00.0	8A00.0 Parkinson disease		78.5431	86.7607	84.3481	79.4288	0.0566313	-2.52653	73.7071	85.4694	60.1922	6.48243	91.498	84.5059	83.4102	1.07601	83.6843	80.8667	75.2867	80.5364	85.7382	69.5398	71.8125	6.76896	66.1652	71.7592	88.2188	70.6032	66.5697	64.3393	67.0859	65.8203	81.1268	0.149864	88.556	49.0102	84.2033	9.63189	4.77017	7.74164	2.27589
GSM3035840	GPL13534	GSE111629	74	M	Control					Validation	64.2952	74.2569	65.6181	61.3087	0.0581019	-1.99621	75.5606	70.2424	62.5591	6.3795	76.3834	75.8324	62.6225	0.977526	76.6051	72.796	66.0408	71.9722	71.5629	66.0026	76.4544	6.56897	67.3231	65.0954	71.6289	49.2528	52.5044	69.9827	52.9216	63.9622	63.874	0.154202	82.9658	48.6522	67.659	8.99696	5.86831	7.87968	1.71453
GSM3035841	GPL13534	GSE111629	79	F	Parkinson's Disease	8	08 Diseases of the nervous system	8A00.0	8A00.0 Parkinson disease		44.2251	74.5456	61.8519	60.1142	0.0639593	-2.58087	63.5997	73.4561	55.7327	6.63089	78.0756	80.0242	69.174	1.01873	67.7595	68.3744	61.5868	62.284	62.7172	59.2696	70.8728	6.85877	60.2639	68.1822	73.2382	60.1753	52.1449	59.9665	59.3414	50.6585	59.5652	0.170052	82.588	45.8386	66.0201	9.07253	5.68065	7.59565	1.61399
GSM3035842	GPL13534	GSE111629	77	F	Parkinson's Disease	8	08 Diseases of the nervous system	8A00.0	8A00.0 Parkinson disease		58.9405	77.8057	76.649	83.1596	0.101478	-2.50658	72.6001	79.2336	58.6293	6.55839	81.532	79.0144	72.3896	0.879384	77.4731	81.0065	75.2882	74.0986	72.281	77.4013	73.0705	6.64604	62.6055	71.5861	77.366	65.5026	60.6142	68.4142	69.6155	61.5536	69.782	0.26129	87.4755	50.2041	75.0071	9.4154	5.68789	7.25707	1.70132
GSM3035843	GPL13534	GSE111629	70	M	Parkinson's Disease	8	08 Diseases of the nervous system	8A00.0	8A00.0 Parkinson disease		69.8673	80.4665	83.3137	72.5763	0.0655102	-2.28243	84.2667	76.7241	64.3208	6.07523	84.3136	72.2265	84.1511	1.02227	86.3826	84.1197	79.3502	74.2629	73.5026	77.6419	79.5331	6.20293	67.706	72.5054	80.1125	53.7822	67.2359	87.7622	74.1394	70.2219	77.7108	0.16661	83.3176	46.8289	71.6049	9.53896	5.95708	7.81459	2.29761
GSM3035844	GPL13534	GSE111629	78	M	Parkinson's Disease	8	08 Diseases of the nervous system	8A00.0	8A00.0 Parkinson disease		69.1314	77.2028	69.7967	75.4024	0.0651551	-2.16696	68.5578	74.4713	59.6919	6.5341	79.865	78.5082	67.4423	1.0191	80.3984	74.1541	69.4727	68.7708	69.2193	69.6344	72.9138	6.7147	64.1151	67.6574	75.1581	47.1089	57.8683	82.5488	71.7711	60.0146	69.392	0.174175	85.2445	47.0171	69.0478	9.51616	5.46912	7.44194	1.68541
GSM3035845	GPL13534	GSE111629	56	F	Parkinson's Disease	8	08 Diseases of the nervous system	8A00.0	8A00.0 Parkinson disease		65.2012	55.5211	54.4228	50.7966	0.0647982	-2.35942	61.7832	56.2801	66.0294	6.46271	58.3444	58.332	50.0658	1.03852	57.9128	61.8129	60.7336	62.2506	58.6916	60.8901	75.5641	6.77753	71.0562	60.3565	59.5793	46.2359	50.5505	61.724	56.4453	51.0715	43.1583	0.181826	78.559	45.3723	57.3733	9.22326	5.54281	7.8662	2.19563
GSM3035846	GPL13534	GSE111629	78	M	Parkinson's Disease	8	08 Diseases of the nervous system	8A00.0	8A00.0 Parkinson disease		62.2928	80.8621	75.5017	69.9252	0.137849	-2.19016	67.9562	76.1776	60.7569	6.33848	82.5214	79.7853	76.5674	0.904265	72.9642	81.8539	74.249	64.8785	62.298	76.443	73.1892	6.46712	63.9684	68.1255	76.7362	53.9853	56.7527	73.939	65.6235	58.4669	81.9839	0.348956	83.4855	49.3958	65.5373	8.9403	5.50747	7.49247	1.88278
GSM3035847	GPL13534	GSE111629	75	M	Parkinson's Disease	8	08 Diseases of the nervous system	8A00.0	8A00.0 Parkinson disease		46.38	80.0906	69.2923	67.6906	0.0475757	-1.89971	64.9696	76.7718	64.6683	6.33689	83.2604	75.7482	71.1882	1.11763	81.0918	78.3144	70.1465	74.3782	76.1621	66.9412	77.5881	6.54459	69.352	66.9436	75.8363	35.9606	64.6325	84.8301	57.1806	58.1164	74.7386	0.113112	78.1484	48.1655	75.2956	9.34204	5.77583	7.9198	1.36108
GSM3035848	GPL13534	GSE111629	76	F	Parkinson's Disease	8	08 Diseases of the nervous system	8A00.0	8A00.0 Parkinson disease		61.9552	77.193	73.1102	71.2133	0.0638203	-2.35383	81.4541	75.8239	64.7647	6.50724	82.6771	78.1916	76.7381	1.09059	86.2508	82.3855	79.4982	83.9498	77.4258	77.7252	75.4875	6.6202	69.366	68.7209	80.5762	48.7659	64.1653	84.6962	68.1475	73.4846	75.6078	0.172062	89.7018	47.6212	79.1301	9.43771	5.50182	7.64262	2.20771
GSM3035849	GPL13534	GSE111629	72	M	Parkinson's Disease	8	08 Diseases of the nervous system	8A00.0	8A00.0 Parkinson disease		55.4158	78.4991	68.6626	67.0967	0.0635779	-2.30149	67.7662	67.7154	55.4093	6.69365	73.5566	72.7915	64.3557	0.860899	78.9798	74.5681	68.9505	67.0232	61.6753	68.6744	71.6635	6.90121	58.8524	63.8545	72.1307	41.6337	56.447	84.3439	58.0777	63.0427	61.3922	0.144952	82.5938	47.7972	71.326	9.20912	6.09662	7.61694	1.20628
GSM3035850	GPL13534	GSE111629	63	M	Parkinson's Disease	8	08 Diseases of the nervous system	8A00.0	8A00.0 Parkinson disease		21.0236	59.7155	56.4359	48.1607	0.0485634	-3.31305	55.5296	58.5111	55.6767	6.73822	64.0104	63.4506	65.0463	0.994647	62.456	60.419	56.7167	57.0976	57.7735	52.7974	69.7692	7.18064	59.7109	62.0892	59.7922	36.0165	40.7666	59.4011	55.3055	44.4675	44.1536	0.126585	75.7088	41.8545	55.3289	9.25211	5.56678	7.5161	0.899288
GSM3035851	GPL13534	GSE111629	60	M	Parkinson's Disease	8	08 Diseases of the nervous system	8A00.0	8A00.0 Parkinson disease		65.4218	61.7988	64.6434	59.936	0.0481465	-2.50822	57.126	60.1917	55.1865	6.71301	61.9441	61.2761	66.813	0.93478	71.8812	63.723	61.5597	61.6626	56.2285	58.8823	72.4227	6.89003	59.4902	60.949	63.2543	37.3611	37.919	66.2719	51.1115	48.8653	46.7809	0.129568	76.5171	43.1077	60.1893	9.43998	6.08774	7.55091	1.83433
GSM3035852	GPL13534	GSE111629	71	M	Parkinson's Disease	8	08 Diseases of the nervous system	8A00.0	8A00.0 Parkinson disease		79.6249	78.3526	62.2566	67.0553	0.0685454	-2.02629	64.7386	75.7924	63.9298	6.43266	80.0514	72.9332	76.0444	1.03829	67.7852	80.3898	73.2027	73.2031	76.4133	68.503	74.9422	6.61813	69.0982	73.0282	74.3794	52.8499	54.0741	76.4132	59.4623	54.6696	70.876	0.188806	83.5717	48.141	66.702	9.63274	5.43775	7.17525	1.95764
GSM3035853	GPL13534	GSE111629	68	M	Parkinson's Disease	8	08 Diseases of the nervous system	8A00.0	8A00.0 Parkinson disease		56.6501	69.8144	61.3073	54.0459	0.0729106	-2.28383	58.0666	68.8575	59.7947	6.94555	63.0839	70.2111	66.0267	1.0905	63.2771	73.8094	67.2525	64.0483	59.6803	67.1509	69.568	6.88572	64.6893	66.9657	66.0524	55.0269	50.306	64.8326	59.5788	57.8305	59.0932	0.181579	83.4678	45.8665	60.7964	9.1002	5.65792	7.73281	1.66549
GSM3035854	GPL13534	GSE111629	79	M	Parkinson's Disease	8	08 Diseases of the nervous system	8A00.0	8A00.0 Parkinson disease		63.3695	73.7991	70.9976	63.5222	0.0738505	-2.35685	71.188	72.8211	59.1186	6.48832	80.7953	79.9097	78.666	1.08905	73.891	79.5842	74.4404	76.6463	69.8204	71.9902	72.7168	6.68426	64.2066	68.4673	73.9382	58.6429	57.5209	73.7402	62.5107	50.1664	67.02	0.197241	83.7946	49.5813	71.1945	9.42181	5.28645	7.36979	1.73213
GSM3035855	GPL13534	GSE111629	70	M	Parkinson's Disease	8	08 Diseases of the nervous system	8A00.0	8A00.0 Parkinson disease		60.8688	72.3526	68.105	63.583	0.0628739	-2.94521	66.2397	69.9372	64.5543	6.69393	73.731	71.8612	74.3244	1.00574	67.711	67.6329	64.4291	64.7561	70.1078	61.662	71.9226	6.86622	71.146	69.8662	70.8025	60.9487	51.4756	60.8192	55.3113	49.7131	60.3184	0.176309	81.5421	47.1211	66.2296	9.47787	5.75402	7.51558	1.77482
GSM3035856	GPL13534	GSE111629	70	F	Parkinson's Disease	8	08 Diseases of the nervous system	8A00.0	8A00.0 Parkinson disease		77.5243	73.3073	65.9206	70.428	0.0451089	-2.51159	63.0923	68.2754	58.5166	6.49652	77.0985	70.6318	69.3982	0.879541	72.6697	73.1886	67.4619	65.5378	68.7387	67.2844	74.0126	6.80652	61.2039	66.9996	71.7718	37.1475	53.8688	75.5888	63.6483	59.9211	68.6766	0.100306	81.8567	45.1603	70.4447	9.59523	5.36659	8.11331	2.22544
GSM3035857	GPL13534	GSE111629	70	M	Parkinson's Disease	8	08 Diseases of the nervous system	8A00.0	8A00.0 Parkinson disease		59.83	72.4475	62.0916	60.6576	0.0801221	-2.77293	64.4613	72.1862	62.2389	6.48841	74.7134	72.3739	74.5129	1.09378	72.1876	72.2222	65.0349	68.4606	68.0506	65.2417	71.4512	6.69554	69.2585	69.6803	71.9738	55.6152	50.4913	60.8608	54.7983	48.7778	63.1505	0.202637	82.2358	45.9142	59.439	9.46749	5.53861	7.57841	1.61237
GSM3035858	GPL13534	GSE111629	76	F	Parkinson's Disease	8	08 Diseases of the nervous system	8A00.0	8A00.0 Parkinson disease		65.5709	79.7391	70.0877	86.8946	0.0676655	-1.9741	79.6814	75.6545	69.4849	6.16626	82.3651	78.3095	82.0898	1.35024	76.8683	80.7995	75.6271	83.3933	82.9239	74.2943	79.4214	6.45102	76.028	72.0639	78.2573	68.8852	58.4012	63.3438	57.0249	59.4925	78.8561	0.182845	85.1481	47.6293	77.4553	9.42433	5.70697	7.76257	1.77625
GSM3035859	GPL13534	GSE111629	79	F	Parkinson's Disease	8	08 Diseases of the nervous system	8A00.0	8A00.0 Parkinson disease		68.2652	77.5209	68.1879	74.0553	0.090555	-2.31318	72.6546	75.3479	62.8142	6.60903	80.9024	80.5051	74.0709	1.33714	73.7285	79.4172	75.1579	77.0389	74.7595	74.2482	75.79	6.58361	70.2518	71.6239	80.0009	63.0846	61.2162	70.2464	59.5528	57.4557	78.2655	0.231924	85.3145	48.7202	69.3311	9.28147	5.81545	7.64854	3.03647
GSM3035860	GPL13534	GSE111629	78	M	Parkinson's Disease	8	08 Diseases of the nervous system	8A00.0	8A00.0 Parkinson disease		61.5386	80.9181	71.9257	70.85	0.0670159	-1.8665	71.8198	78.8292	66.4135	6.56704	79.9129	79.5311	77.6554	1.26493	82.5021	78.5962	71.6389	76.9732	82.4807	72.072	77.6676	6.6406	73.5849	72.2205	77.0701	65.6308	59.2531	67.0756	60.3615	59.3047	68.8938	0.17401	82.8716	47.8163	73.4466	9.47069	5.34162	7.70434	1.82958
GSM3035861	GPL13534	GSE111629	69	M	Parkinson's Disease	8	08 Diseases of the nervous system	8A00.0	8A00.0 Parkinson disease		80.7373	66.8028	61.9957	55.7466	0.0473062	-2.45818	63.2476	66.2325	64.2163	6.63571	67.634	69.6686	66.1658	1.27153	67.7792	68.6985	63.9675	74.7107	74.8885	61.3587	77.5185	6.71936	72.1806	66.7379	68.2695	57.9088	44.9657	60.1421	54.5452	48.8817	50.8517	0.135511	77.1625	47.7986	65.7252	9.63405	5.92753	7.63197	2.52994
GSM3035862	GPL13534	GSE111629	72	M	Parkinson's Disease	8	08 Diseases of the nervous system	8A00.0	8A00.0 Parkinson disease		61.751	73.2808	68.2658	76.1217	0.0749586	-1.92934	68.1197	69.7095	73.7299	6.5432	77.4838	74.4147	72.3263	1.1359	70.4905	76.3625	66.0934	77.7902	75.3112	67.175	78.7234	6.6114	81.412	70.0906	76.6287	61.4844	58.9737	70.8088	53.8456	59.1051	57.7198	0.189576	82.9788	49.194	67.749	9.28887	5.52233	7.46568	3.33535
GSM3035863	GPL13534	GSE111629	73	M	Control					Train	60.5862	72.638	68.4862	68.8139	0.0550939	-1.95652	69.6203	73.2946	63.6973	6.70796	77.1375	74.7263	63.6322	1.00524	68.1125	74.8162	65.3958	66.6694	65.3386	62.0084	73.8351	6.85743	69.3807	63.8649	71.4438	47.7377	53.9267	68.7777	48.3708	51.0982	53.253	0.139718	78.091	46.611	66.725	9.43882	5.0345	8.0067	1.70713
GSM3035864	GPL13534	GSE111629	77	F	Control					Train	76.3089	80.7794	76.1779	74.9765	0.0678192	-2.27903	72.194	79.0438	63.8738	6.24281	85.4002	80.039	87.3106	1.12227	83.0038	78.8233	70.4568	76.2683	71.4579	68.0479	74.3317	6.51395	70.668	70.0308	82.3843	54.1059	64.3534	74.388	67.995	58.8312	84.599	0.178634	85.4419	49.1012	75.7007	9.56211	5.40901	7.50106	1.82057
GSM3035865	GPL13534	GSE111629	71	M	Control					Validation	66.4798	77.5861	70.0958	75.4495	0.082672	-2.4102	75.9519	75.3572	70.0087	5.94503	79.5923	72.9423	77.3359	1.19904	85.5259	83.8032	76.9872	73.1399	73.6619	76.4243	76.0715	6.30391	75.3097	76.0375	79.1465	60.1525	66.1295	86.7985	64.4493	56.2421	78.3918	0.210086	81.8988	50.282	66.2644	9.47473	5.58771	8.0116	1.8702
GSM3035866	GPL13534	GSE111629	67	F	Control					Train	67.2913	70.2184	63.3867	69.3312	0.0790569	-3.26	57.7612	69.0927	56.4128	6.65722	68.008	68.5903	71.4645	1.08213	64.0119	66.6476	61.9158	55.4726	60.0596	61.7842	68.8648	6.91074	58.0301	69.3715	68.4214	54.1162	49.3296	52.6698	60.749	58.2089	60.5434	0.208115	82.064	47.1947	56.8839	9.49417	5.23643	7.56903	2.39457
GSM3035867	GPL13534	GSE111629	76	M	Control					Train	64.6496	79.2534	71.9053	73.6054	0.0944658	-2.11778	73.7765	73.331	70.3414	6.3237	78.0733	78.4878	72.039	1.10723	72.6206	79.5787	73.8801	72.4543	72.72	72.8531	77.2057	6.46409	75.6834	71.5816	76.669	67.864	57.6985	58.5212	63.3268	54.0663	69.8925	0.25004	85.7281	49.0976	70.6158	9.47943	5.51731	7.85456	2.40552
GSM3035868	GPL13534	GSE111629	83	F	Control					Test	52.8869	78.2861	71.0031	77.5895	0.0544833	-2.17817	69.8617	80.2624	63.9975	6.77688	86.178	84.2682	84.6824	0.968803	80.9567	76.7223	73.4019	70.7861	70.3176	69.5883	75.7294	6.8392	69.7214	71.1648	79.3242	71.5072	58.6246	66.767	58.0007	57.6392	68.2892	0.141037	82.1347	48.6189	76.0984	9.06911	5.57565	7.37077	1.32609
GSM3035869	GPL13534	GSE111629	75	F	Control					Validation	64.581	76.9606	73.612	75.967	0.106307	-2.42802	75.9995	78.9218	61.0729	6.45697	77.3755	76.8946	85.1772	1.17565	81.215	82.6614	79.119	73.7022	71.3391	79.7926	73.0132	6.54826	63.8368	73.0373	81.6367	82.8314	63.9072	64.7805	71.9072	53.8268	73.1479	0.284019	82.5359	46.8617	69.5852	9.22676	5.61439	7.66484	1.43817
GSM3035870	GPL13534	GSE111629	74	F	Parkinson's Disease	8	08 Diseases of the nervous system	8A00.0	8A00.0 Parkinson disease		72.6027	81.2579	75.3314	69.3776	0.057966	-1.99243	77.6852	80.7929	59.9403	6.69693	80.3062	75.5646	77.6697	1.0521	84.5989	83.566	75.9231	83.3435	81.4873	74.2927	74.8572	6.74708	64.9591	73.5324	79.9444	60.6238	54.9139	72.997	62.7436	59.7614	65.0857	0.145539	82.7898	47.6822	75.8646	9.59246	5.69614	7.54499	2.13231
GSM3035871	GPL13534	GSE111629	89	M	Control					Train	75.8157	79.4436	76.1022	76.7748	0.0582565	-2.09162	71.2394	83.2339	64.6913	6.38798	84.8836	89.9896	83.5801	1.19169	84.0879	78.7013	74.842	76.1961	75.606	70.8143	74.9847	6.62059	70.1971	70.3557	81.4991	52.1425	58.9178	77.0256	61.055	62.8541	74.8769	0.145083	83.3447	51.1165	80.5095	9.7289	6.06594	7.42014	1.95632
GSM3035872	GPL13534	GSE111629	51	F	Control					Train	52.5668	51.7627	52.5956	44.8108	0.0524934	-3.53482	50.1297	53.068	54.9769	7.05699	50.6571	52.399	51.6605	0.790396	47.5764	55.3443	53.4621	46.8488	43.6997	55.6985	71.5182	7.26769	55.9971	53.8446	54.9519	30.5326	39.1717	66.2292	48.3248	53.0338	41.4807	0.142432	74.1075	40.8148	55.7835	9.10466	4.88298	7.82666	1.88861
GSM3035873	GPL13534	GSE111629	70	F	Parkinson's Disease	8	08 Diseases of the nervous system	8A00.0	8A00.0 Parkinson disease		72.2372	73.8042	68.9338	61.1822	0.0807002	-2.39119	61.7775	76.5992	61.7434	6.87138	73.1843	72.3353	74.3886	1.18807	74.2809	75.6831	69.9716	73.0407	74.1236	69.0165	72.6006	6.79715	68.389	68.8042	75.0966	59.0298	58.2648	69.9613	61.8892	58.9157	64.9836	0.227853	81.4907	49.6602	68.031	9.62168	5.52237	7.69779	2.57838
GSM3035874	GPL13534	GSE111629	87	M	Control					Train	63.5829	87.6371	82.733	81.0235	0.110415	-2.079	93.5211	82.7058	65.4151	6.26976	90.2517	88.9698	83.185	1.1612	83.3167	86.6092	81.0566	78.6466	85.4349	79.8113	76.1423	6.41494	71.3697	75.7334	87.2602	77.352	62.6018	68.6527	72.8561	64.1338	93.4666	0.272175	87.5105	50.3535	84.1506	8.8286	5.49859	7.4713	1.89359
GSM3035875	GPL13534	GSE111629	62	M	Control					Train	41.5671	68.3715	62.2141	64.3322	0.0674772	-3.50185	54.3425	60.2648	59.7	6.52614	66.1342	64.3706	64.9425	1.04611	63.1508	62.8193	57.9582	53.9428	54.2271	57.869	69.3055	6.88268	63.5161	64.6653	63.9055	30.0797	51.3986	77.8156	52.5793	56.0151	48.6146	0.171752	75.6217	45.0539	57.3738	9.34391	5.2729	7.61884	1.00189
GSM3035876	GPL13534	GSE111629	84	F	Parkinson's Disease	8	08 Diseases of the nervous system	8A00.0	8A00.0 Parkinson disease		66.6498	84.2339	85.3928	78.0678	0.0861174	-1.89253	77.9017	85.6326	65.7821	6.13837	90.7432	86.7935	88.5968	1.30654	85.1347	87.5391	79.9879	88.5361	78.6325	78.007	77.3898	6.35478	70.0038	78.7974	85.4099	52.5184	68.8305	89.2391	73.8225	64.3507	78.891	0.232524	86.1184	51.4286	77.7512	9.39995	5.87142	7.37963	1.18616
GSM3035877	GPL13534	GSE111629	76	F	Control					Train	44.0503	71.7203	66.9664	60.6387	0.0409881	-2.48008	62.3445	70.2361	68.161	6.7022	82.6223	76.9513	80.5298	1.24702	77.0807	67.1765	66.6869	64.6147	68.2272	65.3052	77.1283	6.9444	71.8521	63.4883	72.9011	46.5225	56.8339	73.0084	50.1109	49.9433	70.4224	0.124151	75.5084	46.3032	74.2152	9.40426	5.22923	8.01868	0.812716
GSM3035878	GPL13534	GSE111629	78	M	Parkinson's Disease	8	08 Diseases of the nervous system	8A00.0	8A00.0 Parkinson disease		64.3688	87.609	73.2184	77.5587	0.0863226	-1.26429	69.7798	80.6427	68.681	6.18451	85.1637	80.3632	82.6903	1.14565	89.8952	86.1463	82.7745	79.612	79.9647	80.2474	79.7874	6.26723	71.9382	69.7959	79.5514	55.5239	64.1704	81.7918	54.1143	66.7186	90.905	0.244588	83.3352	50.0284	71.6426	9.54135	5.50959	7.74277	1.90497
GSM3035879	GPL13534	GSE111629	77	F	Control					Validation	61.6541	80.3639	74.8849	71.0523	0.0758797	-2.21755	80.7756	82.4609	60.6159	6.40542	87.6632	79.0358	85.8863	0.995173	85.9188	81.5783	77.3343	78.1912	76.4014	76.0557	75.1719	6.5704	64.5916	69.1192	84.2893	80.8307	68.3584	69.7789	64.8811	64.5111	80.1827	0.182887	85.0113	46.4638	85.6072	9.48616	5.81625	7.72774	1.51449
GSM3035880	GPL13534	GSE111629	86	M	Parkinson's Disease	8	08 Diseases of the nervous system	8A00.0	8A00.0 Parkinson disease		69.6268	86.0962	79.0722	74.9817	0.0811658	-2.27675	82.2588	81.1271	62.0221	6.41977	89.5699	87.065	80.9393	1.08223	81.7804	85.1669	78.2705	83.2705	86.424	77.193	73.411	6.52774	69.1631	71.6987	85.4994	64.6163	68.2834	77.9614	60.0285	59.3629	83.6262	0.210017	85.0135	51.0525	81.9754	9.52009	5.67117	7.59067	1.66965
GSM3035881	GPL13534	GSE111629	68	M	Control					Validation	53.6863	70.713	66.6982	54.3893	0.056588	-2.22033	63.1995	70.7271	57.5744	6.63497	75.958	69.4966	70.7009	0.860003	74.2882	72.1973	67.3164	63.9005	60.9633	67.3152	73.7918	6.90409	63.0331	62.8747	72.8602	55.844	52.7386	68.0581	57.3773	51.0779	66.6623	0.154079	81.2221	47.7128	71.7376	9.34876	5.11505	7.41518	2.30752
GSM3035882	GPL13534	GSE111629	75	F	Control					Validation	70.9338	75.0419	71.831	74.1449	0.0664652	-2.68319	61.1604	75.0731	60.1648	6.65654	73.2034	77.1072	72.1952	0.958613	73.0219	74.4648	62.4709	62.0732	64.9081	63.358	72.5881	6.81744	63.1402	69.6118	73.5773	46.2821	56.2211	69.7361	72.3361	61.0859	74.8518	0.181337	80.1946	47.1254	65.0584	9.40762	5.60349	7.29152	1.5199
GSM3035883	GPL13534	GSE111629	78	F	Parkinson's Disease	8	08 Diseases of the nervous system	8A00.0	8A00.0 Parkinson disease		60.0466	78.9202	72.1487	83.4926	0.0547169	-2.88682	66.9503	71.2543	60.889	6.66142	77.1413	79.193	77.9836	0.909272	75.6892	71.9659	67.0511	62.9547	62.675	62.4745	73.3258	6.76899	63.3572	68.1898	74.655	60.5183	59.6291	70.3972	75.6513	55.2034	79.7731	0.142638	77.8073	47.4666	69.1208	8.98733	4.88009	7.46229	2.17958
GSM3035884	GPL13534	GSE111629	77	M	Control					Test	55.9654	67.7587	70.711	60.3894	0.0694692	-3.17399	70.8688	72.1512	61.3026	6.67144	72.8948	77.5114	72.6199	0.904583	70.1078	69.9919	66.3881	65.8923	64.1695	63.0803	72.0134	6.80887	65.6316	64.5474	74.9644	72.0752	55.2804	55.5331	64.959	54.3158	63.5093	0.189524	79.3034	49.1278	71.0412	9.41112	5.5836	7.64488	1.64325
GSM3035885	GPL13534	GSE111629	65	F	Parkinson's Disease	8	08 Diseases of the nervous system	8A00.0	8A00.0 Parkinson disease		73.5059	65.9129	57.7813	65.557	0.0531381	-2.77464	60.6988	68.2792	60.0733	6.77645	68.1581	65.7785	71.7311	1.06903	68.6462	67.6033	63.5052	63.1347	62.6806	61.5738	71.3785	6.90402	65.4164	65.2121	67.8696	64.5572	52.3019	54.2585	54.4964	55.391	60.5621	0.141719	81.4729	46.5272	62.8464	9.57177	5.0891	7.54061	1.44296
GSM3035886	GPL13534	GSE111629	68	F	Control					Train	60.8088	71.2905	63.893	71.6463	0.0656177	-3.05545	61.9425	70.8294	59.1044	6.53913	72.5963	69.1721	68.363	1.02614	73.035	71.211	64.6344	65.1104	70.5766	63.1148	70.4806	6.82887	63.0881	69.8146	71.2941	56.7789	55.9175	62.1178	60.5635	56.1803	63.3918	0.172515	79.5392	44.7638	68.0257	9.22556	5.65004	7.26793	1.42941
GSM3035887	GPL13534	GSE111629	60	M	Parkinson's Disease	8	08 Diseases of the nervous system	8A00.0	8A00.0 Parkinson disease		69.6539	66.0782	62.6597	67.0075	0.0790703	-1.77379	63.3485	67.1111	61.6699	6.50549	66.7851	61.7025	67.9776	0.979235	64.0933	72.5471	67.9918	62.6486	58.1005	67.2102	73.9549	6.64487	65.9535	66.9484	66.215	42.3199	52.9958	69.5454	54.6739	56.2927	55.9883	0.217888	80.0068	46.6397	59.3614	9.51745	5.42807	7.84028	1.78394
GSM3035888	GPL13534	GSE111629	85	M	Parkinson's Disease	8	08 Diseases of the nervous system	8A00.0	8A00.0 Parkinson disease		76.7391	93.467	88.5905	99.8714	0.0522943	-1.53703	86.4555	85.4269	62.3721	6.12339	99.9294	87.5376	87.6974	1.04296	87.7684	93.3943	85.7291	92.433	90.6851	79.4188	77.6284	6.38047	69.1319	75.2367	88.4457	45.2665	75.7959	90.5602	76.9167	68.0687	104.33	0.14332	91.3131	51.0501	83.3774	9.56608	5.68724	8.25886	1.47615
GSM3035889	GPL13534	GSE111629	79	M	Parkinson's Disease	8	08 Diseases of the nervous system	8A00.0	8A00.0 Parkinson disease		59.2051	75.5737	74.1506	72.258	0.0608705	-2.40854	71.0072	77.5347	61.9281	6.48668	81.9177	79.7301	77.9999	1.03068	75.1859	76.1785	72.9679	73.9763	72.7452	69.3012	75.0629	6.70833	67.7419	71.0629	78.7833	62.4819	64.1249	72.7727	60.2906	55.4503	71.3275	0.153502	83.93	46.8916	70.9534	9.48299	5.82789	7.41655	2.109
GSM3035890	GPL13534	GSE111629	76	M	Control					Train	67.2017	80.0376	70.8077	72.6501	0.0529295	-2.393	68.6852	72.4429	65.5889	6.41659	79.2157	77.9244	84.3286	1.19013	77.5376	83.3729	74.8155	76.4919	75.5457	69.3027	75.805	6.46588	71.6243	70.0773	78.0128	53.062	63.1174	82.2046	67.5419	59.7507	77.7519	0.13891	80.9278	47.8889	67.2727	9.40049	5.59586	7.90369	1.89917
GSM3035891	GPL13534	GSE111629	86	F	Parkinson's Disease	8	08 Diseases of the nervous system	8A00.0	8A00.0 Parkinson disease		60.6271	82.1988	73.0695	78.9298	0.0870204	-2.43409	67.792	80.554	62.6931	6.50179	85.1844	87.29	83.7886	1.16313	78.5699	80.1103	74.4988	76.2268	75.6062	72.8572	73.2259	6.59796	68.3349	71.8661	82.0714	76.8595	62.2002	67.3335	66.3095	47.4303	86.2736	0.243156	85.1331	49.307	70.7431	9.28	5.13509	7.75158	1.75565
GSM3035892	GPL13534	GSE111629	63	F	Control					Train	54.2608	66.9289	64.6025	57.0702	0.0676546	-2.71201	60.2562	64.6571	58.9393	6.60971	65.7746	65.3715	70.4777	0.962006	62.0597	67.2557	61.6878	58.9062	55.2946	60.7382	72.8503	6.76994	62.1885	64.9431	65.9387	56.408	48.7195	64.7267	53.6298	50.2164	55.0406	0.181786	79.2616	45.6165	66.1102	8.87483	5.47754	6.90957	1.97919
GSM3035893	GPL13534	GSE111629	64	F	Parkinson's Disease	8	08 Diseases of the nervous system	8A00.0	8A00.0 Parkinson disease		58.3477	65.6457	60.6343	52.6196	0.0577597	-2.76658	54.1949	67.9413	56.3425	6.82733	70.9013	65.2088	68.1996	0.847695	64.6201	66.2521	62.3123	59.6654	56.5585	61.4771	70.6288	7.00415	60.7723	61.3689	67.8386	52.219	49.8494	63.228	54.1248	43.5902	57.2992	0.156487	79.2101	46.6243	69.8051	8.71944	5.13716	7.70056	1.73925
GSM3035894	GPL13534	GSE111629	89	M	Control					Test	52.1958	80.1219	74.4564	66.1784	0.0602905	-2.25735	75.7735	81.8326	65.1009	6.26455	82.3563	90.796	77.8388	1.03005	80.1888	81.5491	73.9886	68.7615	71.5883	69.0495	78.972	6.49673	68.4932	71.8445	80.031	58.3563	65.1806	73.0446	79.5912	77.9521	70.3304	0.16345	76.6422	50.6449	69.0381	9.02626	5.74738	7.46973	2.66575
GSM3035895	GPL13534	GSE111629	80	M	Control					Train	75.5212	77.3823	64.3437	65.5536	0.0566605	-2.46936	65.0727	76.5216	63.3318	6.7832	81.7615	80.7857	73.0114	1.00375	73.0166	70.7498	67.3506	62.9481	70.9596	61.6351	73.5092	6.87235	68.7615	66.5593	74.4735	56.534	56.5918	73.3541	61.7296	61.551	71.0011	0.159621	83.5866	48.6319	68.4943	9.55521	5.33631	7.73178	1.35203
GSM3035896	GPL13534	GSE111629	69	F	Control					Test	63.5582	69.6655	65.3098	70.7085	0.0886016	-2.81096	61.7486	71.4448	56.2614	6.60656	72.9411	70.9861	69.6801	0.844097	68.0315	69.0803	67.2477	60.5641	60.6893	64.6332	71.1169	6.71519	60.3946	66.6071	71.8634	54.7218	54.9186	71.0417	56.036	62.5053	72.5561	0.223494	83.5521	48.4804	68.0016	9.12433	5.58738	7.20195	1.75398
GSM3035897	GPL13534	GSE111629	69	M	Parkinson's Disease	8	08 Diseases of the nervous system	8A00.0	8A00.0 Parkinson disease		59.1589	64.5558	58.3651	60.7816	0.0556705	-1.98394	59.6768	62.6881	63.0856	6.40912	65.0555	70.6375	68.3441	1.03958	56.4226	66.9909	60.9759	61.8117	61.0361	59.3284	77.4105	6.69885	68.2458	64.3279	63.7515	40.27	51.6625	70.6617	49.0876	47.2592	54.7352	0.140423	78.0686	46.3992	60.6783	9.48616	5.76299	7.60385	2.22536
GSM3035898	GPL13534	GSE111629	76	F	Parkinson's Disease	8	08 Diseases of the nervous system	8A00.0	8A00.0 Parkinson disease		76.3437	70.2982	70.3057	65.3893	0.0730099	-1.97604	65.886	71.0439	63.4277	6.65028	72.646	77.3692	70.3511	1.20708	76.4485	74.3042	69.2113	69.9071	70.3341	68.284	74.4562	6.65966	69.444	67.4413	70.3733	59.3157	59.5956	74.6347	60.0257	58.094	67.6902	0.163872	80.6989	47.8502	67.4662	9.62946	5.38287	7.5096	2.55885
GSM3035899	GPL13534	GSE111629	73	M	Parkinson's Disease	8	08 Diseases of the nervous system	8A00.0	8A00.0 Parkinson disease		80.8084	78.802	69.1973	69.9109	0.0489524	-1.69284	70.5191	74.2639	67.1922	6.82837	84.1502	74.3743	79.1596	1.04715	74.8291	78.8646	73.761	75.0003	71.9088	68.3296	77.229	6.88324	71.1006	67.9164	77.773	58.4607	57.5071	69.1744	58.0522	61.5639	69.4485	0.12062	83.5045	49.0009	77.6586	9.67247	5.74458	7.40657	1.57909
GSM3035900	GPL13534	GSE111629	59	F	Parkinson's Disease	8	08 Diseases of the nervous system	8A00.0	8A00.0 Parkinson disease		60.8491	53.0925	56.8644	50.8735	0.0602722	-2.54744	52.5872	58.1124	59.2373	6.90903	55.9684	60.5703	53.5285	0.893958	55.2868	64.0944	58.838	58.1479	49.258	57.5512	73.1629	7.01803	63.9999	61.6036	58.4239	43.2908	50.7924	61.5435	53.1721	44.2707	40.7045	0.165791	80.0079	44.0137	51.6401	9.12916	5.14294	7.5676	1.65996
GSM3035901	GPL13534	GSE111629	78	M	Control					Validation	74.0959	79.8643	74.0324	74.0847	0.0933753	-2.42016	68.7791	75.7674	62.1696	6.23405	82.2584	79.6406	72.8828	0.983148	77.1164	81.5043	75.142	72.8966	69.714	73.3195	72.7782	6.5333	67.462	69.7714	76.7521	57.4045	59.7596	76.7986	59.6539	60.4876	69.3537	0.237477	79.3935	49.3719	72.2832	9.60034	5.96436	7.41232	2.26287
GSM3035902	GPL13534	GSE111629	72	M	Control					Train	62.2984	71.0514	63.4144	63.0786	0.068372	-2.92575	59.8204	74.5317	59.0785	6.47244	77.4435	74.115	66.1954	1.11029	72.2344	73.8622	66.6936	62.4968	63.6382	63.1516	71.9984	6.78902	63.9817	65.1186	72.0103	64.6811	56.9001	70.1547	61.124	54.0602	64.1109	0.174155	83.1794	47.1244	67.6712	9.49047	5.56218	7.50201	2.33627
GSM3035903	GPL13534	GSE111629	77	M	Control					Test	83.0796	77.5762	71.2028	69.65	0.0924462	-2.35535	62.575	73.663	63.5559	6.47244	77.5442	78.0714	70.8277	1.06566	72.6618	76.1454	72.2507	64.0728	62.6663	69.3926	72.2742	6.62441	67.7461	68.0932	74.7934	64.7475	57.377	62.9995	61.9976	55.3523	68.9559	0.23419	83.1175	48.2882	68.4445	9.72747	5.75467	7.42654	2.56021
GSM3035904	GPL13534	GSE111629	72	F	Control					Test	79.9638	78.1834	73.5357	77.3072	0.0511385	-2.26984	69.5004	75.3461	65.857	6.66886	81.7531	73.3658	78.8943	1.22168	79.4189	78.895	76.6231	77.4136	79.4314	72.2059	75.6313	6.77487	69.5364	75.8057	77.9312	63.2429	61.7747	71.5842	62.2215	57.1551	72.9582	0.125502	82.3911	46.1741	76.8829	9.73673	5.57486	7.40097	2.09284
GSM3035905	GPL13534	GSE111629	63	M	Parkinson's Disease	8	08 Diseases of the nervous system	8A00.0	8A00.0 Parkinson disease		59.2025	65.607	56.5175	57.0404	0.0506875	-2.44542	61.0526	64.3677	61.5734	6.7269	64.1642	64.4387	64.209	0.99016	59.885	68.027	61.7834	58.6571	57.761	62.153	72.0339	6.88619	65.1337	67.1096	64.0376	50.3897	41.3761	62.2798	44.1159	50.01	47.1837	0.130341	76.2427	45.2721	60.6914	9.45141	5.71988	7.43695	1.73413
GSM3035906	GPL13534	GSE111629	77	M	Control					Train	72.6046	83.0644	72.3598	91.9532	0.0713526	-0.996436	75.7205	78.0469	72.5666	5.98656	87.463	79.8795	77.4107	1.28908	82.1259	85.1406	77.9051	78.6816	83.6233	77.0805	83.6494	6.3635	79.0042	72.2877	79.378	64.9359	64.6036	74.6734	62.8473	66.0385	85.7427	0.182485	78.57	50.0211	75.4037	9.5765	5.72399	7.78018	2.07522
GSM3035907	GPL13534	GSE111629	65	F	Control					Train	50.1997	74.3335	59.1562	61.6448	0.0689365	-3.17266	58.7376	69.1581	58.664	6.69037	72.4664	66.3721	68.4734	0.930761	67.1166	68.3816	64.7871	58.2705	54.376	61.4294	71.2029	6.79333	61.7366	66.9286	69.5848	55.3141	51.3646	60.9362	54.092	71.7594	67.8249	0.201042	78.0812	47.8979	69.8774	9.20774	5.51939	7.63267	1.4814
GSM3035908	GPL13534	GSE111629	81	M	Control					Test	75.7596	80.1572	69.9673	76.7104	0.0814481	-1.69982	72.4482	79.5463	65.6511	6.14549	86.5488	83.2038	78.91	1.10829	79.5407	85.2875	79.9307	82.0941	80.7009	78.3925	79.2448	6.29624	71.4804	70.9762	81.1929	63.2841	69.8306	69.6095	66.4319	60.079	82.2494	0.222929	83.7374	49.9412	77.8514	9.59443	5.59923	7.32431	2.50879
GSM3035909	GPL13534	GSE111629	76	F	Parkinson's Disease	8	08 Diseases of the nervous system	8A00.0	8A00.0 Parkinson disease		70.2262	77.3465	64.8203	71.7403	0.0533493	-1.87343	61.3504	73.4768	68.0961	6.27739	81.9019	77.2622	76.7485	1.15498	74.0891	74.5606	67.1529	71.9959	71.4089	62.9676	78.1232	6.61399	70.7729	70.3422	77.4014	62.6632	61.7601	68.7584	56.1995	56.9417	62.2388	0.136739	81.2086	44.0524	70.9964	9.51839	5.23217	7.26846	2.50566
GSM3035910	GPL13534	GSE111629	54	F	Parkinson's Disease	8	08 Diseases of the nervous system	8A00.0	8A00.0 Parkinson disease		38.2605	57.0199	59.086	60.4615	0.0668467	-3.06326	59.173	61.558	56.3208	6.58156	60.5096	55.5844	58.8369	1.0705	55.2752	59.9455	58.2439	50.0104	53.1183	57.7263	69.7458	6.81514	60.326	63.4284	62.0997	52.9753	42.8567	47.7968	56.9347	51.5705	45.5165	0.189523	78.7951	45.5955	57.1488	8.97845	5.60933	7.62586	1.39068
GSM3035911	GPL13534	GSE111629	80	M	Parkinson's Disease	8	08 Diseases of the nervous system	8A00.0	8A00.0 Parkinson disease		61.1748	79.8536	67.6712	76.0506	0.0522974	-2.33482	67.555	80.3186	64.6081	6.34566	88.1719	81.6578	79.0392	1.05425	80.0309	77.0703	69.707	68.3923	77.9406	63.3005	76.6339	6.67471	69.4812	66.0383	77.8832	52.1041	55.5357	72.3262	56.4464	51.7918	86.7125	0.126329	79.4528	44.8685	70.4467	9.31203	5.43448	8.13569	1.93301
GSM3035912	GPL13534	GSE111629	76	M	Control					Test	61.8978	80.2302	66.5351	69.8177	0.0521651	-2.42913	66.5733	73.2355	57.9521	6.4479	75.9224	77.5368	89.9885	0.962038	67.7135	78.7437	69.1096	68.484	70.2257	64.0729	75.337	6.59801	61.9631	70.9239	74.7498	41.7918	57.9951	77.2697	67.9725	66.9623	67.6595	0.137328	85.4839	44.417	71.8083	9.48624	6.11983	7.41914	1.80626
GSM3035913	GPL13534	GSE111629	78	F	Parkinson's Disease	8	08 Diseases of the nervous system	8A00.0	8A00.0 Parkinson disease		63.8006	78.5772	74.3047	78.1332	0.107426	-2.30212	81.1506	74.4643	64.9917	6.00476	83.6475	80.9006	74.2267	1.25969	72.5971	84.3438	75.3191	75.109	75.1576	77.1329	79.8174	6.21096	69.8629	71.0553	82.0752	69.6948	61.8243	67.5324	64.1484	54.1745	77.4141	0.267144	86.281	50.651	71.2921	9.40443	5.73455	7.71933	1.40609
GSM3035914	GPL13534	GSE111629	73	F	Control					Train	52.7414	75.9647	61.9101	65.1922	0.0792054	-2.61365	71.2226	73.3813	64.1907	6.47714	76.3778	74.7232	76.6218	1.11351	68.9038	72.8585	64.6845	66.9085	65.713	63.5368	75.3162	6.68563	68.8609	69.9622	75.2299	78.1131	51.9853	45.6987	53.4148	55.8491	70.0004	0.22648	81.6303	48.9525	67.5034	9.02295	5.41367	7.84133	1.92896
GSM3035915	GPL13534	GSE111629	74	M	Parkinson's Disease	8	08 Diseases of the nervous system	8A00.0	8A00.0 Parkinson disease		77.0087	79.756	70.1678	80.399	0.0759048	-1.57034	59.8021	77.7515	68.4394	6.39286	77.0915	76.491	75.2173	1.19917	73.2221	83.9593	75.386	72.7367	75.0136	74.2545	82.0635	6.3823	72.6726	72.2964	75.8668	56.1608	59.1346	75.8231	57.9015	69.8328	74.467	0.202032	81.8717	46.6266	73.5099	9.68703	5.36028	7.56975	1.4161
GSM3035916	GPL13534	GSE111629	72	M	Control					Train	50.13	76.7309	64.8276	70.0278	0.056535	-3.02602	60.0147	71.6155	61.0113	6.49087	76.7443	73.308	69.3306	0.949514	69.6145	70.8402	65.2187	62.6158	68.4996	63.379	75.2749	6.78159	65.8952	67.3835	71.5457	63.3129	54.4878	63.1334	53.6702	53.3124	57.6558	0.150996	79.9086	48.2658	69.2669	9.36479	5.07454	7.59702	1.08936
GSM3035917	GPL13534	GSE111629	81	M	Parkinson's Disease	8	08 Diseases of the nervous system	8A00.0	8A00.0 Parkinson disease		64.2193	84.5836	75.2022	65.4688	0.0763255	-2.09729	77.8083	82.9015	62.76	6.08826	88.676	82.8476	81.0147	1.15575	82.385	83.1086	77.1009	79.5875	80.4909	76.3055	79.2398	6.36273	66.9437	70.7891	82.398	62.6469	65.5534	79.1929	66.2523	60.0627	93.1892	0.209405	88.6519	50.2554	81.5153	9.30531	5.085	7.58133	2.22606
GSM3035918	GPL13534	GSE111629	61	F	Control					Train	60.4461	61.4322	60.6936	55.9667	0.0708348	-1.25318	61.5171	60.7931	72.3662	6.36755	65.0811	63.1736	67.8176	1.20806	59.3145	65.7323	60.3422	60.3006	56.3313	61.4038	84.4913	6.48232	76.0368	67.8961	66.4214	34.1223	48.9915	76.2132	60.8326	58.1852	60.0355	0.192	78.6807	46.4526	60.9914	8.90038	5.47779	7.60821	0.899263
GSM3035919	GPL13534	GSE111629	78	M	Parkinson's Disease	8	08 Diseases of the nervous system	8A00.0	8A00.0 Parkinson disease		74.7988	83.3998	67.4027	63.5525	0.0434961	-1.33299	74.7874	76.9345	63.9597	6.44476	81.5401	77.6654	79.6664	1.18247	78.7396	74.9301	71.8694	73.003	80.4987	68.0046	76.9533	6.72909	69.0053	69.6006	77.526	36.1237	57.0366	90.8405	58.2115	57.4566	76.0462	0.106427	79.6842	46.8399	74.1527	9.58916	5.44168	7.31722	1.51254
GSM3035920	GPL13534	GSE111629	65	M	Control					Train	63.8651	63.6114	65.3085	51.2459	0.045554	-2.88831	54.2453	62.2936	56.1363	6.88345	63.662	65.188	65.3172	0.892398	64.5517	61.9102	57.0869	54.3767	58.9984	55.6347	69.7532	7.11679	61.0828	60.1379	62.4582	50.4151	44.9678	63.2218	65.5979	54.3573	57.2599	0.120553	76.6256	44.6315	59.0906	9.04761	5.34048	7.33685	2.15929
GSM3035921	GPL13534	GSE111629	70	F	Control					Train	47.767	67.7444	60.0276	61.0896	0.0569996	-3.04427	70.0238	66.3833	62.1252	6.88185	70.044	70.4732	68.0709	1.00517	67.6065	62.7335	60.7694	56.4847	57.4141	59.1223	71.5141	7.06007	66.6905	63.873	68.5944	49.4473	51.0734	66.4385	55.0486	50.9153	55.2253	0.144681	80.9156	47.2996	70.1725	9.13855	5.23089	7.74381	0.819866
GSM3035922	GPL13534	GSE111629	56	F	Control					Test	67.8739	59.6576	45.4629	39.9494	0.0455192	-2.10456	50.0141	54.0965	56.3577	6.75138	55.4461	56.7041	48.6614	0.978306	53.1511	59.4463	55.2302	57.9031	53.3542	57.5597	74.0564	7.08967	62.027	58.296	57.0153	44.1419	48.5928	59.3049	38.908	47.2871	36.0929	0.117483	75.9122	44.0494	58.4413	9.27404	5.31745	7.61692	1.73521
GSM3035923	GPL13534	GSE111629	77	M	Parkinson's Disease	8	08 Diseases of the nervous system	8A00.0	8A00.0 Parkinson disease		19.0103	76.2804	70.0351	57.8982	0.045012	-2.52294	74.236	73.532	59.3895	6.73088	77.5117	77.6136	73.9537	1.06123	75.3138	67.082	64.9041	67.6695	72.9914	62.2613	72.584	6.82548	63.9459	61.5203	73.6027	48.8243	51.7398	67.8236	57.1225	59.1676	67.3525	0.128299	80.0867	46.486	74.1481	9.08945	4.85741	7.57018	1.74535
GSM3035924	GPL13534	GSE111629	70	M	Parkinson's Disease	8	08 Diseases of the nervous system	8A00.0	8A00.0 Parkinson disease		48.9562	72.0432	61.3521	65.3495	0.0454683	-3.10403	62.266	71.7962	58.5239	6.55206	76.5534	70.3007	72.5031	1.04464	64.0175	67.7515	65.898	65.1217	64.5079	61.2138	71.2564	6.89771	63.0046	65.9852	68.9258	57.9299	53.4415	68.1624	63.2316	64.0333	70.3859	0.118045	81.0852	45.4644	71.7349	9.22861	5.06889	7.72006	1.38376
GSM3035925	GPL13534	GSE111629	72	M	Control					Train	60.939	75.4909	67.2751	66.5926	0.061344	-2.50836	68.7628	69.6662	61.1223	6.61718	73.2511	74.1125	73.4548	0.914024	69.607	75.9238	69.0485	65.6912	65.8491	68.9476	73.6761	6.67385	66.6119	69.7474	73.4195	55.9509	56.8875	81.1577	52.4591	62.9262	77.1369	0.169881	77.7634	50.512	69.8654	9.20211	5.27062	7.98608	2.80223
GSM3035926	GPL13534	GSE111629	75	F	Parkinson's Disease	8	08 Diseases of the nervous system	8A00.0	8A00.0 Parkinson disease		69.0581	84.8872	76.6965	83.1633	0.123789	-2.4794	75.1621	77.0267	64.3485	6.01085	78.1273	76.9347	80.1607	1.44657	81.8608	85.3447	74.7194	74.5429	73.3987	78.2058	77.7513	6.31955	69.6336	76.6766	79.0596	71.3579	62.9908	64.9471	66.036	60.6386	79.6512	0.294922	89.9639	49.1663	68.1596	9.49853	5.30573	7.51984	1.83985
GSM3035927	GPL13534	GSE111629	60	M	Parkinson's Disease	8	08 Diseases of the nervous system	8A00.0	8A00.0 Parkinson disease		55.9627	67.0957	66.1358	58.1253	0.0560311	-3.07211	57.7262	63.095	61.4608	6.63899	66.588	61.0129	69.0801	1.02446	62.6347	69.313	66.1675	61.1243	61.5709	66.5687	72.014	6.92615	66.6631	63.668	63.5498	37.1349	46.4083	66.3959	54.5481	50.2469	60.2385	0.145065	75.257	45.9549	68.2516	9.3191	5.39397	7.61234	0.886189
GSM3035928	GPL13534	GSE111629	80	M	Control					Test	74.4189	75.4403	71.0824	71.4664	0.0552753	-2.01331	74.99	74.1709	66.3564	6.37228	84.0715	81.2172	82.3522	1.14084	74.747	76.0376	70.2554	68.975	77.2081	68.3887	78.4983	6.63127	72.1067	71.5756	76.9958	56.5321	58.1829	69.8415	58.5821	62.8383	72.5447	0.136785	80.5459	46.8792	74.2708	9.65038	5.37786	7.74422	2.34637
GSM3035929	GPL13534	GSE111629	73	M	Control					Test	58.4612	70.0418	72.3662	63.0482	0.0746834	-1.82822	68.7299	68.3464	66.5079	6.41485	72.6855	75.3067	70.7966	1.29942	68.3421	72.4965	67.5291	67.1514	66.453	67.3434	78.6954	6.56517	71.2687	69.2172	68.9532	51.2708	58.6519	74.6812	69.0893	59.6352	69.3698	0.232138	84.5513	47.7056	69.8679	9.10195	6.09576	7.49764	1.66461
GSM3035930	GPL13534	GSE111629	62	F	Parkinson's Disease	8	08 Diseases of the nervous system	8A00.0	8A00.0 Parkinson disease		58.2311	68.2783	58.5381	55.6415	0.0720757	-3.0027	57.4329	62.5902	61.0362	6.59525	62.0152	65.1779	69.0021	1.0171	58.8759	66.0345	59.5191	54.089	55.1149	61.0147	73.1302	6.868	64.9134	66.6032	62.0148	48.1203	47.0384	61.7712	61.4615	52.0343	55.11	0.192607	79.4511	47.5992	57.8296	9.23922	5.52124	7.62885	1.7256
GSM3035931	GPL13534	GSE111629	71	M	Control					Train	67.6429	68.5632	60.7686	71.3677	0.0559546	-2.62619	60.1289	69.6973	72.1299	6.70319	77.0433	74.3746	76.5125	1.16765	69.331	72.3915	65.8707	62.9901	73.364	63.8943	76.0744	6.78838	76.5254	65.9617	70.5456	31.6648	53.1714	82.8074	64.8203	60.0141	68.9646	0.158699	75.5236	44.9713	65.8617	9.34781	4.99301	7.31153	2.37579
GSM3035932	GPL13534	GSE111629	73	M	Parkinson's Disease	8	08 Diseases of the nervous system	8A00.0	8A00.0 Parkinson disease		49.1141	73.9433	69.974	59.8755	0.0488987	-2.28843	59.8682	68.0268	65.5223	6.75409	72.7974	74.3373	72.8796	1.07677	62.5834	71.4276	64.6462	63.0886	68.8796	65.4931	77.0966	6.80813	70.2044	66.1652	67.9711	28.0275	51.705	75.9226	57.2303	56.6912	66.4659	0.127965	80.9697	41.3966	67.868	9.26265	5.49117	8.09052	0.956511
GSM3035933	GPL13534	GSE111629	70	F	Control					Test	63.1216	66.3446	60.4168	55.3019	0.0499039	-3.1866	57.0218	67.2377	60.9502	6.58422	73.2339	71.951	65.6478	1.08833	66.0923	65.4843	56.9608	59.7719	62.0188	54.6411	71.0486	6.96274	65.08	64.7141	66.2	29.3057	58.8717	78.6475	57.7503	58.0078	67.533	0.144071	77.321	43.0475	66.966	9.54928	4.78582	7.66845	2.47381
GSM3035934	GPL13534	GSE111629	82	F	Parkinson's Disease	8	08 Diseases of the nervous system	8A00.0	8A00.0 Parkinson disease		70.9415	77.8835	81.0186	74.8928	0.056853	-1.81005	90.5694	77.1511	68.693	6.32499	89.6831	83.7046	87.2293	1.13182	83.9792	81.162	78.0544	79.8271	78.6316	73.8223	77.9005	6.61169	71.7292	73.2127	81.6569	53.1807	61.3819	92.5012	75.5995	63.6437	87.7129	0.1546	83.7615	49.4409	73.2408	9.5292	5.5393	7.61582	1.74912
GSM3035935	GPL13534	GSE111629	55	F	Control					Train	37.6683	61.6095	51.7209	51.3562	0.0568771	-3.6515	45.7877	50.6927	52.546	7.37538	56.1742	57.3329	55.729	0.737073	53.8621	55.0707	55.7389	45.581	39.3824	54.0208	70.1872	7.27032	55.8523	56.1304	59.7949	23.3405	43.0151	77.6172	55.5703	52.1566	46.6985	0.156742	72.4781	40.4601	60.8996	8.83155	5.59404	7.42223	1.77093
GSM3035936	GPL13534	GSE111629	68	F	Control					Train	50.0102	70.7133	60.0473	59.9067	0.0475857	-1.93473	63.4699	71.0217	66.3683	6.48249	76.8902	69.357	82.2205	0.9793	69.075	67.7172	63.1784	65.8108	67.6194	64.8841	77.4307	6.85708	69.8874	65.9967	71.4064	29.2567	51.1323	88.0768	48.9518	67.2601	73.5047	0.129679	76.1242	46.2373	64.1037	9.42242	5.17407	7.4923	1.46105
GSM3035937	GPL13534	GSE111629	62	F	Control					Train	59.4712	56.7164	58.2121	54.1884	0.0662834	-2.53849	55.1265	61.617	61.7082	6.40789	59.7815	63.3791	62.7703	1.0351	55.32	65.9213	61.4093	58.0877	53.0886	62.2763	73.537	6.66331	66.2534	60.4824	62.0027	36.2691	46.3792	64.3751	51.8978	56.3123	44.1517	0.187338	82.4058	44.5984	61.0537	9.33409	5.0699	7.57336	1.91097
GSM3035938	GPL13534	GSE111629	53	F	Control					Train	55.8241	53.6505	50.6381	50.0119	0.0589433	-2.40238	62.474	53.5654	58.049	6.9024	51.6244	54.9973	55.2903	0.9522	47.2685	56.9911	52.1917	47.4945	51.3235	55.3135	72.6322	7.01976	63.1951	59.3545	53.5122	43.6412	41.1052	61.8876	44.8329	46.9403	37.4738	0.143344	76.3082	43.165	47.3569	9.03123	5.31081	7.21981	0.351493
GSM3035939	GPL13534	GSE111629	74	F	Control					Test	65.5162	87.25	73.8921	68.157	0.0508995	-2.31374	63.5117	76.1957	66.8332	6.50733	80.4313	76.1436	87.9502	1.13753	68.6945	78.6782	71.2623	73.0083	73.0753	70.5564	78.1308	6.6498	72.8005	71.912	77.2404	37.0485	58.1578	83.6405	59.7577	69.0193	82.9617	0.150761	82.6889	48.641	74.0507	9.37699	5.50681	8.08154	1.18277
GSM3035940	GPL13534	GSE111629	71	M	Parkinson's Disease	8	08 Diseases of the nervous system	8A00.0	8A00.0 Parkinson disease		55.1266	85.8464	74.7363	65.8203	0.0777035	-1.73317	66.8823	75.1533	65.187	6.22308	81.2423	73.2367	80.6908	1.09397	78.677	80.6343	73.2308	71.9837	74.8873	71.4253	76.3389	6.44773	68.691	71.0676	76.1916	50.4929	66.3638	79.9007	71.1524	67.176	74.5213	0.194427	82.5889	47.2849	72.6931	9.01151	6.09263	7.9893	1.32277
GSM3035941	GPL13534	GSE111629	80	M	Control					Train	64.1067	66.2246	65.257	59.6682	0.0597003	-1.94179	61.6421	68.4621	75.1095	6.49533	73.6198	80.5829	73.4862	1.06218	72.5598	70.2974	67.0739	64.3592	66.3599	64.643	82.6599	6.72627	78.1126	68.5299	67.2388	48.6002	59.0422	69.9773	53.9383	51.9481	56.2853	0.144777	78.8074	43.355	59.1204	9.29307	5.25121	7.73351	1.242
GSM3035942	GPL13534	GSE111629	74	F	Control					Train	53.5815	74.3934	64.8939	64.2788	0.0854645	-3.22209	69.3772	71.9256	59.0464	6.49995	72.4774	74.4438	74.3169	0.930758	75.043	71.6035	64.7065	61.1663	64.0115	62.9368	70.7713	6.80811	63.2043	68.4944	72.4123	59.1004	56.0036	66.9795	61.3309	55.2314	66.3446	0.218484	80.4653	45.3661	65.4213	8.74996	5.21014	7.93914	1.51657
GSM3035943	GPL13534	GSE111629	76	F	Parkinson's Disease	8	08 Diseases of the nervous system	8A00.0	8A00.0 Parkinson disease		62.774	80.0734	65.9317	73.788	0.0769207	-2.1361	63.8267	75.6846	58.5067	6.65202	81.4388	77.9581	83.1135	0.819662	76.658	78.715	71.769	72.2505	69.2139	72.427	71.2753	6.76904	59.9457	68.1993	77.593	44.8961	55.6802	77.8748	55.6764	68.096	74.1123	0.18053	82.3541	45.2635	74.4067	9.4446	5.90718	8.1986	1.92857
GSM3035944	GPL13534	GSE111629	88	F	Parkinson's Disease	8	08 Diseases of the nervous system	8A00.0	8A00.0 Parkinson disease		53.992	80.5757	73.8089	62.5975	0.0876829	-2.28573	68.7133	73.4355	68.6506	6.88289	86.7153	89.1415	75.0627	0.922873	86.1347	82.2944	78.4197	69.4444	67.9079	78.4106	77.1294	6.80194	69.5842	74.281	82.9969	36.8342	65.2759	99.1244	70.1269	75.7561	87.3409	0.207694	85.9019	49.4907	73.3075	8.26081	5.63544	8.21509	0.88205
GSM3035945	GPL13534	GSE111629	78	F	Parkinson's Disease	8	08 Diseases of the nervous system	8A00.0	8A00.0 Parkinson disease		62.2949	81.5741	69.1425	65.6031	0.0695239	-2.6766	67.8211	78.9395	62.0261	6.67368	84.0542	78.8575	77.7835	1.13228	77.7861	73.1193	67.6069	75.4057	79.8558	64.1277	73.3358	6.72789	66.0099	68.2006	79.1856	58.6869	52.678	66.909	59.5802	60.0132	79.0088	0.180514	80.8028	49.7776	74.0852	9.32956	5.39293	8.05434	0.77058
GSM3035946	GPL13534	GSE111629	82	F	Parkinson's Disease	8	08 Diseases of the nervous system	8A00.0	8A00.0 Parkinson disease		51.2822	73.8075	64.9527	57.0538	0.0756448	-2.71757	63.2599	68.7255	59.7702	6.55062	79.2727	82.0358	74.585	1.05578	69.0251	73.5114	70.022	72.452	68.5837	69.1416	71.7585	6.71621	64.278	67.892	72.2315	53.6689	59.6927	71.9693	64.1495	56.8909	71.0052	0.202093	83.8674	45.946	68.3293	8.91576	5.25469	7.97017	1.71394
GSM3035947	GPL13534	GSE111629	60	M	Parkinson's Disease	8	08 Diseases of the nervous system	8A00.0	8A00.0 Parkinson disease		63.123	70.3465	51.8285	52.9091	0.0591142	-3.07968	58.2765	62.1999	59.2775	6.68217	67.2234	62.3873	80.6843	1.08761	59.0292	69.331	63.6004	64.7959	64.524	59.3635	74.1492	6.77726	62.8806	63.5147	64.5512	65.1597	55.4569	61.8215	48.5228	55.4754	65.8995	0.153517	82.5405	47.072	59.7763	9.50099	5.36095	8.0236	1.43289
GSM3035948	GPL13534	GSE111629	81	M	Control					Train	73.5369	79.5202	70.1344	75.8618	0.059759	-2.84777	78.8073	75.2599	60.7921	6.43465	86.9044	82.3576	78.2589	1.02316	79.1044	74.7791	68.1198	69.3401	70.0873	63.7145	72.6469	6.66673	63.6308	68.5029	78.6413	47.5452	55.826	76.7949	60.8037	66.0755	75.0748	0.158068	81.668	47.452	76.358	9.64259	5.53851	8.00958	1.73973
GSM3035949	GPL13534	GSE111629	80	F	Parkinson's Disease	8	08 Diseases of the nervous system	8A00.0	8A00.0 Parkinson disease		75.4203	78.8349	70.9893	66.7062	0.090412	-1.96214	77.311	78.6044	64.0576	6.50832	81.6659	81.8716	71.7592	1.04954	68.7008	81.1532	75.6033	77.9474	78.2695	77.2207	75.7445	6.63371	71.0848	69.1847	80.5149	53.7491	58.1643	86.0444	64.8487	62.9168	76.5681	0.237458	82.7294	49.4546	74.5687	9.58406	5.51078	7.65373	1.73259
GSM3035950	GPL13534	GSE111629	83	F	Parkinson's Disease	8	08 Diseases of the nervous system	8A00.0	8A00.0 Parkinson disease		72.3725	81.8453	73.1208	72.1855	0.0584805	-2.18894	73.0727	79.6957	63.5008	6.4379	85.9764	84.0479	77.5419	1.0411	80.5067	81.98	76.7195	77.9942	80.0364	74.6754	74.9156	6.5991	67.5942	72.3666	81.2204	65.2131	65.3319	78.6313	65.4097	59.3886	77.3267	0.143775	85.5243	48.9225	79.7272	9.5379	5.49805	7.39529	2.29557
GSM3035951	GPL13534	GSE111629	77	M	Parkinson's Disease	8	08 Diseases of the nervous system	8A00.0	8A00.0 Parkinson disease		61.0295	75.903	64.6587	62.9423	0.0508168	-2.07432	72.6799	68.9947	68.1034	6.44369	73.996	78.0264	71.58	1.02698	76.0235	71.7221	68.5104	70.2909	69.6405	66.6757	71.9889	6.874	71.1845	61.4317	74.0278	56.8494	48.9818	77.568	55.568	52.3973	60.9037	0.171315	82.8381	46.925	71.6281	9.54536	5.39549	8.09037	2.1047
GSM3035952	GPL13534	GSE111629	77	M	Parkinson's Disease	8	08 Diseases of the nervous system	8A00.0	8A00.0 Parkinson disease		62.97	75.9126	61.2523	67.6675	0.0603503	-2.15888	68.8221	73.8304	61.8762	6.72004	76.6806	79.2708	77.6858	1.26462	69.1368	75.181	67.6141	70.754	74.5191	66.713	75.0235	6.67374	66.6215	69.5186	73.2851	45.2261	57.1986	73.1752	51.8799	49.5085	78.5634	0.140383	83.9764	47.473	68.2551	9.0696	5.79462	7.73404	2.03431
GSM3035953	GPL13534	GSE111629	78	F	Parkinson's Disease	8	08 Diseases of the nervous system	8A00.0	8A00.0 Parkinson disease		76.79	77.0226	63.1877	80.2681	0.0641774	-2.2	84.1929	77.6034	63.012	6.54616	81.1501	79.185	61.4132	1.23412	62.8337	69.5868	65.1754	74.8852	76.7415	62.1545	74.7472	6.76779	67.5826	63.8724	75.3339	66.6341	59.8214	80.3784	51.4918	50.358	64.489	0.236866	78.3646	48.6047	74.556	9.64747	5.25982	8.15307	1.73529
GSM3035954	GPL13534	GSE111629	57	M	Parkinson's Disease	8	08 Diseases of the nervous system	8A00.0	8A00.0 Parkinson disease		63.3674	64.8961	56.6712	51.2397	0.0657015	-1.50502	54.5581	59.1403	66.7311	6.64115	58.3819	58.5887	62.3241	1.04984	54.9822	64.7229	59.5382	58.7858	52.7765	61.021	79.7198	6.74941	72.6281	60.4171	59.6591	54.9695	48.219	59.6939	50.493	44.1437	49.0532	0.173476	78.9655	44.169	59.4421	9.37763	5.63561	7.30376	1.72602
GSM3035955	GPL13534	GSE111629	76	F	Parkinson's Disease	8	08 Diseases of the nervous system	8A00.0	8A00.0 Parkinson disease		58.8737	71.0658	64.472	62.7423	0.0574285	-1.94659	65.6527	75.6185	62.7907	6.49408	77.1386	77.6584	74.2316	1.03037	74.2562	76.8672	70.7172	67.6311	68.6562	69.8386	75.4218	6.80844	68.9256	68.9425	74.8873	61.8772	59.9711	60.6847	55.3492	57.717	72.4713	0.161105	81.7856	49.9074	68.6758	9.39134	6.03579	7.42802	2.30228
GSM3035956	GPL13534	GSE111629	65	F	Parkinson's Disease	8	08 Diseases of the nervous system	8A00.0	8A00.0 Parkinson disease		38.577	65.4235	58.0182	61.2894	0.0553932	-3.50342	51.5265	62.2944	53.5979	7.02868	65.2949	66.2982	67.9077	0.94837	63.9004	64.8823	59.0615	57.6518	55.0674	58.8957	68.7303	7.09879	59.0464	63.3111	64.6458	52.9635	46.1469	54.6505	55.0349	52.6855	53.0949	0.155075	76.752	45.2947	62.7197	9.24743	5.75423	7.40449	2.07218
GSM3035957	GPL13534	GSE111629	71	F	Parkinson's Disease	8	08 Diseases of the nervous system	8A00.0	8A00.0 Parkinson disease		70.2657	77.756	72.1275	73.2549	0.103121	-1.64013	65.8131	76.8261	62.7458	6.46597	76.859	72.9101	76.1447	1.07612	75.6314	80.4848	73.7904	73.5988	69.8634	78.0116	74.4173	6.47612	68.4925	72.1393	77.5843	70.4959	66.6523	80.9929	68.0853	62.2438	78.9533	0.274683	84.2036	48.6512	65.7305	9.46262	6.04056	7.9131	2.06931
GSM3035958	GPL13534	GSE111629	82	F	Control					Test	66.2209	73.7363	67.2007	65.0369	0.0667099	-3.31601	67.7569	76.8308	58.5095	6.67269	82.3805	82.6096	74.19	0.921093	75.5067	73.3549	68.6551	66.1602	70.4294	68.2846	69.8088	6.86644	63.0835	69.155	77.5247	70.7082	59.5972	60.3739	58.1754	55.8293	68.8489	0.160117	79.6186	48.9667	77.6177	9.54751	5.61561	7.43489	1.7096
GSM3035959	GPL13534	GSE111629	72	F	Parkinson's Disease	8	08 Diseases of the nervous system	8A00.0	8A00.0 Parkinson disease		63.3103	71.9005	63.189	64.0385	0.0541919	-2.88872	73.1658	66.7617	57.9414	6.63187	73.9602	73.1508	80.0987	1.05198	77.175	70.8378	65.9538	68.1624	67.9863	62.7603	72.4995	6.91241	64.1031	65.1022	71.418	60.2011	57.6267	68.5059	53.5255	61.2601	67.1161	0.158296	80.4765	46.1416	66.9591	9.35104	5.89662	7.30608	2.21392
GSM3035960	GPL13534	GSE111629	76	M	Control					Test	81.573	73.253	65.352	64.4611	0.0565182	-2.16696	62.05	74.3208	58.7167	6.59014	78.6923	77.4801	82.5993	1.03082	68.3369	70.2366	66.9786	68.9782	70.1577	64.5876	74.1262	6.75782	64.8496	64.3346	74.8106	51.9334	57.5886	63.2699	58.0224	55.0486	70.4613	0.154984	84.0512	47.4909	72.3242	9.66013	5.87898	7.26025	2.15731
GSM3035961	GPL13534	GSE111629	84	M	Control					Train	80.439	85.2106	73.3509	77.2055	0.0626974	-2.22855	91.2685	80.8237	67.4409	6.36424	89.6862	85.882	83.2065	1.18159	81.8526	82.6124	79.6559	87.9069	92.0379	76.4546	78.2329	6.6312	74.7541	72.0033	85.7125	69.3057	60.2085	80.2761	65.1935	54.8912	79.6257	0.16554	85.3461	50.3022	82.2489	9.72581	5.44539	7.86215	1.40773
GSM3035962	GPL13534	GSE111629	63	F	Parkinson's Disease	8	08 Diseases of the nervous system	8A00.0	8A00.0 Parkinson disease		65.7382	64.0841	58.0385	56.091	0.0604528	-2.44435	68.2992	63.0903	60.3271	6.78181	64.6786	64.3467	66.3651	1.35989	61.3773	67.5419	62.0408	65.782	70.6565	61.0665	72.6247	6.87348	67.7023	65.8152	64.1979	47.3654	46.4692	62.7564	60.0309	61.0633	56.1107	0.165975	78.8966	45.9932	58.2894	9.38496	5.47708	7.32642	1.64514
GSM3035963	GPL13534	GSE111629	78	M	Parkinson's Disease	8	08 Diseases of the nervous system	8A00.0	8A00.0 Parkinson disease		62.8941	84.4404	72.4221	56.8929	0.0547307	-1.9918	62.2653	68.4013	58.7113	6.33886	83.9218	80.0536	68.1601	0.938855	79.0368	77.5614	65.1615	70.2827	78.3584	64.7146	75.0333	6.68406	63.66	72.862	75.4235	36.4383	52.8069	76.9864	65.3156	54.43	100.451	0.121889	81.5971	48.0419	76.8272	9.36869	4.6904	8.09587	2.37466
GSM3035964	GPL13534	GSE111629	71	F	Control					Train	73.0756	73.4374	64.3908	58.2349	0.0656286	-2.42849	65.517	71.0934	55.5774	6.83395	70.8019	73.1702	67.3627	1.03877	65.2458	70.2073	63.6113	63.6631	66.9388	62.9821	69.5875	6.89932	60.3879	66.7657	72.8973	57.3506	48.7836	58.8129	57.1041	57.5765	55.033	0.186491	80.0533	46.8503	69.4202	8.94549	5.68282	7.64226	1.65033
GSM3035965	GPL13534	GSE111629	74	F	Parkinson's Disease	8	08 Diseases of the nervous system	8A00.0	8A00.0 Parkinson disease		78.815	73.4083	55.6681	57.7296	0.0532708	-2.742	53.5996	65.3144	58.265	6.96744	70.8957	75.5134	70.0265	0.833734	67.3624	70.8994	60.5983	61.5551	62.6878	60.8399	73.8693	6.98297	62.8913	64.428	68.4099	52.2072	54.6773	68.4261	51.1801	55.4605	65.4914	0.134068	77.1208	47.545	67.9986	9.61191	5.462	8.16578	1.95886
GSM3035966	GPL13534	GSE111629	86	M	Control					Train	78.4648	88.1365	79.9632	76.8357	0.0960466	-1.74964	82.5044	76.9873	65.2397	6.06598	86.7391	87.8298	89.6362	1.39853	85.6295	84.1691	74.281	77.0405	80.6628	71.2261	76.4407	6.3644	71.249	78.1655	83.6565	57.1646	60.3537	73.5221	68.0058	63.9331	97.6847	0.259835	82.9167	50.9588	70.495	9.50289	6.11318	7.40214	1.58446
GSM3035967	GPL13534	GSE111629	72	M	Parkinson's Disease	8	08 Diseases of the nervous system	8A00.0	8A00.0 Parkinson disease		78.2016	76.4008	70.8305	73.1374	0.0493089	-1.49837	74.5048	75.8562	69.0855	6.4871	79.5827	74.5194	73.1567	1.19399	79.6143	79.4162	74.0104	80.6469	81.0734	72.4495	79.0547	6.58985	75.9759	66.5501	74.6102	57.1166	60.713	72.3596	57.3822	56.0504	65.2539	0.129302	80.5799	47.4712	75.9027	9.6014	4.99882	7.32939	2.04215
GSM3035968	GPL13534	GSE111629	64	M	Parkinson's Disease	8	08 Diseases of the nervous system	8A00.0	8A00.0 Parkinson disease		53.2362	68.7705	69.8857	59.7443	0.0612631	-2.67094	61.6287	63.4461	61.6214	6.8191	66.809	66.6018	63.4453	1.0867	66.2115	67.9601	61.8025	61.9562	59.6997	59.3642	73.6704	6.90674	66.2779	63.0736	66.7768	54.1344	51.9806	66.6413	59.7276	47.0799	56.8923	0.166299	78.7347	46.9837	66.1981	9.16665	5.27346	7.57002	1.64753
GSM3035969	GPL13534	GSE111629	73	F	Parkinson's Disease	8	08 Diseases of the nervous system	8A00.0	8A00.0 Parkinson disease		67.1317	70.3375	56.2556	61.584	0.0620062	-2.2126	56.2838	68.2267	60.6832	6.4859	73.2775	74.8095	75.8693	1.04191	64.9696	76.333	69.335	69.2338	69.2995	68.6679	73.7738	6.57624	64.5486	64.901	72.1284	46.2997	58.8848	83.7457	67.6826	61.602	69.7809	0.170362	89.6331	46.8262	65.8089	9.5415	5.20525	7.7865	2.95453
GSM3035970	GPL13534	GSE111629	62	F	Parkinson's Disease	8	08 Diseases of the nervous system	8A00.0	8A00.0 Parkinson disease		55.7594	63.6605	64.6883	58.9336	0.0636014	-3.3856	59.7856	66.6606	56.2955	6.94854	64.2149	64.0521	63.7929	0.87635	62.8067	66.1894	61.0328	57.09	55.8376	59.4769	68.8636	7.03173	60.4897	64.2643	65.6836	58.7103	47.8007	58.6713	60.6668	51.2347	51.6824	0.183673	77.4857	43.2896	62.6252	8.97099	5.38064	7.47579	2.08938
GSM3035971	GPL13534	GSE111629	73	F	Parkinson's Disease	8	08 Diseases of the nervous system	8A00.0	8A00.0 Parkinson disease		62.508	79.2563	71.5264	66.0741	0.0767755	-2.28568	73.4348	72.1554	60.7218	6.54649	79.5447	75.8182	85.2654	1.16792	79.7519	73.4465	69.6256	76.9149	79.0082	69.8607	73.8576	6.67242	67.8265	67.6264	77.2473	57.3496	57.1915	73.5846	60.2011	52.0453	76.5121	0.227171	82.4389	49.2899	70.4194	9.35174	5.36091	7.90804	1.74459
GSM3035972	GPL13534	GSE111629	78	M	Parkinson's Disease	8	08 Diseases of the nervous system	8A00.0	8A00.0 Parkinson disease		57.4204	76.9941	63.8737	62.6233	0.0587683	-2.75478	61.832	75.2038	58.349	6.59595	76.3367	78.8685	76.8853	1.06434	74.2335	73.3971	67.5102	72.8767	76.9558	67.5185	71.8558	6.85496	64.8834	66.3252	72.571	52.2918	53.5445	74.0159	55.2867	58.2231	72.7138	0.161279	78.3077	46.6545	74.2476	9.35204	5.42877	7.37491	1.8972
GSM3330597	GPL13534	GSE118469	65	M	Control					Test	64.791	69.1465	59.1309	46.8644	0.0990273	-3.4388	57.5575	64.6506	55.3724	6.48029	66.451	64.6208	61.5891	1.06099	56.2366	60.5671	55.2114	48.9473	49.7816	51.1715	68.3024	6.67813	60.3105	60.5038	67.9135	38.6486	41.844	56.993	57.2968	53.7114	60.0932	0.252519	78.0671	46.6512	58.4916	8.02835	5.37821	7.98583	1.02772
GSM3330598	GPL13534	GSE118469	62	M	Control					Test	59.8785	67.5772	63.7729	60.9597	0.113873	-3.42505	56.7039	62.0842	53.7442	6.33277	65.0529	59.7395	73.455	1.13714	60.611	58.9251	60.9044	44.1336	48.7563	58.3398	65.6479	6.67131	55.3429	60.0291	69.2325	50.8309	48.7513	66.608	60.2001	60.2855	69.9384	0.301582	77.8386	46.2385	58.5284	7.26136	4.84533	7.51533	0.449771
GSM3330599	GPL13534	GSE118469	67	M	Control					Test	64.1576	67.3365	64.6126	56.2497	0.089716	-3.70934	54.3756	66.6679	60.719	6.61178	67.6564	69.9382	71.3856	1.02695	64.1458	58.5874	55.3075	46.5177	51.4868	50.9761	67.5168	6.87335	63.9632	62.205	66.5929	41.9482	53.3357	63.8223	58.6356	48.4958	57.7271	0.230005	75.9027	47.3603	62.4404	8.42095	5.14458	7.44233	0.421471
GSM3330600	GPL13534	GSE118469	72	M	Control					Test	46.8397	61.7296	61.8795	56.2912	0.113309	-3.71876	52.3611	59.0344	58.9955	6.64078	65.0763	64.0028	53.4922	1.08544	65.229	58.7625	57.0023	46.5138	49.6444	53.0913	67.434	6.79389	60.0246	60.2807	64.1705	50.3961	51.5337	66.0331	65.0321	58.7888	56.4671	0.272629	79.8696	46.1257	60.3056	8.08226	5.23071	7.60636	0.616946
GSM3330601	GPL13534	GSE118469	60	M	Control					Test	54.1219	56.965	55.5404	45.1899	0.0971174	-3.82634	42.2271	55.03	57.5317	6.94568	55.8216	59.8078	56.0437	0.967943	48.7706	51.1468	48.2869	33.6567	37.7216	44.0316	66.7461	7.11435	58.7112	59.6637	59.2593	33.7954	42.1571	68.0647	55.2912	48.4434	52.0222	0.227814	77.2922	44.576	51.2572	7.95245	5.235	7.55087	0.490809
GSM3330602	GPL13534	GSE118469	60	M	Control					Test	67.2436	57.215	57.8526	54.4981	0.0890794	-3.95565	49.0323	60.7937	55.3762	6.55767	64.4324	56.7583	60.577	1.09936	63.4199	53.4798	55.3202	41.966	48.669	50.9931	65.5641	6.82151	57.8245	60.3108	64.6593	42.5431	47.841	80.7437	54.7613	55.2987	51.3263	0.2388	79.1795	47.0996	55.7652	8.41656	4.62755	7.68848	0.357423
GSM3330603	GPL13534	GSE118469	61	M	Tuberculosis	1	01 Certain infectious or parasitic diseases	1B10	1B10 Tuberculosis of the respiratory system		62.0685	51.1083	59.1699	51.3179	0.0894323	-3.99236	46.6113	58.8433	55.5269	7.15725	57.4913	61.2028	60.7943	1.06543	61.0858	54.0419	53.3474	41.451	40.3832	47.2299	64.6641	7.03647	57.615	59.7438	62.1136	41.3855	46.4754	56.3783	66.6884	53.4516	60.5433	0.205327	76.1762	44.5707	57.4993	8.01486	5.30541	7.92494	0.587356
GSM3330604	GPL13534	GSE118469	63	M	Tuberculosis	1	01 Certain infectious or parasitic diseases	1B10	1B10 Tuberculosis of the respiratory system		65.419	69.8175	53.9663	51.9904	0.092296	-2.73882	68.5223	65.7763	63.6625	6.57808	68.9345	65.3746	68.7984	1.34419	68.6025	67.5081	62.9236	63.6314	62.7694	55.5797	73.3421	6.58257	69.5639	60.3026	66.372	40.5561	54.3231	80.2678	60.3411	59.635	70.2187	0.223775	80.4024	46.8272	56.6447	9.12303	4.99548	7.84415	1.12743
GSM3330605	GPL13534	GSE118469	55	M	Tuberculosis	1	01 Certain infectious or parasitic diseases	1B10	1B10 Tuberculosis of the respiratory system		55.3325	50.811	51.0021	52.7152	0.0733979	-3.76766	45.5188	52.0994	56.0478	6.98857	54.3755	57.3402	56.1727	1.16319	55.6457	53.3871	53.0891	46.9573	48.4144	46.8824	65.1884	7.05321	59.4413	56.0969	60.3448	40.8486	42.6315	64.1339	57.9355	50.7585	47.5401	0.17935	74.3733	43.249	47.9114	8.41783	4.44518	7.42936	-0.233874
GSM3330606	GPL13534	GSE118469	63	M	Tuberculosis	1	01 Certain infectious or parasitic diseases	1B10	1B10 Tuberculosis of the respiratory system		66.6407	67.0169	59.1431	40.8313	0.113987	-3.48248	51.3036	67.1199	54.8212	6.53812	69.5098	67.8118	70.0631	1.03782	62.3197	61.1695	59.6018	48.259	48.9246	54.5565	66.908	6.79676	55.0526	61.1578	67.8565	34.8823	53.1026	72.7504	54.1073	60.0809	67.0658	0.281964	76.0981	49.3455	62.6128	8.45838	4.72015	7.51036	-0.117992
GSM3330607	GPL13534	GSE118469	73	M	Tuberculosis	1	01 Certain infectious or parasitic diseases	1B10	1B10 Tuberculosis of the respiratory system		50.7098	76.1192	65.8113	56.9205	0.0837889	-2.75627	58.0713	69.3769	65.0341	6.4977	75.1313	68.505	74.6285	1.28071	69.8218	67.4809	61.7691	63.5312	69.2557	55.3923	72.1506	6.59666	70.9368	67.1757	71.8836	26.6522	54.492	83.4433	61.6641	52.7259	67.3469	0.205528	78.4059	45.4959	61.1366	8.87765	4.89223	8.52477	0.730903
GSM3330608	GPL13534	GSE118469	56	M	Tuberculosis	1	01 Certain infectious or parasitic diseases	1B10	1B10 Tuberculosis of the respiratory system		68.6019	61.1457	51.3288	46.3006	0.0675411	-3.08176	57.9828	57.373	62.6601	6.97502	59.6187	60.1298	55.9315	1.5552	62.4783	54.0506	50.3638	57.2028	61.4173	47.1991	71.3175	6.96972	69.9415	54.855	61.2799	34.8715	32.5684	68.7668	42.1107	48.2089	44.5884	0.171614	78.1572	42.7046	49.1552	9.09715	4.52038	7.54244	0.702803
GSM3330609	GPL13534	GSE118469	75	M	Tuberculosis	1	01 Certain infectious or parasitic diseases	1B10	1B10 Tuberculosis of the respiratory system		65.6626	69.3013	67.2922	54.3143	0.0838442	-3.51469	60.559	69.0293	61.5911	6.51907	76.4013	77.8939	73.1116	1.18635	77.7672	63.8727	64.5752	58.4979	63.5607	56.2721	68.2467	6.71776	65.9425	56.4865	77.0746	23.8134	56.0144	85.4336	72.566	54.3957	80.3989	0.206069	80.7699	47.4856	59.0259	8.97951	5.62486	7.58475	0.244091
GSM3330610	GPL13534	GSE118469	67	M	Tuberculosis	1	01 Certain infectious or parasitic diseases	1B10	1B10 Tuberculosis of the respiratory system		48.1961	67.1868	62.4365	62.142	0.118704	-3.185	52.8282	67.5872	55.7351	6.21421	72.7594	76.474	65.2295	1.0271	73.2746	65.25	62.1131	53.4349	57.2922	59.1142	65.738	6.46995	59.6379	61.6226	70.9538	33.9563	52.6513	73.1266	68.7968	54.7779	77.772	0.312702	75.9527	47.5943	59.2839	8.12358	5.81839	7.95805	1.06201
GSM3330611	GPL13534	GSE118469	67	M	Tuberculosis	1	01 Certain infectious or parasitic diseases	1B10	1B10 Tuberculosis of the respiratory system		64.2116	69.4062	63.6444	61.0676	0.134308	-2.85285	55.6321	67.3004	54.9071	6.05067	74.6768	74.0216	70.0231	0.969222	68.4733	66.1702	64.2555	53.8961	57.1788	62.8951	65.3201	6.33531	57.5658	61.4788	73.7757	36.3578	58.3986	76.8675	64.1689	58.96	74.1011	0.320503	82.1273	47.753	64.7457	7.75294	5.39409	7.96322	2.33629
GSM3330612	GPL13534	GSE118469	73	M	Tuberculosis	1	01 Certain infectious or parasitic diseases	1B10	1B10 Tuberculosis of the respiratory system		54.526	74.0639	67.813	56.6635	0.106917	-2.58793	53.5786	71.8741	59.6546	6.24058	77.8907	72.7279	77.8384	1.0331	76.9723	66.7785	63.8991	57.2	63.5787	58.9225	65.9154	6.35706	63.9514	65.8494	75.7167	21.5429	58.6918	72.6994	67.7375	50.1116	81.6322	0.284477	81.5493	47.2045	55.4699	7.85624	4.93825	8.26153	1.84711
GSM3330613	GPL13534	GSE118469	75	M	Tuberculosis	1	01 Certain infectious or parasitic diseases	1B10	1B10 Tuberculosis of the respiratory system		62.6269	71.0498	70.5678	69.9993	0.11859	-3.30805	67.6019	72.9417	70.3691	6.34627	73.7225	75.7396	70.6797	1.54634	67.744	72.8808	71.1059	66.7539	73.3624	64.3562	78.7835	6.45702	76.3333	66.9127	72.4648	49.449	68.2797	70.4903	62.9889	59.9183	68.3166	0.286372	81.3976	49.0745	67.7281	8.84298	5.51112	7.78328	0.899005
GSM3330614	GPL13534	GSE118469	56	M	Tuberculosis	1	01 Certain infectious or parasitic diseases	1B10	1B10 Tuberculosis of the respiratory system		36.7698	61.6355	61.3291	58.868	0.0973906	-3.82501	51.0908	59.5108	58.337	6.6696	60.2026	63.1938	61.288	1.1123	55.9386	55.0878	52.626	44.3827	50.6353	47.3039	66.3546	6.86155	63.0582	56.5265	60.7744	36.6653	42.8854	63.6804	61.7442	53.9469	53.0276	0.23841	78.7721	44.524	55.6093	8.05207	5.52732	6.50126	1.0477
GSM3330615	GPL13534	GSE118469	81	M	Tuberculosis	1	01 Certain infectious or parasitic diseases	1B10	1B10 Tuberculosis of the respiratory system		54.5399	78.7874	71.8039	76.375	0.0652977	-1.95639	76.5208	74.8161	73.7418	6.52578	82.2141	79.9158	88.7168	1.48875	83.4557	73.8735	70.826	79.4037	84.0254	62.4388	81.3252	6.61394	80.3	68.6649	80.8107	40.0538	67.7387	92.3278	61.9711	66.1941	86.3283	0.162248	84.4363	48.6603	80.5659	9.38741	5.22839	7.95243	0.367011
GSM3330616	GPL13534	GSE118469	81	M	Tuberculosis	1	01 Certain infectious or parasitic diseases	1B10	1B10 Tuberculosis of the respiratory system		63.5052	77.4049	70.508	74.3161	0.0584768	-1.90344	73.6455	73.1929	64.6292	6.54951	80.4655	78.0323	81.1552	1.45009	73.7692	74.4788	68.2195	76.7219	82.9141	62.6828	75.503	6.63653	72.7057	66.0411	78.0037	39.7381	57.4664	75.682	66.2208	69.4641	75.0825	0.137493	78.1756	45.7765	76.3513	9.43501	5.14969	8.2336	0.433031
GSM3330617	GPL13534	GSE118469	40	M	Tuberculosis	1	01 Certain infectious or parasitic diseases	1B10	1B10 Tuberculosis of the respiratory system		47.9457	45.2844	51.1054	44.0732	0.0780662	-3.04594	43.8439	51.1937	66.9803	6.73077	42.3265	49.2932	49.8993	1.21566	41.9819	51.9255	47.7964	38.0229	40.8787	41.9573	71.1985	6.9188	73.159	57.2532	49.949	40.6444	35.5934	37.6256	53.4505	49.2506	34.3898	0.188214	73.5347	41.35	40.7222	8.82617	5.18243	7.52558	1.12702
GSM3440311	GPL13534	GSE121633	71.4	F	Control					Train	68.6453	77.0162	74.4387	78.3194	0.0819061	-1.76944	72.173	74.6205	60.5098	6.62383	80.7795	73.9786	73.272	0.904496	77.0576	78.675	74.4769	66.6468	68.6825	75.3713	74.8819	6.61466	65.41	69.2607	75.8088	40.8385	65.3517	89.4213	63.8213	59.6615	73.1536	0.200634	85.3707	50.3275	73.6384	9.49103	5.58967	8.26775	2.20768
GSM3440312	GPL13534	GSE121633	56.3	F	Control					Train	53.0666	58.8992	53.7932	55.1867	0.0661206	-3.45576	41.1915	60.4989	54.8695	6.99834	55.4945	57.1508	65.7667	0.926774	57.9355	57.9848	52.8639	44.0841	51.5882	55.8057	66.2574	7.1895	58.5927	67.0367	62.9733	81.9718	43.3208	24.8274	54.3306	35.9409	43.3477	0.181375	77.0118	46.5625	58.723	8.80001	5.13859	7.40013	2.20544
GSM3440313	GPL13534	GSE121633	71.1	F	Control					Train	68.7682	71.0568	78.0435	80.8485	0.0864754	-2.00976	72.0517	69.653	59.5559	6.51933	73.6149	70.4234	73.2179	1.03132	74.2898	75.6901	76.3491	67.0355	64.8968	74.6333	74.3724	6.56555	65.0677	70.9777	72.5761	49.6313	62.2882	78.8486	67.7859	54.1779	70.415	0.218505	81.6215	47.7026	74.539	9.00057	6.22945	7.50301	2.20596
GSM3440314	GPL13534	GSE121633	71.1	F	Control					Train	59.604	76.384	68.4336	68.7572	0.102218	-2.60287	66.0005	72.9842	57.6045	6.43638	74.138	69.2708	77.5209	0.878907	68.735	75.3898	70.9632	68.999	68.766	72.5808	72.8293	6.56966	61.0725	69.7348	77.0255	70.2703	59.1674	69.5627	71.28	46.7646	73.1154	0.248157	83.8789	49.6676	72.4139	9.06841	5.45717	7.40517	1.22193
GSM3440315	GPL13534	GSE121633	65.49	F	Control					Train	59.4491	69.5054	63.2643	66.2083	0.0578152	-2.26677	57.4812	66.3033	56.9638	6.47773	66.0204	65.3019	66.267	1.01041	67.4464	66.0853	56.5282	60.8218	61.3375	60.1709	71.2383	6.76576	61.1675	70.1688	69.9955	67.5881	52.3204	52.5214	53.816	46.3236	58.3345	0.16087	80.2363	46.2044	66.6958	9.40607	5.56283	7.31796	1.79885
GSM3440316	GPL13534	GSE121633	65.48	F	Control					Validation	48.6913	64.9135	59.0151	58.1188	0.0493955	-3.27021	55.1034	63.1891	57.5796	6.73204	67.6489	63.8506	59.7039	0.901114	65.1667	59.6618	55.8938	56.8081	53.8234	56.1283	72.8601	6.99542	62.5248	62.3342	67.032	27.766	50.3567	78.8068	61.7093	49.2972	53.0277	0.129253	76.9245	45.6932	71.5818	9.35281	5.96568	7.40596	1.30355
GSM3440317	GPL13534	GSE121633	80.9	F	Control					Validation	74.1322	74.7256	71.0335	74.4345	0.0952979	-1.99246	69.1717	75.3562	65.4847	6.43136	81.3929	78.0906	77.6613	0.991388	74.3415	76.5331	74.2154	70.0036	67.3747	74.8309	78.1435	6.45698	71.0938	69.5306	78.7905	41.9221	68.1467	95.5114	66.0364	63.3901	74.02	0.230361	83.6481	52.2933	77.848	9.11373	5.8517	7.64723	2.53511
GSM3440318	GPL13534	GSE121633	66.6	F	Control					Train	57.8066	68.5891	62.724	61.174	0.0874107	-2.73098	56.9712	62.3509	55.9067	6.61067	58.5297	63.7308	65.7907	0.906903	65.5924	66.8651	58.6945	55.4206	65.869	61.0839	69.268	6.71382	59.7661	70.7673	67.1626	102.718	56.2419	37.1432	57.4292	49.082	54.1772	0.247648	82.6445	46.0112	61.3034	8.93929	5.55164	7.38424	2.13729
GSM3440319	GPL13534	GSE121633	75.8	F	Control					Train	59.3282	73.627	68.3055	66.5448	0.0808772	-2.76678	64.6047	74.5499	57.9558	6.58976	76.4082	74.4096	73.6779	1.08846	77.8924	71.4187	63.3573	63.8803	73.8182	65.1222	70.627	6.72164	63.4358	74.5775	78.1437	86.4402	64.0839	50.1222	68.6201	50.2032	70.1829	0.221239	82.7333	48.4754	72.044	9.23245	5.31583	7.434	1.81189
GSM3440320	GPL13534	GSE121633	67.7	F	Control					Train	61.6811	67.3727	63.3046	64.4554	0.0550822	-2.12509	59.1576	67.1174	63.9425	6.87257	71.6898	65.6947	68.1588	1.05858	71.8214	66.8026	66.5136	61.244	60.1117	66.82	75.8016	6.9626	70.0715	67.4056	68.3404	43.7514	58.593	78.5078	58.9997	50.2847	63.0844	0.14612	81.2638	48.036	65.3186	9.24602	5.83412	7.03531	2.38947
GSM3440321	GPL13534	GSE121633	67.7	F	Control					Train	69.6133	71.5212	69.9831	70.1585	0.10324	-1.88097	58.9056	69.0636	63.0927	6.44696	68.7021	61.4728	79.0618	1.09711	66.6052	72.4934	67.003	57.807	67.4078	68.9406	74.5684	6.58418	68.2394	73.9861	74.1982	66.9055	62.7162	51.2342	72.5548	52.8813	72.7149	0.271893	83.2325	49.076	63.4928	9.16597	5.82417	7.35045	2.25748
GSM3440322	GPL13534	GSE121633	75.44	F	Control					Test	59.9484	74.2943	72.086	68.5597	0.0526169	-2.21583	64.1685	71.1324	60.8134	6.71312	82.1749	75.5458	74.9075	0.987152	71.4326	74.1685	71.6972	67.8163	66.1098	69.0647	74.8442	6.71321	64.3883	69.9763	74.1271	21.2186	64.8963	105.953	69.6577	62.093	74.4932	0.142245	81.0943	48.2029	79.3493	9.25624	5.8212	7.90064	1.91267
GSM3440323	GPL13534	GSE121633	66.3	F	Control					Test	55.8001	66.6771	64.5489	54.9157	0.0515434	-2.52553	57.5329	66.0728	61.6576	6.75628	70.9792	66.6407	64.6909	1.00653	70.3131	62.5106	59.6861	52.6007	55.5244	57.613	75.2483	6.9094	62.2111	66.8387	68.4984	42.5482	48.0775	62.2875	54.9465	47.2965	59.0531	0.132484	82.1759	46.6992	63.7269	8.90458	5.652	7.36452	1.53198
GSM3440324	GPL13534	GSE121633	68.8	F	Control					Train	72.4508	78.0702	71.0017	77.4752	0.122214	-2.82979	51.472	73.4332	57.9644	6.67136	76.6719	71.5462	75.8347	0.858505	66.0572	73.2791	68.1885	57.6013	61.9053	67.5366	70.3758	6.56849	61.374	70.96	74.3182	55.3715	63.0712	74.1688	65.4812	56.6537	77.5851	0.316584	86.8838	50.679	69.5745	8.92752	6.13137	7.18103	2.12854
GSM3440325	GPL13534	GSE121633	68.8	F	Control					Train	60.7107	72.6661	67.9224	76.522	0.0647002	-2.60314	47.9815	69.5486	61.709	6.86954	69.2378	66.8699	75.7138	1.01965	63.4107	68.1417	60.3477	54.8569	68.7089	57.7073	72.8174	6.9352	66.0886	72.0259	70.3183	59.7694	55.243	62.8155	61.3454	48.6894	68.167	0.15595	79.3664	46.2625	67.4519	9.36844	5.04619	6.89259	2.29707
GSM3440326	GPL13534	GSE121633	74.38	F	Control					Train	67.0849	72.6602	71.1079	64.5769	0.0676492	-2.15793	66.6631	69.856	61.5351	6.62747	79.5235	70.4508	76.7956	1.12727	75.8084	73.6052	70.144	62.3945	61.6828	68.4925	75.4569	6.64495	66.0147	71.0566	74.4324	24.196	58.5294	87.1036	64.4999	68.2028	69.8682	0.163837	84.0859	49.6031	68.0917	9.28705	5.60114	7.69602	1.61523
GSM3440327	GPL13534	GSE121633	74.38	F	Control					Test	64.939	72.2334	66.7367	67.5425	0.0519914	-2.04724	69.1748	70.4121	61.9623	6.68872	77.5085	70.0937	68.7343	1.09346	77.3231	71.4495	68.0466	66.3312	65.876	65.5403	76.7063	6.74825	67.4056	67.0359	71.9644	30.4696	57.5685	89.3576	56.3154	57.3895	65.5074	0.12921	81.4935	50.1169	70.1522	9.40888	5.72981	8.02824	1.43103
GSM3440328	GPL13534	GSE121633	71.6	F	Control					Train	54.2842	67.5929	62.6604	68.6967	0.064596	-2.48747	57.2257	69.9371	54.9644	6.85962	70.0122	71.4296	67.8716	0.819515	63.5645	69.1198	60.743	59.9589	70.4319	59.7453	67.3111	6.935	60.7509	68.2345	70.6869	73.5033	53.9378	41.9823	58.8722	47.651	58.1474	0.166096	81.7479	48.7998	63.7235	9.40083	5.46326	7.31791	1.98187
GSM3440329	GPL13534	GSE121633	71.6	F	Control					Train	48.0444	66.6881	63.2005	50.614	0.063746	-2.95998	58.637	67.9755	55.4591	6.89586	72.8873	70.6742	70.6821	0.841673	68.2553	67.7409	59.9265	57.0476	68.2278	58.636	66.0267	6.96731	61.6543	70.7822	72.0511	67.376	60.3937	53.1813	59.7777	48.1676	65.2459	0.157814	83.4551	48.6813	66.8452	9.15016	6.11821	7.28834	1.88407
GSM3440330	GPL13534	GSE121633	63.99	F	Control					Train	63.3757	60.7499	59.012	61.0311	0.0528916	-2.29037	53.1624	62.4433	64.3067	7.05343	63.3796	62.1692	64.1966	1.00466	61.2738	60.9776	62.5491	50.5387	50.439	58.8274	73.5121	6.94258	69.4153	65.8397	61.7938	35.6921	54.7173	68.078	53.7451	50.8133	57.6004	0.13291	79.4382	46.4464	62.5808	8.86592	6.16938	7.45517	1.698
GSM3440331	GPL13534	GSE121633	63.99	F	Control					Validation	70.6595	64.2532	60.5293	58.1723	0.0367822	-1.299	59.2567	61.8909	62.3969	7.00266	65.9353	62.7447	66.3566	0.972683	65.1206	64.7346	64.5844	60.4078	57.2247	62.3646	75.6903	6.898	68.7857	65.3032	61.9144	31.9666	51.9428	77.9613	45.9033	49.2461	58.2244	0.0900316	78.8827	46.0491	65.9021	9.17308	6.1182	7.81714	1.9429
GSM3440332	GPL13534	GSE121633	63.1	F	Control					Test	59.6442	62.8708	65.0479	64.1667	0.102199	-3.42143	55.2802	61.3191	56.1289	6.76022	63.512	63.9809	57.2502	0.790395	61.8196	61.4739	60.0799	49.9979	50.0285	57.9232	67.7579	6.7893	62.4661	65.9192	63.4766	48.8271	51.2722	58.5268	62.7782	52.3135	52.3179	0.252254	84.6008	47.488	59.3345	8.66394	5.90766	7.28965	2.16448
GSM3440333	GPL13534	GSE121633	65.8	F	Control					Train	60.4303	58.8992	60.4113	49.9996	0.0546569	-2.31598	54.2522	59.832	56.3036	6.94546	57.3982	60.5025	58.9278	0.876834	62.5169	65.2703	54.9194	58.9174	62.6755	57.9865	71.4119	7.0176	61.582	66.6038	62.84	77.6728	46.7535	37.5649	50.1152	38.4853	39.3509	0.158567	78.355	46.551	58.8655	9.36365	5.77798	7.25734	1.86813
GSM3440334	GPL13534	GSE121633	65.8	F	Control					Train	59.7487	66.2164	64.7622	58.7194	0.0693549	-2.04377	57.6254	62.8623	58.7893	6.78669	60.4146	63.7374	64.1381	0.993168	63.9569	71.3662	61.3024	64.5217	70.7201	65.6713	72.2807	6.79379	64.055	68.3111	67.5333	80.259	50.1489	38.0939	52.4221	43.2362	49.2349	0.215429	79.9388	48.3438	63.2401	9.32843	5.69852	7.41178	1.87167
GSM3440335	GPL13534	GSE121633	52.08	F	Control					Test	54.9934	48.5727	49.5011	49.7915	0.0768249	-3.21306	40.771	51.5542	56.7341	7.02612	43.8281	47.7784	49.0553	0.868303	48.5496	52.3477	53.5574	40.2168	40.7658	50.0501	70.1862	6.99835	62.2181	62.2743	51.3103	45.7423	43.4052	50.8667	53.4636	45.034	35.5368	0.202343	76.4035	44.1913	50.6996	8.41884	5.97712	7.52735	1.79478
GSM3440336	GPL13534	GSE121633	52.08	F	Control					Train	57.0512	47.9488	52.0758	45.323	0.0789905	-2.91295	36.146	48.9609	54.4144	7.05079	42.4698	46.0803	49.2028	0.849147	46.0796	51.1138	53.1232	37.5622	38.9118	49.3292	68.6792	7.01786	59.6182	60.8792	49.6897	30.6435	40.3467	51.8845	54.3321	46.0518	39.1863	0.199569	73.1315	44.2099	46.8788	8.40774	6.36195	7.71384	1.74124
GSM3440337	GPL13534	GSE121633	73.5	F	Control					Test	56.0226	74.7452	68.1496	64.8419	0.109487	-2.38982	56.2029	72.0298	58.1809	6.49332	71.973	72.2882	80.1938	0.954689	66.5201	73.9351	62.8315	65.184	72.6942	66.4172	69.8773	6.63803	64.0308	75.2868	74.8126	98.9895	62.0162	43.8025	59.3931	49.4334	66.1051	0.286458	85.7092	49.612	69.0906	8.47404	5.49722	7.47645	2.09312
GSM3440338	GPL13534	GSE121633	66.65	F	Control					Train	60.744	65.0286	67.4327	62.2394	0.0453892	-2.19688	60.8077	62.8478	59.4586	6.85939	67.1045	61.2658	66.5749	1.04042	71.7267	64.029	60.6187	62.0329	57.4841	62.0978	74.3635	6.9195	66.4768	60.8402	64.0986	23.1513	51.0656	90.7767	67.0942	50.6494	60.8034	0.114259	78.3435	45.6091	66.8146	9.26943	5.73725	7.47293	1.43789
GSM3440339	GPL13534	GSE121633	66.65	F	Control					Validation	57.942	68.2098	66.0242	63.4465	0.052052	-1.87352	60.1452	67.2839	68.094	6.75863	69.5141	61.939	69.2607	1.18023	71.2675	65.9276	59.5968	65.3882	62.8267	61.2632	80.6524	6.86261	74.5669	65.8262	67.534	45.2087	54.8321	76.8141	61.0989	49.4276	65.3745	0.134852	79.883	46.823	66.439	9.28732	5.80399	7.45388	1.61021
GSM3440340	GPL13534	GSE121633	62.84	F	Control					Validation	64.5837	66.3903	58.2015	49.7545	0.0499445	-2.05012	47.3598	63.5553	57.6935	6.84135	62.6907	62.9223	73.5286	0.853867	68.0957	69.039	60.5082	60.7351	61.0388	64.7619	71.4338	6.89655	63.0784	70.8672	64.8798	63.4792	49.6632	54.0139	56.4032	48.7534	57.4302	0.13845	84.1131	47.7984	64.4629	9.30375	5.58082	7.5615	2.56526
GSM3440341	GPL13534	GSE121633	56.02	F	Control					Train	55.1025	55.8291	52.2895	47.3062	0.0619436	-2.8125	43.5884	50.8272	55.7153	6.95757	46.5826	53.9422	51.098	1.02433	59.8633	54.3551	45.6278	43.5904	46.2394	50.7688	69.1082	7.00396	61.1449	63.3791	52.7797	65.7726	38.5407	33.9168	50.7662	39.1691	40.344	0.1769	79.4618	45.0688	49.2629	9.07201	5.50544	7.3203	1.84365
GSM3440342	GPL13534	GSE121633	63	F	Control					Validation	57.5417	59.8469	58.5879	64.2669	0.0728755	-3.35984	46.6477	62.115	54.7709	6.98471	56.4217	61.0404	65.648	0.868376	60.0317	58.5732	51.7539	50.0629	57.4339	54.8261	66.7063	7.06111	58.479	68.8237	62.8332	92.5375	50.2008	25.0462	51.8567	43.8335	50.8257	0.20404	80.953	45.1019	60.5998	9.22286	6.09741	7.28033	1.58153
GSM3440343	GPL13534	GSE121633	63	F	Control					Test	38.2388	61.9788	59.8655	56.6034	0.0547772	-3.0852	45.1891	62.6791	54.8728	7.07439	59.2219	61.9846	64.5058	0.878406	59.5165	58.983	50.4255	49.3948	63.1228	53.0196	66.1623	7.16359	59.116	66.2482	60.9098	89.081	47.885	24.3737	46.8183	39.362	44.9229	0.164616	78.4486	44.4301	60.4407	9.17406	5.29415	7.46757	1.69918
GSM3440344	GPL13534	GSE121633	64.4	F	Control					Train	60.4481	66.713	70.1501	62.7318	0.0654454	-2.66933	58.381	63.3737	61.1389	7.04398	63.693	63.3543	61.9284	0.973021	63.1306	61.7132	61.1535	57.5651	55.1036	60.0247	70.0732	6.9898	67.2473	65.0326	63.5911	55.7228	56.1745	61.5404	55.5685	49.7506	57.1278	0.180441	81.535	48.5757	63.9222	8.12849	5.75001	7.30257	2.2556
GSM3440345	GPL13534	GSE121633	64.4	F	Control					Train	59.5899	63.7124	65.645	63.4802	0.0647406	-2.85166	53.7892	62.7977	60.9036	7.11356	63.2731	63.27	61.2316	0.961902	60.7541	60.4741	60.0997	55.6728	56.5211	58.9447	70.4624	7.01522	66.719	65.2578	63.1997	50.9669	55.8099	60.3798	58.7095	51.5322	54.188	0.168917	79.8549	48.1358	64.799	8.57693	5.73441	7.24634	2.03068
GSM3440346	GPL13534	GSE121633	64.35	F	Control					Train	57.5877	64.1302	68.21	68.1987	0.0752346	-2.9526	56.482	67.0233	58.4287	7.06374	64.0199	65.2643	64.2243	1.00036	72.4352	65.2129	60.1834	56.3131	56.2602	63.9948	70.0397	6.93948	63.4753	69.0649	70.046	67.9342	55.0904	51.9099	63.1894	51.8753	56.5805	0.190718	82.8464	48.8856	61.0371	8.73894	5.65708	7.34126	1.82379
GSM3440347	GPL13534	GSE121633	64.35	F	Control					Validation	55.7741	65.9938	65.7544	67.5843	0.072528	-2.34861	59.6672	65.5255	58.8272	6.89782	65.3644	66.0652	65.1829	0.975005	72.3905	67.2028	62.4944	59.5416	59.2547	67.1591	70.3865	6.80599	63.1563	67.8812	70.8131	63.9891	55.9927	54.3752	59.451	54.6187	54.5419	0.203342	83.1579	49.9099	61.792	8.95179	5.81192	7.24547	1.99137
GSM3440348	GPL13534	GSE121633	39.5	F	Control					Validation	52.9361	40.6703	45.7924	34.2339	0.0554604	-2.89206	34.3706	40.6121	56.8731	7.16221	36.1529	41.783	41.7722	0.909846	35.0489	43.4842	42.7098	33.5616	32.2574	42.6827	68.1041	7.20677	62.9519	57.0152	41.3442	36.8204	30.2205	39.0044	46.4421	39.7645	32.6288	0.151403	73.1219	42.0863	44.572	8.45125	5.72251	7.23034	1.94498
GSM3440349	GPL13534	GSE121633	39.5	F	Control					Train	49.1939	36.5982	41.6213	39.3749	0.0458373	-2.7622	30.4943	38.8541	56.142	7.41529	36.4834	41.2696	39.877	0.877431	31.5879	42.0356	40.9481	31.2186	31.1661	41.0373	67.2103	7.36405	61.4111	55.3035	40.3814	33.2154	33.0849	43.7343	40.1145	35.9769	28.6945	0.123949	72.7209	41.2483	42.8654	8.87786	5.63027	7.34416	1.92108
GSM3440350	GPL13534	GSE121633	52	F	Control					Train	57.0668	49.7114	52.7598	43.1544	0.0634404	-1.64625	46.4941	53.8327	68.6758	6.70175	50.7074	55.4594	52.7845	0.939701	47.8091	54.4749	52.3348	41.9033	43.7426	53.0949	80.9919	6.79222	73.7571	62.1147	52.8883	36.555	46.6131	64.6456	48.446	50.9257	42.891	0.177454	80.1803	45.5288	55.0182	8.36544	5.99695	7.3881	2.02062
GSM3440351	GPL13534	GSE121633	44.7	F	Control					Train	49.2445	44.7588	42.5706	34.9234	0.0440562	-2.82283	35.6624	40.1965	53.1894	7.2181	33.5607	42.2226	41.8054	0.860715	45.7283	46.0129	40.2956	35.8408	38.5468	43.7563	65.4727	7.32068	58.9441	60.6124	44.4115	64.7389	28.2779	15.0047	37.6804	33.8626	22.0767	0.139238	72.3252	41.3078	48.3509	9.0526	5.39632	7.20174	1.78363
GSM3440352	GPL13534	GSE121633	44.7	F	Control					Test	54.6383	48.4051	42.3128	33.5443	0.046869	-2.45361	36.5436	43.1489	54.6035	7.27795	36.3718	44.1957	41.8247	0.863869	55.3895	48.6949	42.7714	39.7568	42.8192	46.6691	66.108	7.23288	60.7731	60.5903	47.2348	60.4626	30.7353	22.3229	35.392	33.097	28.1914	0.141342	73.8159	42.0877	47.104	9.23403	5.79571	7.20819	1.91673
GSM3440353	GPL13534	GSE121633	58.6	F	Control					Test	60.2098	57.1172	57.8523	53.2149	0.0512363	-2.7714	50.5099	58.0543	55.3139	6.91631	58.9442	58.42	55.1189	0.959548	57.7032	57.7207	53.3122	47.0853	49.2201	53.4027	69.0874	7.03118	61.88	61.4642	57.7565	37.95	42.5549	65.5488	46.4537	46.2384	48.4558	0.125488	79.1405	45.3834	54.8564	9.31172	5.43669	7.58632	1.94554
GSM3440354	GPL13534	GSE121633	58.6	F	Control					Train	51.2634	55.7413	57.3529	49.6677	0.0517701	-2.73877	45.5622	56.8716	53.5373	6.98524	59.1302	57.1573	52.4475	0.872912	55.5587	55.4832	53.7024	45.5608	46.9402	52.9176	68.1733	7.06287	59.4036	61.4701	56.8597	28.9749	45.3636	77.6961	49.0508	48.3949	50.2013	0.129578	78.7954	45.652	53.5961	8.64236	5.32671	7.51804	1.73062
GSM3440355	GPL13534	GSE121633	44.8	F	Control					Train	48.5847	38.9098	50.0792	45.2803	0.0568439	-3.72717	30.0034	45.0154	51.6565	7.4352	40.308	46.4266	40.767	0.77856	36.4092	44.9363	47.3785	29.1407	30.6165	43.4971	65.7637	7.37815	55.8031	57.1834	45.113	35.1473	36.7989	42.1217	51.7582	43.7342	29.8174	0.14571	70.0824	42.3215	46.6936	8.78739	5.74613	6.73326	1.80628
GSM3440356	GPL13534	GSE121633	44.8	F	Control					Train	40.2381	41.6706	52.4903	44.7025	0.050101	-3.49499	34.5548	44.5566	53.2681	7.38563	42.5044	45.0352	41.7763	0.786399	37.2994	47.8193	49.5358	35.3981	35.8262	46.9515	67.7631	7.33187	57.2761	56.7371	45.9492	36.0159	44.5754	47.3845	54.57	43.1258	25.0841	0.120223	71.9223	42.7767	50.1393	8.77908	5.40574	7.53815	1.61013
GSM3440357	GPL13534	GSE121633	38.1	F	Control					Train	46.8568	38.6545	35.5037	26.8993	0.0509156	-1.55979	27.1025	38.0834	65.791	7.28694	24.4917	40.3347	38.1908	1.08558	28.1304	47.7879	38.6243	36.0211	44.5743	46.0066	75.5959	7.37202	71.4219	56.1947	38.9087	56.6245	23.7027	21.2928	32.778	36.2119	18.2944	0.137844	70.7584	40.4505	36.2252	9.02588	5.13375	7.41616	1.64822
GSM3440358	GPL13534	GSE121633	38.1	F	Control					Train	43.3555	40.3073	39.1553	28.493	0.0512252	-1.46199	27.7371	39.3084	65.8325	7.26836	24.7953	38.8301	36.412	1.10464	29.5155	47.6647	38.6564	36.4755	43.7022	46.0338	76.0542	7.33938	71.2036	55.0108	39.2785	56.3798	25.6129	24.6382	36.4949	38.4612	19.2824	0.133738	72.1467	40.9968	33.1804	8.86656	5.51447	7.27676	1.49901
GSM3440359	GPL13534	GSE121633	44	F	Control					Validation	49.5938	44.9018	48.8446	36.9898	0.0427469	-2.6067	41.2079	43.5357	55.1993	7.47638	42.3089	49.0286	42.7065	0.890019	35.4759	47.9671	46.9652	40.0894	39.5162	45.9393	70.3769	7.3127	61.2126	55.4904	44.0497	28.2513	34.5679	58.1127	42.4665	43.4769	32.4088	0.107831	72.5437	42.225	45.1598	8.79275	5.8006	7.79586	2.09336
GSM3440360	GPL13534	GSE121633	44	F	Control					Train	46.3671	46.0089	47.7922	31.7657	0.0444294	-2.48715	40.8045	42.8107	56.5771	7.37465	45.1684	49.4024	44.7018	0.928866	40.0689	48.4711	49.9869	41.1113	38.0748	48.4735	70.4773	7.23714	62.1704	55.456	44.6896	10.4431	35.9479	69.5301	48.2225	45.6576	38.6255	0.112287	72.3064	41.8692	46.7691	8.32107	5.80753	7.75991	2.36016
GSM3440361	GPL13534	GSE121633	49.6	F	Control					Train	64.176	47.8683	52.5985	49.1247	0.0349727	-2.41801	50.2321	52.3583	56.6349	7.42132	52.2047	54.2545	52.8753	0.918532	55.0424	52.9901	51.9538	46.6473	42.0122	56.3135	71.415	7.39224	61.5326	53.1662	52.7284	14.2226	43.0422	87.2702	52.5857	48.8241	41.7965	0.0901949	76.8464	43.7316	56.3896	8.95683	5.60252	7.01693	1.78825
GSM3440362	GPL13534	GSE121633	56.87	F	Control					Validation	61.4998	58.4012	56.3126	50.0164	0.0582833	-2.58327	46.2903	59.3102	60.6299	6.90913	62.196	61.5257	67.6614	0.912963	59.661	63.9344	58.0098	58.4799	52.099	60.6214	76.0622	6.90739	64.1129	66.6635	59.836	46.4397	48.35	64.0483	51.9101	51.7706	50.7887	0.165711	76.7679	47.0061	64.757	8.7063	5.87282	8.02861	2.03955
GSM3440363	GPL13534	GSE121633	69.6	F	Control					Train	58.8615	67.187	65.6038	60.9143	0.0691491	-3.06026	56.3673	67.7835	58.3039	6.74132	71.8852	68.5827	69.5381	0.921065	70.0371	65.1297	64.3253	55.6208	56.0761	58.4016	71.1232	6.80145	62.1159	71.9614	67.3753	48.8149	55.0753	63.3235	63.6402	53.1273	61.8184	0.188133	81.2667	48.3784	65.2936	8.02976	5.50495	7.3492	1.67403
GSM3440364	GPL13534	GSE121633	69.6	F	Control					Test	35.9651	65.9753	64.5842	63.7848	0.0637798	-3.33856	55.8127	68.731	57.6822	6.72769	72.1467	67.3331	67.0498	0.844411	65.9733	62.054	61.2328	52.2298	51.6851	54.8526	68.8803	6.83073	61.7434	69.623	66.8992	48.2958	54.9396	62.5748	62.1439	51.0041	64.1254	0.164342	78.4368	47.2947	64.0768	8.14209	5.69666	7.20698	1.47966
GSM3440365	GPL13534	GSE121633	50.7	F	Control					Train	51.3984	54.486	53.2621	43.519	0.048894	-2.8099	45.5309	54.5511	57.9081	7.27723	48.9315	53.4867	50.801	1.08603	55.6028	55.987	53.4993	49.8645	47.3499	49.3807	71.2086	7.22716	65.6891	61.9286	51.9922	43.741	47.2163	61.785	50.6452	52.8139	43.4655	0.122391	76.2209	44.7416	52.215	8.80988	5.91558	7.7869	1.50624
GSM3440366	GPL13534	GSE121633	50.7	F	Control					Train	47.7084	52.6725	52.801	46.8951	0.0456402	-2.8973	43.6297	52.4599	58.7125	7.25935	48.7906	55.794	48.7887	0.989591	48.2707	57.1053	51.8177	49.3698	50.132	48.1103	69.9975	7.25695	66.7718	61.7051	51.2048	35.244	43.5726	59.2313	48.4207	48.2839	44.5723	0.118945	74.1217	44.9297	52.7109	8.95435	6.00322	7.9959	1.91602
GSM3440367	GPL13534	GSE121633	62.2	F	Control					Train	48.8476	57.7362	57.1195	51.2084	0.0483053	-2.95998	47.5265	57.9181	55.9756	7.21436	57.6752	55.9341	54.8701	0.772908	62.1308	57.6828	57.1855	47.1122	47.3215	54.077	69.6786	7.13699	60.9774	64.5025	56.0916	44.2238	47.5876	63.5691	50.9768	49.5401	45.0995	0.121294	75.9486	45.8723	58.8701	8.29837	5.9153	7.24987	1.89577
GSM3440368	GPL13534	GSE121633	62.2	F	Control					Validation	57.9669	58.7566	56.6192	54.4968	0.0471358	-2.95838	50.9322	55.5985	56.9603	7.17004	57.8157	55.178	55.623	0.795775	60.9737	55.0673	55.941	46.9154	46.8254	53.3373	70.388	7.1466	62.1477	62.4508	55.8469	44.2662	48.2719	60.6511	51.4327	51.0457	42.6826	0.116604	75.4973	46.4036	60.0852	9.04426	5.77093	7.3565	1.65755
GSM3440369	GPL13534	GSE121633	73.06	F	Control					Train	62.4153	70.1621	70.2822	66.0547	0.0537872	-2.86684	60.2126	68.3465	59.4577	6.77496	71.1174	68.0153	63.21	0.994245	71.9287	67.7362	60.0399	55.3748	62.8875	58.3409	72.6058	6.92516	65.0027	70.6389	71.1911	70.5516	56.723	48.5446	55.2091	51.2473	56.971	0.145545	79.8399	49.3184	72.8828	9.4806	5.34883	7.32587	2.00826
GSM3440370	GPL13534	GSE121633	71.1	F	Control					Train	64.6659	69.7341	69.15	66.2371	0.0668202	-2.87495	55.8034	68.794	58.4155	6.8981	75.7078	69.2901	74.8053	0.755955	67.5277	66.6091	61.4228	54.8213	56.5498	60.3426	68.5985	6.88961	62.9671	68.7896	71.4937	47.1793	59.0777	74.2265	74.0237	50.9392	75.0738	0.183875	84.8136	49.4191	68.1962	8.76039	5.22933	7.18998	2.75465
GSM3440371	GPL13534	GSE121633	59.91	F	Control					Test	49.6857	57.0955	54.7525	64.1467	0.0741346	-3.53874	55.0472	61.4911	58.5915	7.06481	57.5452	55.6463	58.724	0.834841	59.7448	58.6369	49.524	52.2218	50.5355	53.1261	71.281	7.12032	63.4818	68.6931	65.373	62.4092	45.2036	51.2138	55.5887	45.3634	45.3013	0.209078	77.1976	45.9811	61.7447	8.44874	5.64819	7.76154	1.11612
GSM3440372	GPL13534	GSE121633	67.6	F	Control					Train	60.1585	62.1957	66.295	58.4087	0.0551662	-2.78667	47.1896	61.3714	54.6915	6.82819	68.329	66.3868	64.241	0.843103	67.7575	58.332	58.7784	47.6764	50.4491	55.4921	70.1235	6.9791	59.5495	64.6245	62.0148	42.6984	53.0918	62.5491	59.0061	47.6563	59.0656	0.139286	79.5566	48.1206	65.5014	8.92132	5.93384	7.44273	2.06314
GSM3440373	GPL13534	GSE121633	67.6	F	Control					Validation	63.0707	63.7077	70.2294	60.1863	0.056352	-2.66638	54.4286	64.5457	55.835	6.93759	67.2395	66.1152	61.2296	0.838296	67.6248	60.4044	61.8479	50.5666	56.3911	59.6882	69.9951	6.93625	61.7446	65.5683	63.3451	41.0205	52.481	68.0721	59.3765	48.5448	57.4196	0.14689	81.718	47.2207	66.9569	9.13605	5.75058	7.64084	2.308
GSM3440374	GPL13534	GSE121633	52.1	F	Control					Validation	52.0446	53.717	50.5278	43.6543	0.0555645	-1.26679	52.1195	52.264	69.9701	7.05145	52.4612	53.4973	49.0099	1.07417	45.2467	56.2504	54.5291	53.8888	50.2671	54.91	79.7656	7.01374	76.097	60.8506	54.3231	29.0783	39.4253	63.6307	47.4053	48.8562	43.3756	0.136755	76.6893	45.5101	49.8455	8.03104	5.47956	7.56804	1.56417
GSM3440375	GPL13534	GSE121633	52.1	F	Control					Test	36.628	46.0255	46.4403	41.7361	0.045476	-3.48819	40.392	51.2727	53.6718	7.48189	54.4078	51.6152	43.2428	0.678622	47.1013	45.3366	48.3262	40.8573	37.4147	47.1433	66.6211	7.46047	56.5823	55.5352	52.8997	10.2351	43.2725	76.802	49.4958	49.0833	42.4639	0.114867	72.3357	42.9374	48.4606	8.04578	4.58161	7.86999	0.869633
GSM3440376	GPL13534	GSE121633	63.7	F	Control					Train	66.8125	58.3024	59.5247	54.2663	0.0576008	-2.38961	51.6576	61.3183	58.7709	6.79209	58.7027	63.0558	65.0584	0.931527	59.2125	61.8937	58.1285	52.5397	51.1679	54.6614	73.2679	6.87206	64.7666	67.3184	59.722	52.6223	44.8843	50.2883	49.8231	50.7509	58.5639	0.154663	83.7471	48.4653	58.4941	9.0324	5.87876	7.91677	2.01643
GSM3440377	GPL13534	GSE121633	63.7	F	Control					Train	56.7395	58.9823	60.7347	57.7613	0.0478833	-2.51978	48.2497	58.275	59.7397	6.99654	58.4902	63.2524	66.6038	0.978666	60.3473	60.7501	56.6328	52.519	54.3532	52.2922	74.1045	7.01747	66.1085	67.3619	58.362	50.7859	47.413	57.1911	50.0975	49.8749	51.3654	0.127886	83.3186	48.3249	59.087	8.69919	5.7493	7.5714	1.37137
GSM3440378	GPL13534	GSE121633	51.55	F	Control					Train	47.4806	45.2131	52.2175	45.3791	0.0374303	-2.78432	42.6234	52.0714	57.0324	7.12406	51.7815	50.4303	45.1926	1.04101	45.571	50.0778	51.987	46.0297	44.3092	54.6997	73.3793	7.22908	62.0168	54.846	51.6283	10.7831	39.9554	84.7699	52.3182	48.2627	40.0272	0.098112	72.205	42.8512	54.6135	8.94632	5.78461	7.49298	1.41869
GSM3440379	GPL13534	GSE121633	54.95	F	Control					Train	60.0024	60.7606	50.6797	48.8658	0.0508881	-3.10925	42.9522	56.7077	59.8574	7.16848	54.0576	54.5037	53.7856	0.98253	56.3605	53.1874	45.6062	49.0085	49.4648	49.3244	73.2344	7.21561	64.4196	63.3827	56.3351	41.5553	41.7688	56.2581	48.9926	44.5179	75.7768	0.145018	76.4873	45.1502	57.6841	9.06265	5.65073	7.6759	1.90392
GSM3440380	GPL13534	GSE121633	54.95	F	Control					Train	59.9685	55.6543	48.4219	50.706	0.0462543	-3.04807	42.4545	53.1709	61.1831	7.1704	50.6936	53.4673	51.5896	1.08839	49.2622	52.4304	42.7701	47.0686	47.1794	47.4883	72.9359	7.24013	66.7023	63.1347	52.2522	39.7648	40.0822	56.8382	46.42	50.5265	46.4132	0.135475	73.7014	44.3268	53.2834	8.94547	5.43444	7.9235	2.42087
GSM3440381	GPL13534	GSE121633	60.9	F	Control					Validation	47.3479	64.4785	60.0517	54.5575	0.0666928	-2.66575	51.2392	63.4364	59.0247	6.9348	67.7913	64.6688	66.5143	0.848491	59.9543	62.78	60.661	49.6421	53.1106	58.8921	71.2539	6.9961	63.1616	68.3227	63.8685	44.1447	50.6728	64.3863	54.7077	49.8782	59.8476	0.190248	77.3831	47.7015	63.5173	8.33257	5.8143	7.54065	2.42649
GSM3440382	GPL13534	GSE121633	71.6	F	Control					Train	60.7202	70.778	64.6632	63.7788	0.0503758	-2.17172	58.7748	65.8038	63.3487	6.86743	74.127	71.4166	69.8688	0.870416	66.1726	65.3208	59.7595	62.0465	59.3203	57.0272	74.9653	6.83959	69.2354	65.4479	68.0804	39.0295	55.4178	72.8817	54.4872	58.3373	98.2372	0.123899	83.7846	47.4533	63.7537	9.02106	5.69618	8.12853	1.66817
GSM3440383	GPL13534	GSE121633	60.3	F	Control					Validation	63.4192	64.8236	68.9456	86.0976	0.0425911	-1.77835	65.7031	63.6128	69.7685	7.04286	61.457	64.2825	69.7496	1.03877	67.2848	66.3113	64.93	55.8113	52.7959	63.3333	79.8676	6.97311	75.6073	64.4413	61.6321	31.4591	50.0613	77.8932	55.0578	54.1175	54.3824	0.100562	82.4684	46.1484	63.6962	9.39088	5.97269	8.17652	2.35261
GSM3440384	GPL13534	GSE121633	60.3	F	Control					Train	61.8133	58.5852	61.7109	66.7134	0.043817	-2.28458	56.793	58.6412	60.228	7.0222	58.3728	63.8192	65.643	0.961401	52.6282	63.7829	63.589	52.5869	51.062	61.6397	76.0453	6.95561	65.1511	62.6848	58.0778	26.6609	52.3329	77.24	49.0895	60.5371	55.8006	0.107909	78.7765	47.026	57.747	9.5158	5.90035	8.14437	2.12903
GSM3440385	GPL13534	GSE121633	52.5	F	Control					Train	58.3821	48.0701	47.3519	32.2876	0.0417624	-2.38149	46.5093	49.3004	58.4718	7.47389	47.2679	49.8866	44.1239	0.959406	48.8304	48.8779	46.2037	48.8566	49.4413	46.1218	70.1346	7.3438	66.5232	54.8779	47.4829	27.3923	36.6504	63.1606	43.6655	42.054	42.0313	0.104234	76.0377	42.0032	47.2203	9.19824	6.02397	7.89122	2.66945
GSM3440386	GPL13534	GSE121633	52.5	F	Control					Test	61.2626	43.1948	47.364	37.0435	0.0528473	-3.19626	44.3566	49.4753	61.1256	7.5019	46.9703	48.6252	42.4366	0.893941	51.4375	42.8469	42.8938	40.6802	43.1291	40.7587	70.6096	7.39543	66.8742	56.6018	48.7112	29.4603	36.4855	48.2843	52.7442	42.2907	35.7668	0.13318	74.2711	43.1716	45.937	9.02743	5.84551	7.05311	2.19951
GSM3440387	GPL13534	GSE121633	45.3	F	Control					Validation	32.9011	38.4509	48.662	42.8776	0.0539579	-3.16864	31.8993	44.8198	55.3308	7.40121	37.7133	45.3609	37.8245	0.899845	39.3985	44.457	45.352	37.5436	34.3196	43.8793	66.3894	7.38593	61.1397	54.8966	42.2663	26.8398	32.3725	51.8445	46.3857	37.2747	28.532	0.139271	72.7055	41.8158	42.431	8.58039	5.74035	7.60579	1.34881
GSM3440388	GPL13534	GSE121633	45.3	F	Control					Train	55.3774	40.5356	50.7809	44.4103	0.0602825	-2.74532	39.366	49.9715	58.8788	7.06717	40.5986	46.8105	42.0216	1.05197	49.7363	48.4251	53.8137	46.2138	43.1602	53.382	69.3586	7.04085	63.7526	57.7591	45.8048	23.5704	39.4669	66.8921	55.9645	44.5695	37.9455	0.169125	74.0418	44.2033	46.3875	8.65395	6.01987	7.47725	1.38837
GSM3440389	GPL13534	GSE121633	51.1	F	Control					Test	50.0773	55.5753	54.4401	52.4161	0.0634355	-2.39055	48.0304	50.3537	58.8764	6.97463	44.8487	48.0682	57.4572	1.09785	57.0468	57.972	52.7977	45.146	57.5369	54.9374	71.5736	7.04607	64.9333	63.8398	53.3353	60.2012	42.9706	38.0156	59.4768	43.976	38.9603	0.173256	77.6173	42.006	51.0733	8.67699	5.02168	7.38641	1.47644
GSM3440390	GPL13534	GSE121633	51.1	F	Control					Train	47.9482	52.4728	51.2504	47.8911	0.0449914	-2.85035	47.1087	50.812	59.3241	7.28308	46.594	50.2093	50.6754	0.95718	59.6287	51.405	51.8071	41.6404	45.0296	51.2867	71.4639	7.26341	64.6975	58.5962	50.7799	39.3564	40.9974	54.9968	53.6027	43.7262	37.4378	0.120167	76.0032	42.6358	50.8625	7.75639	5.7747	7.18606	1.7376
GSM3440391	GPL13534	GSE121633	58.3	F	Control					Validation	53.2839	52.6168	58.6706	52.8561	0.0448815	-2.45659	50.3161	53.9989	56.5592	7.24681	60.0146	59.4593	65.7701	0.918644	58.1378	54.4057	54.3442	49.5105	46.9589	52.2975	70.0803	7.22274	61.59	58.4605	56.4922	17.3813	44.9231	80.3092	48.055	47.2464	54.8929	0.107619	78.9033	44.99	54.9913	8.33484	5.57668	7.70831	1.13839
GSM3440392	GPL13534	GSE121633	58.3	F	Control					Train	62.6344	56.806	62.7503	84.1819	0.0525784	-2.54298	55.3411	53.4258	59.4501	6.81287	58.7335	60.3517	77.1831	0.855674	57.1056	64.2713	55.9959	55.3139	47.509	52.7819	73.3928	6.87695	64.4361	69.4814	59.5756	47.1908	51.116	78.984	57.7739	58.2585	62.5417	0.129411	82.7669	43.5429	54.9893	9.41614	4.97399	7.74199	1.80848
GSM3440393	GPL13534	GSE121633	64.3	F	Control					Train	69.8424	59.2102	70.6489	59.5204	0.0684738	-2.03046	61.0359	67.1664	68.8559	6.62567	67.6788	67.5415	66.5722	1.08646	72.0566	64.1174	63.7298	54.9185	55.7226	64.6672	77.2294	6.78488	74.9657	65.636	65.0911	57.9171	51.7519	61.546	60.5191	53.8858	58.9862	0.189484	86.4498	48.3815	65.8719	8.98536	5.95453	7.56132	2.62144
GSM3440394	GPL13534	GSE121633	64.3	F	Control					Validation	61.7061	64.4265	69.5992	61.873	0.073097	-2.00178	60.7951	68.2682	61.5429	6.6232	66.4836	67.1982	68.8682	0.984074	74.8426	65.5593	64.3938	55.0803	56.0806	67.3286	71.7446	6.74418	66.4818	66.0853	66.9704	47.9566	53.0241	69.7672	58.7609	56.2948	63.7877	0.2062	85.3771	48.3485	62.7577	8.86498	5.85936	7.54268	2.64991
GSM3440395	GPL13534	GSE121633	59.5	F	Control					Train	59.6761	62.5852	60.1944	56.7323	0.0439469	-2.17397	53.3706	60.8897	59.1992	6.56641	64.8118	62.0966	62.3325	0.957205	61.7738	61.9266	58.2215	51.8134	55.7122	56.7575	76.8064	6.85392	62.7651	67.5805	61.7776	32.5213	51.8112	77.7756	48.5423	52.3769	52.1782	0.108426	78.9373	45.4443	61.6244	8.02254	5.47685	7.96845	1.7851
GSM3440396	GPL13534	GSE121633	59.5	F	Control					Train	61.6463	62.0847	62.8402	59.9316	0.0497699	-2.31704	56.1407	60.7374	60.8076	6.52775	62.1841	61.3754	61.4439	1.01609	60.5335	60.2135	57.8714	46.9662	54.8736	55.87	74.3055	6.792	64.5068	68.2178	61.6318	29.5572	48.8469	75.8145	50.5766	55.7168	49.7476	0.127109	80.5435	46.8221	61.083	8.21266	5.40176	7.76252	2.05741
GSM3440397	GPL13534	GSE121633	43.6	F	Control					Train	61.7107	45.6758	47.8586	41.0991	0.047025	-2.07565	36.2135	44.5489	64.3367	7.15527	40.4047	45.5394	40.9715	1.00305	35.9943	50.3279	50.2646	37.8047	36.8652	50.6828	75.9123	7.17924	68.7296	57.4508	46.0073	26.8518	39.8064	60.5731	45.7474	44.9768	33.2962	0.121946	73.8742	42.0806	43.1469	8.84193	5.80476	7.52602	1.69813
GSM3440398	GPL13534	GSE121633	43.6	F	Control					Train	57.426	48.0824	50.0805	41.04	0.0663892	-2.95716	37.3946	45.0207	57.4785	7.15334	42.2298	44.2922	44.1493	0.873857	42.0021	52.5506	49.8249	37.769	36.4104	49.9909	69.6408	7.14633	61.5576	59.9811	46.0052	37	36.3184	49.2643	45.9957	45.8474	33.9836	0.183961	74.7752	43.279	45.8046	8.58927	5.39745	7.57513	1.7501
GSM3440399	GPL13534	GSE121633	66.7	F	Control					Train	55.447	61.7985	71.6794	68.843	0.0515884	-3.22878	58.5274	65.9375	58.7669	7.10102	68.0454	65.778	68.4434	0.949353	66.8399	60.0217	58.3975	48.0202	51.8625	52.872	67.8198	7.11106	63.4925	67.852	65.9837	53.485	49.3663	51.3948	57.5378	46.8728	61.158	0.139628	80.0181	46.354	67.9335	8.747	6.2872	7.60323	2.18621
GSM3440400	GPL13534	GSE121633	64.11	F	Control					Train	69.9414	71.8477	72.3471	65.5135	0.0660674	-1.58778	64.1251	67.261	59.771	6.60361	64.4956	65.954	74.8288	1.18374	73.3884	73.2309	62.0415	65.2673	68.8966	66.0782	74.3523	6.5514	66.7826	71.9323	68.998	68.6833	53.27	61.1474	65.9741	50.5567	63.4924	0.185905	80.8236	46.1367	61.5536	9.13644	6.27409	7.52511	2.35859
GSM3440401	GPL13534	GSE121633	56.2	F	Control					Validation	68.8037	54.2964	52.097	45.9614	0.0632347	-2.71527	49.7843	54.1517	62.4423	7.12136	53.2757	54.6707	60.997	1.19271	57.6529	57.4003	47.5352	59.4988	70.0401	47.8409	70.6601	7.07183	68.9906	68.8678	58.5205	74.0552	38.2856	31.7364	49.968	36.2719	50.6836	0.152893	76.4582	43.6391	52.1829	9.39996	5.95017	7.70818	2.35954
GSM3440402	GPL13534	GSE121633	47.3	F	Control					Test	55.7644	50.0935	53.8175	54.4407	0.0495207	-2.62855	44.3182	48.6776	55.6245	7.23896	45.2391	47.4369	51.6721	0.853192	43.2653	55.4154	53.2109	42.9802	38.1286	52.6801	70.6012	7.2091	60.7252	61.2008	48.3753	44.0798	39.2152	43.4657	44.7004	48.7259	37.0974	0.126218	72.2429	42.9862	47.576	8.29883	5.81136	7.66594	2.45188
GSM3440403	GPL13534	GSE121633	51.5	F	Control					Train	53.2364	52.9078	55.4793	55.5963	0.0493032	-2.81751	45.7111	53.4646	58.32	7.10272	53.3767	52.0401	61.6634	0.785897	53.9076	55.0924	55.5012	48.2049	46.6612	53.6358	69.2967	7.14732	62.4778	60.9908	53.383	41.7367	41.0293	56.4822	51.5803	51.4915	43.771	0.120538	78.3982	44.9464	53.9109	8.58792	5.82786	7.64765	2.1026
GSM3440404	GPL13534	GSE121633	51.5	F	Control					Test	51.5116	51.4317	55.1005	53.8597	0.0508047	-3.06268	44.4824	56.1168	56.6776	7.18415	51.0092	50.3527	58.9628	0.721999	52.4769	52.5922	53.5907	44.2237	43.3411	52.1579	68.0868	7.22443	60.7445	60.1067	52.6547	42.9367	37.565	47.9167	49.1469	50.7871	38.9812	0.12806	77.8381	44.214	53.9996	8.36212	5.89134	7.33515	1.86621
GSM3440405	GPL13534	GSE121633	55.22	F	Control					Train	59.3334	59.4497	58.696	61.7765	0.0407055	-2.02612	47.3116	56.3107	59.063	7.06516	50.5529	55.6362	55.9756	1.13865	65.069	60.7515	54.4978	51.2498	52.6231	61.753	71.3381	7.04393	62.9472	61.5817	56.2937	47.4981	42.4084	60.1938	53.1064	49.4336	51.0931	0.111577	79.1408	44.3095	57.8181	9.32554	5.77613	7.57709	1.93069
GSM3440406	GPL13534	GSE121633	55.22	F	Control					Test	57.2841	56.0974	62.5665	62.3602	0.0856594	-2.45581	48.6595	54.5608	58.1851	7.24963	51.3935	53.8699	51.5992	0.989058	67.121	66.7249	60.9302	55.2052	56.9313	65.572	68.5014	7.00719	62.0546	70.17	59.9403	60.4019	53.627	66.532	60.737	50.8102	56.7122	0.252522	80.8859	48.1381	55.3018	9.01969	5.5018	7.2269	2.65629
GSM3440407	GPL13534	GSE121633	52.4	F	Control					Train	38.148	50.2186	49.2616	51.4268	0.0581071	-3.5441	42.3582	50.5498	55.2206	7.035	51.774	55.807	47.7924	0.829402	55.4873	48.2478	47.2434	37.4619	38.9332	45.2506	66.4601	7.12829	60.7949	59.1432	51.9228	51.7718	45.9966	46.6813	52.0308	45.2867	40.3555	0.151163	75.752	45.1108	51.026	7.92593	5.58115	6.90301	2.16164
GSM3440408	GPL13534	GSE121633	52.4	F	Control					Test	45.8078	48.6634	48.7687	46.7459	0.0548167	-3.63301	41.6686	51.4182	54.2961	7.05844	51.7254	55.2569	47.8809	0.849842	47.9425	46.6216	47.1558	37.2167	41.3775	44.772	67.1498	7.15599	58.9221	58.7369	49.951	48.5783	44.373	48.7047	51.4956	44.2976	38.2033	0.144128	76.0923	44.5331	53.4424	7.24192	5.45205	6.80866	1.89064
GSM3440409	GPL13534	GSE121633	51.6	F	Control					Test	60.3122	57.5812	56.0007	55.0623	0.058424	-2.4007	57.4741	55.1393	60.074	6.97061	50.7334	54.2566	52.9543	1.1321	56.4657	58.3893	58.1647	53.2414	52.4201	56.9888	74.1726	6.9167	66.9628	64.4038	55.0283	52.4469	46.2357	49.3024	58.4952	45.455	42.0383	0.160768	77.7406	45.4067	52.8603	9.17813	5.97772	6.9632	1.99601
GSM3440410	GPL13534	GSE121633	59.2	F	Control					Train	59.6757	57.7502	61.1838	57.7045	0.060243	-3.21343	45.5539	60.574	58.2923	7.00486	57.5937	59.562	60.1743	0.994647	59.357	55.5239	55.6944	44.2047	46.2283	51.9971	71.0162	7.09424	62.2222	64.9651	58.503	38.2276	48.4795	56.8642	59.2645	47.9907	46.7713	0.158355	78.1096	46.9066	59.2575	9.25545	6.27337	7.3257	2.0988
GSM3440411	GPL13534	GSE121633	59.2	F	Control					Train	50.2868	54.8864	55.9011	48.4817	0.0557857	-3.78198	42.1074	60.8055	56.1522	7.09174	55.6871	58.1004	56.8475	0.932686	56.2154	51.4793	51.4351	39.562	44.0075	45.4268	69.3502	7.22939	60.6088	64.0384	56.8156	41.6627	45.7108	53.8103	57.3624	45.8964	46.8424	0.141323	73.9815	47.3765	57.5385	9.01419	5.87045	7.36538	2.25581
GSM3440412	GPL13534	GSE121633	56.1	F	Control					Validation	54.2734	56.9443	51.5727	48.5516	0.050504	-3.46716	42.1168	52.7444	53.9803	7.27528	56.3533	57.5917	54.6016	0.787831	55.9941	52.5748	48.7245	36.1638	40.2071	45.5415	66.4388	7.25459	56.9947	62.1537	53.8152	45.7549	44.4209	53.0867	55.9309	40.2565	45.6586	0.129079	76.3474	45.0763	57.1012	8.48583	5.02576	7.19146	1.61624
GSM3440413	GPL13534	GSE121633	56.1	F	Control					Validation	31.6604	54.8835	50.5558	49.7145	0.051697	-3.62972	35.4636	54.427	52.6809	7.27231	53.7789	56.8877	53.852	0.744389	56.8433	49.6216	48.457	33.7321	36.0713	44.5656	64.6674	7.31558	55.6174	60.7126	53.4876	40.1567	42.4459	54.1511	59.2151	42.7598	42.2307	0.135948	74.6752	44.2743	56.1094	7.8812	5.29918	7.60406	1.18499
GSM3440414	GPL13534	GSE121633	32.1	F	Control					Train	40.3408	33.9382	41.4927	35.9538	0.0492495	-3.54197	25.6057	32.8241	53.8568	7.49351	24.2353	35.4908	32.3533	0.815405	30.3486	38.9191	37.7157	25.3741	26.9405	37.0352	67.0101	7.42591	60.7963	54.657	34.7591	32.361	25.9228	27.7851	44.1634	37.9114	15.9655	0.126235	66.7652	39.3472	33.4223	8.46724	6.14248	7.37573	1.62486
GSM3440415	GPL13534	GSE121633	32.1	F	Control					Validation	54.2287	33.1166	41.3484	37.1308	0.0460204	-3.28552	30.1781	32.9124	54.4409	7.47659	25.1258	35.6469	30.6961	0.947445	30.3862	39.5459	39.2712	32.1353	32.3208	38.7837	69.6218	7.39808	61.885	55.8985	34.7658	25.9021	28.2402	39.4705	44.2106	41.8052	19.0531	0.11021	65.9624	39.6161	36.0135	9.14112	5.94923	7.6653	1.68848
GSM3440416	GPL13534	GSE121633	60.9	F	Control					Train	56.3633	55.4419	57.9753	56.7323	0.0657406	-2.99951	48.2533	55.1332	55.0249	7.02438	51.2948	57.0422	57.0638	0.937801	63.2243	58.5491	54.2381	46.4239	51.0619	54.3626	67.1396	7.10283	60.5317	65.086	58.4365	76.3262	42.7894	32.1725	49.3415	40.8953	46.431	0.190494	79.3761	46.3504	57.4326	8.7777	5.90163	7.467	2.03455
GSM3440417	GPL13534	GSE121633	60.9	F	Control					Train	51.3311	48.5889	54.1195	51.3833	0.0452339	-3.42585	50.1051	57.7957	57.0135	7.25268	57.1524	57.8382	51.5431	0.905193	63.7759	51.9429	50.9005	48.3765	47.2481	51.9334	70.131	7.37939	62.8143	57.0715	58.0144	35.3692	40.948	67.9693	55.8518	47.747	43.7583	0.125198	74.5179	44.3137	63.0738	8.99599	5.45429	7.57464	1.05712
[truncated: 24,051 more rows]
[truncated: 20 more columns]
