# Supplementary material for: EpInflammAge: Epigenetic-Inflammatory Clock for Disease-Associated Biological Aging Based on Deep Learning
Source: Int J Mol Sci. 2025 Jun 29;26(13):6284. doi: 10.3390/ijms26136284 (PMC12249966; doi:10.3390/ijms26136284)
Supplement: Supplementary file 1 [file ijms-26-06284-s001.zip › SupplementaryTableS7.xlsx]

## Sheet: GANDALF
Supplementary Table S7. Hyperparameters for all models tested.
Parameter	Range	EpInflammAge	CXCL9	CCL11	IL27	IL5	CSF1	CCL2	IL1B	IL6	GCSF	CXCL10	VEGFA	TNF	PDGFB	IL8	PDGFA	IL12Bp40	IL15	CXCL1	CCL4	IFNA2	IL13	FLT3L	CD40LG	CCL22	IL18	IL4	CX3CL1	IL25	IL1RA	TGFA	CCL7	CCL3
head_dropout	float(0.0, 0.3)	0.0880693	0.133108	0.19375	0.0874481	0.21876	0.155679	0.180389	0.26673	0.167405	0.181005	0.28332	0.141551	0.228554	0.0331628	0.202894	0.158221	0.0376674	0.171877	0.100763	0.0101101	0.197669	0.0778686	0.0346602	0.0506715	0.23755	0.220817	0.062312	0.223271	0.261344	0.139179	0.0688829	0.286712	0.152706
learning_rate	float(0.0001, 1.00, log=True)	0.0390241	0.0396647	0.000680719	0.049662	0.147746	0.00678177	0.0195433	0.0696617	0.0142526	0.0786279	0.0007694	0.00023453	0.174878	0.000198496	0.0612799	0.000292661	0.108783	0.000143135	0.00061621	0.0629669	0.0389808	0.0863832	0.000209449	0.289313	0.0452746	0.0833462	0.200395	0.00125246	0.188715	0.000116096	0.114648	0.3029	0.145058
gflu_stages	int(1, 20)	1	2	17	8	2	11	7	13	19	20	8	14	19	7	11	19	7	19	4	5	15	6	15	5	14	15	11	18	19	14	12	18	1
gflu_dropout	float(0.0, 0.25)	0.0487821	0.111684	0.133196	0.0354854	0.102706	0.077562	0.143382	0.240121	0.199142	0.110924	0.211466	0.226557	0.16948	0.180033	0.191756	0.0226647	0.142137	0.203714	0.202685	0.208718	0.201324	0.17053	0.174193	0.199925	0.0461218	0.175486	0.0981195	0.231829	0.151443	0.0337252	0.216927	0.249288	0.239689
gflu_feature_init_sparsity	float(0.05, 0.55)	0.425049	0.496313	0.536918	0.178173	0.335039	0.402259	0.323116	0.341105	0.33102	0.113293	0.28895	0.243079	0.369606	0.135916	0.476365	0.505896	0.336676	0.214407	0.461231	0.0625092	0.213648	0.396824	0.305424	0.315938	0.109908	0.489708	0.486963	0.343254	0.384965	0.295154	0.122747	0.210286	0.376505

## Sheet: FT-Transformer
Parameter	Range	EpInflammAge	CXCL9	CCL11	IL27	IL5	CSF1	CCL2	IL1B	IL6	GCSF	CXCL10	VEGFA	TNF	PDGFB	IL8	PDGFA	IL12Bp40	IL15	CXCL1	CCL4	IFNA2	IL13	FLT3L	CD40LG	CCL22	IL18	IL4	CX3CL1	IL25	IL1RA	TGFA	CCL7	CCL3
head_dropout	float(0.0, 0.3)	0.230745	0.234382	0.192771	0.195367	0.0452381	0.282137	0.141924	0.263373	0.132651	0.159494	0.19667	0.129097	0.0712363	0.0915614	0.104238	0.0510116	0.0625911	0.205262	0.160083	0.172617	0.0176277	0.00707683	0.00482233	0.0500908	0.165062	0.186335	0.116754	0.111489	0.0654509	0.234455	0.265936	0.196273	0.165659
learning_rate	float(0.00001, 1.0, log=True)	0.00488079	0.00505058	0.0056637	0.00134767	0.00467581	0.0118671	0.00270269	0.00203782	0.00222354	0.0083679	0.00932893	0.000100396	0.000751632	0.00710267	0.00248547	0.00483201	0.010112	0.00214521	1.52283e-05	0.0147127	0.00368044	0.00499648	0.0015912	0.000106987	0.00444185	0.0198623	0.00301567	0.00225747	0.0117712	0.03638	0.17701	0.00147434	0.00512734
num_heads	categorical([2, 4, 8, 16])	8	8	2	4	2	4	2	8	2	2	16	2	4	8	8	2	16	16	16	2	2	2	8	8	2	2	16	4	16	8	8	16	16
num_attn_blocks	int(2, 16, step=2)	6	4	12	8	2	2	4	10	4	6	2	8	6	4	6	2	2	6	2	2	2	8	12	2	6	2	2	8	2	10	10	10	4
attn_dropout	float(0.0, 0.25)	0.107367	0.0486674	0.0191356	0.240667	0.160238	0.176397	0.00522872	0.212613	0.014642	0.179068	0.0108337	0.186193	0.147349	0.000429178	0.00277992	0.229612	0.146265	0.015678	0.019292	0.20349	0.158399	0.110232	0.249924	0.168461	0.0702212	0.155681	0.114675	0.0744469	0.143354	0.24475	0.127166	0.101783	0.0201157
add_norm_dropout	float(0.0, 0.25)	0.19409	0.18469	0.234419	0.0466046	0.16984	0.179665	0.00441874	0.0654351	0.222058	0.229029	0.0177055	0.162166	0.175135	0.0192093	0.00590613	0.178371	0.0154402	0.00569508	0.0491622	0.135724	0.240477	0.201408	0.0482223	0.217446	0.0145699	0.0260865	0.0814405	0.135758	0.149942	0.0582646	0.122448	0.155666	0.166888
ff_dropout	float(0.0, 0.25)	0.090201	0.192986	0.181713	0.226018	0.214955	0.160953	0.233511	0.0548924	0.073765	0.0269149	0.0316661	0.210964	0.195042	0.00867137	0.186322	0.190069	0.0804008	0.232312	0.0527338	0.106732	0.0415765	0.207554	0.0367894	0.0931658	0.0512646	0.0730292	0.119953	0.0443438	0.0844793	0.185166	0.0403538	0.00896326	0.017566

## Sheet: DANet
Parameter	Range	EpInflammAge	CXCL9	CCL11	IL27	IL5	CSF1	CCL2	IL1B	IL6	GCSF	CXCL10	VEGFA	TNF	PDGFB	IL8	PDGFA	IL12Bp40	IL15	CXCL1	CCL4	IFNA2	IL13	FLT3L	CD40LG	CCL22	IL18	IL4	CX3CL1	IL25	IL1RA	TGFA	CCL7	CCL3
head_dropout	float(0.0, 0.3)	0.233773	0.200759	0.138478	0.0963801	0.213739	0.0831074	0.2058	0.110264	0.123544	0.0763585	0.232681	0.242852	0.114625	0.158985	0.0707983	0.222199	0.174289	0.298809	0.188123	0.0442042	0.294086	0.221193	0.231476	0.272162	0.121888	0.0296668	0.229132	0.05818	0.0401788	0.10159	0.182224	0.16859	0.0623586
learning_rate	float(0.0001, 1.0, log=True)	0.0292044	0.0295313	0.0476543	0.0794683	0.00585782	0.0132185	0.0572702	0.0169606	0.136963	0.120483	0.0350775	0.00759636	0.0633718	0.00807422	0.0324176	0.023833	0.0294334	0.189023	0.151911	0.0718523	0.018701	0.0215162	0.130042	0.014352	0.0993428	0.0512393	0.0303721	0.0901896	0.0072522	0.0856816	0.0238504	0.266379	0.00141263
n_layers	int(8, 32)	28	21	26	22	19	26	19	22	21	28	31	17	18	18	32	29	26	26	22	27	32	20	28	27	21	19	18	25	32	29	17	23	31
abstlay_dim_1	categorical([8, 16, 32])	8	16	16	32	8	32	32	32	16	8	32	32	32	32	16	8	8	32	8	32	32	8	8	32	16	16	32	8	8	16	32	8	16
k	int(2, 3, step=1)	2	3	3	3	2	3	3	3	2	2	3	3	3	3	2	2	2	2	2	3	3	2	3	3	3	3	2	3	2	3	2	2	3
dropout_rate	float(0.0, 0.25)	0.232048	0.237137	0.140387	0.221432	0.139372	0.179992	0.201101	0.234771	0.249656	0.224157	0.143428	0.235115	0.139691	0.154688	0.109569	0.161828	0.192392	0.0849286	0.0771656	0.10248	0.0984999	0.206241	0.188559	0.235024	0.240258	0.237827	0.064038	0.183197	0.160886	0.104181	0.109276	0.201314	0.224867

## Sheet: MLP
Parameter	Range	EpInflammAge	CXCL9	CCL11	IL27	IL5	CSF1	CCL2	IL1B	IL6	GCSF	CXCL10	VEGFA	TNF	PDGFB	IL8	PDGFA	IL12Bp40	IL15	CXCL1	CCL4	IFNA2	IL13	FLT3L	CD40LG	CCL22	IL18	IL4	CX3CL1	IL25	IL1RA	TGFA	CCL7	CCL3
head_dropout	float(0.0, 0.3)	0.0221146	0.198658	0.193689	0.146875	0.0474042	0.127882	0.127311	0.05006	0.0752603	0.0452032	0.0541954	0.052049	0.265479	0.230763	0.27447	0.192061	0.111251	0.123544	0.0842476	0.0954835	0.211062	0.253062	0.192771	0.13296	0.0272333	0.114548	0.296482	0.0712278	0.288411	0.0178303	0.247199	0.192012	0.172517
learning_rate	float(0.0001, 1.0, log=True)	0.0131056	0.00824499	0.0101459	0.0636606	0.0119151	0.0708926	0.068428	0.123185	0.010709	0.101588	0.10962	0.0643688	0.0609473	0.0791435	0.00739425	0.196453	0.0816494	0.089835	0.133678	0.0525015	0.0583504	0.19328	0.0752554	0.128373	0.12724	0.0513088	0.0116614	0.0633165	0.000391387	0.0338389	0.0428269	0.000430293	0.117233
layers	categorical(["256-128-64", "512-256-128", "256-128-64", "32-16", "64-32-16", "32-16-8", "128-64", "128-128", "16-16"])	64-32-16	256-128-64	64-32-16	256-128-64	256-128-64	256-128-64	256-128-64	256-128-64	512-256-128	128-64	32-16-8	128-64	256-128-64	256-128-64	256-128-64	32-16	256-128-64	32-16-8	32-16-8	256-128-64	256-128-64	32-16-8	32-16-8	256-128-64	64-32-16	32-16-8	256-128-64	256-128-64	256-128-64	512-256-128	128-128	32-16-8	16-16

## Sheet: ElasticNet
Parameter	Range	EpInflammAge	CXCL9	CCL11	IL27	IL5	CSF1	CCL2	IL1B	IL6	GCSF	CXCL10	VEGFA	TNF	PDGFB	IL8	PDGFA	IL12Bp40	IL15	CXCL1	CCL4	IFNA2	IL13	FLT3L	CD40LG	CCL22	IL18	IL4	CX3CL1	IL25	IL1RA	TGFA	CCL7	CCL3
alpha	float(0.00001, 1000.00, log=True)	0.00417106	0.00441547	0.000196264	0.00098164	0.00172095	0.000712048	0.00039506	0.000610502	1.43852e-05	0.000712048	0.000386224	0.00672519	0.00622824	0.00248915	7.46901e-05	0.000337793	0.00124962	0.00466821	0.000142148	0.000610502	0.00604318	0.000712048	0.00128852	0.00943146	0.000255222	0.000610502	0.00190905	0.000755238	0.00416322	0.000142148	0.000142148	0.00285054	0.000255222
